# Supplementary material for: Multipolar Atom Types from Theory and Statistical Clustering (MATTS) Data Bank: Impact of Surrounding Atoms on Electron Density from Cluster Analysis
Source: J Chem Inf Model. 2022 Aug 9;62(16):3766–83. doi: 10.1021/acs.jcim.2c00145 (PMC9400106; doi:10.1021/acs.jcim.2c00145)
Supplement: Supplementary file 2 — ci2c00145_si_002.xlsx [file ci2c00145_si_002.xlsx]

## Sheet: READ_ME
Sheets:
‘DBSCAN’ – data and created clusters;
‘clusters’ – a pivot table with rows: cluster label, group, atom type ID, columns: rotation numbers (shows which rotations of which atom types are clustered together);
‘groups, IDs, rotations’ – general information about atom types (what atom types are in each group and how many rotations each atom has);
‘clusters mean’ – a pivot table with mean values of all parameters for all clusters;
‘clusters SD (red>0.05)’ - a pivot table with sample standard deviation values of all parameters for all clusters, red background means that SSD is larger than 0.05 and thus, cluster should be further divided;
‘TOPOLOGY’ – additional sheet with expanded information about topology;

## Sheet: DBSCAN
Filename	Number of instances (inconsistent from rotations)	Inconsistent from the data bank	Group	Rotation	Coordinate system	ID	Central atom	Type number	κ	Pval	κ'	P1-1	P10	P11	P2-2	P2-1	P20	P21	P22	P3-3	P3-2	P3-1	P30	P31	P32	P33	label	label 2nd level	label 3rd level	label 4th level	CLUSTER LABEL
001-1x01			1x	1	ZaXany_orthogonal	H101	H	101	1.093	1.092	1.149	0	0.186	0	0	0	0.0857	0	0	0	0	0	0	0	0	0	0				0___
002-1x01			1x	1	ZaXany_orthogonal	H102	H	102	1.098	1.064	1.14	0	0.18	0	0	0	0.086	0	0	0	0	0	0	0	0	0	0				0___
003-1x01			1x	1	ZaXany_orthogonal	H103	H	103	1.113	1.023	1.15	0	0.171	0	0	0	0.083	0	0	0	0	0	0	0	0	0	0				0___
004-1x01			1x	1	ZaXany_orthogonal	H104	H	104	1.108	1.041	1.156	0	0.181	0	0	0	0.0846	0	0	0	0	0	0	0	0	0	0				0___
005-1x01			1x	1	ZaXany_orthogonal	H130	H	130	1.132	1.098	1.162	0	0.259	0	0	0	0.113	0	0	0	0	0	0	0	0	0	0				0___
006-1x01			1x	1	ZaXany_orthogonal	H131	H	131	1.097	1.06	1.135	0	0.191	0	0	0	0.09	0	0	0	0	0	0	0	0	0	0				0___
007-1x01			1x	1	ZaXany_orthogonal	H512	H	512	1.1959	0.7125	1.31334	0	0.1362	0	0	0	0.0499	0	0	0	0	0	0	0	0	0	1				1___
008-1x01			1x	1	ZaXany_orthogonal	H105	H	105	1.176	0.777	1.319	0	0.141	0	0	0	0.062	0	0	0	0	0	0	0	0	0	1				1___
009-1x01			1x	1	ZaXany_orthogonal	H106	H	106	1.179	0.782	1.318	0	0.142	0	0	0	0.0641	0	0	0	0	0	0	0	0	0	1				1___
010-1x01			1x	1	ZaXany_orthogonal	H100	H	100	1.179	0.769	1.33	0	0.135	0	0	0	0.061	0	0	0	0	0	0	0	0	0	1				1___
011-1x01			1x	1	ZaXany_orthogonal	H107	H	107	1.158	0.913	1.368	0	0.153	0	0	0	0.067	0	0	0	0	0	0	0	0	0	1				1___
012-1x01			1x	1	ZaXany_orthogonal	H108	H	108	1.149	0.907	1.402	0	0.136	0	0	0	0.0603	0	0	0	0	0	0	0	0	0	1				1___
013-1x01			1x	1	ZaXany_orthogonal	H109	H	109	1.17	0.852	1.391	0	0.139	0	0	0	0.0598	0	0	0	0	0	0	0	0	0	1				1___
014-1x01			1x	1	ZaXany_orthogonal	H110	H	110	1.165	0.952	1.329	0	0.164	0	0	0	0.075	0	0	0	0	0	0	0	0	0	1				1___
015-1x01			1x	1	ZaXany_orthogonal	H111	H	111	1.148	0.928	1.39	0	0.138	0	0	0	0.062	0	0	0	0	0	0	0	0	0	1				1___
016-1x01			1x	1	ZaXany_orthogonal	H118	H	118	1.209	0.985	1.328	0	0.186	0	0	0	0.084	0	0	0	0	0	0	0	0	0	1				1___
017-1x01			1x	1	ZaXany_orthogonal	H112	H	112	1.158	0.886	1.393	0	0.147	0	0	0	0.0732	0	0	0	0	0	0	0	0	0	1				1___
018-1x01			1x	1	ZaXany_orthogonal	H113	H	113	1.158	0.809	1.49	0	0.119	0	0	0	0.0537	0	0	0	0	0	0	0	0	0	1				1___
019-1x01			1x	1	ZaXany_orthogonal	H114	H	114	1.166	0.825	1.489	0	0.12	0	0	0	0.06	0	0	0	0	0	0	0	0	0	1				1___
020-1x01			1x	1	ZaXany_orthogonal	H115	H	115	1.163	0.82	1.386	0	0.13	0	0	0	0.0616	0	0	0	0	0	0	0	0	0	1				1___
021-1x01			1x	1	ZaXany_orthogonal	H119a	H	119a	1.149	0.831	1.528	0	0.111	0	0	0	0.071	0	0	0	0	0	0	0	0	0	1				1___
022-1x01			1x	1	ZaXany_orthogonal	H119b	H	119b	1.17	0.857	1.435	0	0.139	0	0	0	0.0697	0	0	0	0	0	0	0	0	0	1				1___
023-1x01			1x	1	ZaXany_orthogonal	H119c	H	119c	1.1462	0.9044	1.409	0	0.1535	0	0	0	0.0873	0	0	0	0	0	0	0	0	0	1				1___
024-1x01			1x	1	ZaXany_orthogonal	H001	H	001	1.172	0.834	1.372	0	0.135	0	0	0	0.051	0	0	0	0	0	0	0	0	0	1				1___
025-1x01			1x	1	ZaXany_orthogonal	H120	H	120	1.299	0.5888	1.467	0	0.1236	0	0	0	0.0522	0	0	0	0	0	0	0	0	0	-1				-1___
026-1x01			1x	1	ZaXany_orthogonal	H121	H	121	1.19	0.756	1.352	0	0.16	0	0	0	0.072	0	0	0	0	0	0	0	0	0	1				1___
027-2x01			2x	1	ZaXany_orthogonal, ZbXany_orthogonal	H122	H	122	1.151	0.594	1.39	0	0	0	0	0	0.082	0	0	0	0	0	0	0	0	0	6				6___
027-2x02			2x	2	ZaXany_orthogonal, ZbXany_orthogonal	H122	H	122	1.151	0.594	1.39	0	0	0	0	0	0.082	0	0	0	0	0	0	0	0	0	6				6___
028-1x01			1x	1	ZaXany_orthogonal	H116	H	116	1.177	0.851	1.431	0	0.089	0	0	0	0.0331	0	0	0	0	0	0	0	0	0	1				1___
029-1x01			1x	1	ZaXany_orthogonal	H801	H	801	1.237	0.851	1.52	0	0.0606	0	0	0	0.0322	0	0	0	0	0	0	0	0	0	1				1___
030-2x01			2x	1	ZaXany_orthogonal, ZbXany_orthogonal	C203a	C	203a	0.9983	4.09	0.836	0	0.127	0	0	0	0.311	0	0	0	0	0	-0.109	0	0	0	7				7___
030-2x02			2x	2	ZaXany_orthogonal, ZbXany_orthogonal	C203a	C	203a	0.9983	4.09	0.836	0	-0.128	0	0	0	0.312	0	0	0	0	0	0.11	0	0	0	8				8___
031-2x01	38		2x	1	ZaXany_orthogonal, ZbXany_orthogonal	C203c	C	203c	0.9999	4.05	0.838	0	0.12	0	0	0	0.318	0	0	0	0	0	-0.101	0	0	0	7				7___
031-2x02	38		2x	2	ZaXany_orthogonal, ZbXany_orthogonal	C203c	C	203c	0.9999	4.05	0.838	0	-0.12	0	0	0	0.319	0	0	0	0	0	0.102	0	0	0	8				8___
032-2x01	34		2x	1	ZaXany_orthogonal, ZbXany_orthogonal	C202	C	202	1.0041	3.97	0.835	0	-0.232	0	0	0	0.347	0	0	0	0	0	0.066	0	0	0	8				8___
032-2x02	34		2x	2	ZaXany_orthogonal, ZbXany_orthogonal	C202	C	202	1.0041	3.97	0.835	0	0.233	0	0	0	0.348	0	0	0	0	0	-0.066	0	0	0	7				7___
033-2x01			2x	1	ZaXany_orthogonal, ZbXany_orthogonal	C201	C	201	0.993	4.474	0.787	0	0.327	0	0	0	0.545	0	0	0	0	0	0	0	0	0	-1				-1___
033-2x02			2x	2	ZaXany_orthogonal, ZbXany_orthogonal	C201	C	201	0.993	4.474	0.787	0	-0.327	0	0	0	0.547	0	0	0	0	0	0	0	0	0	-1				-1___
034-3p01	13		3p	1	ZaXb	C3a1	C	3a1	1.0046	3.95	0.897	0	0	0.012	0	0	0.098	0	0.136	0	0	0	0.226	0	-0.166	0	10	0	0	0	10_0_0_0
034-3p02	13		3p	2	ZaXb	C3a1	C	3a1	1.0046	3.95	0.897	0	0	0.012	0	0	0.098	0	0.136	0	0	0	0.226	0	-0.166	0	10	0	0	0	10_0_0_0
034-3p03			3p	3	ZaXb	C3a1	C	3a1	1.0046	3.95	0.897	0	0	0	0	0	0.098	0	0.141	0	0	0	0.226	0	-0.172	0	10	0	0	0	10_0_0_0
034-3p04			3p	4	ZaXb	C3a1	C	3a1	1.0046	3.95	0.897	0	-0.014	0	0	0	0.075	0	0.153	0	0	0	0.237	0	-0.154	0	10	0	0	0	10_0_0_0
034-3p05			3p	5	ZaXb	C3a1	C	3a1	1.0046	3.95	0.897	0	0	0	0	0	0.098	0	0.141	0	0	0	0.226	0	-0.172	0	10	0	0	0	10_0_0_0
034-3p06			3p	6	ZaXb	C3a1	C	3a1	1.0046	3.95	0.897	0	-0.014	0	0	0	0.075	0	0.153	0	0	0	0.237	0	-0.154	0	10	0	0	0	10_0_0_0
034-3p21	13		3p	21	XabYa	C3a1	C	3a1	1.0046	3.95	0.897	0	0	0.018	0	0	-0.173	0	-0.015	0.019	0	0	0	0	0	-0.26	10	1	0	0	10_1_0_0
034-3p22	13		3p	22	XabYa	C3a1	C	3a1	1.0046	3.95	0.897	0	0	0.018	0	0	-0.173	0	-0.015	0.019	0	0	0	0	0	-0.26	10	1	0	0	10_1_0_0
034-3p23			3p	23	XabYa	C3a1	C	3a1	1.0046	3.95	0.897	0.017	0	0	0.014	0	-0.177	0	0	0	0	0	0	-0.0104	0	-0.264	10	1	0	0	10_1_0_0
034-3p24			3p	24	XabYa	C3a1	C	3a1	1.0046	3.95	0.897	-0.017	0	0	-0.014	0	-0.177	0	0	0	0	0	0	-0.0104	0	-0.264	10	1	0	0	10_1_0_0
034-3p25			3p	25	XabYa	C3a1	C	3a1	1.0046	3.95	0.897	0.017	0	0	0.014	0	-0.177	0	0	0	0	0	0	-0.0104	0	-0.264	10	1	0	0	10_1_0_0
034-3p26			3p	26	XabYa	C3a1	C	3a1	1.0046	3.95	0.897	-0.017	0	0	-0.014	0	-0.177	0	0	0	0	0	0	-0.0104	0	-0.264	10	1	0	0	10_1_0_0
035-3n01			3n	1	ZaXb	C3a2	C	3a2	0.9983	4.05	0.878	0.016	0	0	0	0	0.1	-0.027	0.128	0.061	0	0	0.235	0	-0.182	0	10	0	0	0	10_0_0_0
035-3n02			3n	2	ZaXb	C3a2	C	3a2	0.9983	4.05	0.878	-0.016	0	0	0	0	0.1	-0.027	0.128	-0.061	0	0	0.235	0	-0.182	0	10	0	0	0	10_0_0_0
035-3n03			3n	3	ZaXb	C3a2	C	3a2	0.9983	4.05	0.878	-0.021	0	0	0.07	0	0.1	0	0.111	-0.043	-0.088	0	0.235	0	-0.17	0.06	10	0	1		10_0_1_
035-3n04			3n	4	ZaXb	C3a2	C	3a2	0.9983	4.05	0.878	0.021	0	0	-0.082	0	0.071	-0.026	0.127	0.051	0.081	-0.031	0.265	0	-0.129	0	10	0	2		10_0_2_
035-3n05			3n	5	ZaXb	C3a2	C	3a2	0.9983	4.05	0.878	0.021	0	0	-0.07	0	0.1	0	0.111	0.043	0.088	0	0.235	0	-0.17	0.06	10	0	2		10_0_2_
035-3n06			3n	6	ZaXb	C3a2	C	3a2	0.9983	4.05	0.878	-0.021	0	0	0.082	0	0.071	-0.026	0.127	-0.051	-0.081	0.031	0.265	0	-0.129	0	10	0	1		10_0_1_
035-3n21			3n	21	XabYa	C3a2	C	3a2	0.9983	4.05	0.878	0	-0.016	0	0	0.038	-0.166	0	-0.033	0	0	0	0.041	0	0	-0.276	10	1	0	0	10_1_0_0
035-3n22			3n	22	XabYa	C3a2	C	3a2	0.9983	4.05	0.878	0	0.016	0	0	-0.038	-0.166	0	-0.033	0	0	0	-0.041	0	0	-0.276	10	1	0	0	10_1_0_0
035-3n23			3n	23	XabYa	C3a2	C	3a2	0.9983	4.05	0.878	0	0.021	0	0.018	0	-0.151	-0.088	0	0	0	0	-0.025	-0.054	0.098	-0.269	10	2			10_2__
035-3n24			3n	24	XabYa	C3a2	C	3a2	0.9983	4.05	0.878	0	-0.021	0	-0.018	0	-0.151	0.088	0	0	0	0	0.025	-0.054	-0.098	-0.269	10	3			10_3__
035-3n25			3n	25	XabYa	C3a2	C	3a2	0.9983	4.05	0.878	0	-0.021	0	0.018	0	-0.151	0.088	0	0	0	0	0.025	-0.054	-0.098	-0.269	10	3			10_3__
035-3n26			3n	26	XabYa	C3a2	C	3a2	0.9983	4.05	0.878	0	0.021	0	-0.018	0	-0.151	-0.088	0	0	0	0	-0.025	-0.054	0.098	-0.269	10	2			10_2__
035-3n41			3n	41	ZabXc	C3a2	C	3a2	0.9983	4.05	0.878	0	0	0	0	0	0.053	0	-0.133	0	0	0	-0.227	0.085	-0.177	0	11				11___
035-3n43			3n	43	ZabXc	C3a2	C	3a2	0.9983	4.05	0.878	-0.021	0	0	0	0	0.057	-0.084	-0.108	0	0	0.015	-0.198	0.096	-0.194	0.024	11				11___
035-3n45			3n	45	ZabXc	C3a2	C	3a2	0.9983	4.05	0.878	0.021	0	0	0	0	0.057	-0.084	-0.108	0	0	-0.015	-0.198	0.096	-0.194	0.024	11				11___
035-3n61			3n	61	ZabcXa	C3a2	C	3a2	0.9983	4.05	0.878	0	0	0	0	0	-0.148	0	0	0.0101	0	0.017	-0.052	0	0	0.272	-1				-1___
036-3p01			3p	1	ZaXb	C3a3	C	3a3	1.0003	3.949	0.892	0	0.0284	0.052	0	0	0.107	-0.028	0.142	0	0	0	0.237	0	-0.191	-0.028	10	0	0	0	10_0_0_0
036-3p02			3p	2	ZaXb	C3a3	C	3a3	1.0003	3.949	0.892	0	0.0284	0.052	0	0	0.107	-0.028	0.142	0	0	0	0.237	0	-0.191	-0.028	10	0	0	0	10_0_0_0
036-3p03			3p	3	ZaXb	C3a3	C	3a3	1.0003	3.949	0.892	0	0.0284	-0.052	0	0	0.107	0.028	0.142	0	0	0	0.237	0	-0.19	0.028	10	0	0	0	10_0_0_0
036-3p04			3p	4	ZaXb	C3a3	C	3a3	1.0003	3.949	0.892	0	-0.059	0	0	0	0.061	0	0.167	0	0	0	0.263	0	-0.159	0	10	0	0	0	10_0_0_0
036-3p05			3p	5	ZaXb	C3a3	C	3a3	1.0003	3.949	0.892	0	0.0284	-0.052	0	0	0.107	0.028	0.142	0	0	0	0.237	0	-0.19	0.028	10	0	0	0	10_0_0_0
036-3p06			3p	6	ZaXb	C3a3	C	3a3	1.0003	3.949	0.892	0	-0.059	0	0	0	0.061	0	0.167	0	0	0	0.263	0	-0.159	0	10	0	0	0	10_0_0_0
036-3p21			3p	21	XabYa	C3a3	C	3a3	1.0003	3.949	0.892	0	0	0.059	0	0	-0.183	0	-0.033	0	0	0	0	0.027	0	-0.284	10	1	0	0	10_1_0_0
036-3p22			3p	22	XabYa	C3a3	C	3a3	1.0003	3.949	0.892	0	0	0.059	0	0	-0.183	0	-0.033	0	0	0	0	0.027	0	-0.284	10	1	0	0	10_1_0_0
036-3p23			3p	23	XabYa	C3a3	C	3a3	1.0003	3.949	0.892	0.051	0	-0.031	0.029	0	-0.182	0	0.0151	0	0	0.023	0	-0.0146	0	-0.283	10	1	0	0	10_1_0_0
036-3p24			3p	24	XabYa	C3a3	C	3a3	1.0003	3.949	0.892	-0.051	0	-0.031	-0.029	0	-0.182	0	0.0151	0	0	-0.023	0	-0.0146	0	-0.283	10	1	0	0	10_1_0_0
036-3p25			3p	25	XabYa	C3a3	C	3a3	1.0003	3.949	0.892	0.051	0	-0.031	0.029	0	-0.182	0	0.0151	0	0	0.023	0	-0.0146	0	-0.283	10	1	0	0	10_1_0_0
036-3p26			3p	26	XabYa	C3a3	C	3a3	1.0003	3.949	0.892	-0.051	0	-0.031	-0.029	0	-0.182	0	0.0151	0	0	-0.023	0	-0.0146	0	-0.283	10	1	0	0	10_1_0_0
037-3p01	63		3p	1	ZaXb	C522	C	522	1.0056	3.91	0.925	0	0	0	0	0	0.063	0	0.098	0	0	0	0.205	0	-0.157	0	10	0	0	0	10_0_0_0
037-3p02	63		3p	2	ZaXb	C522	C	522	1.0056	3.91	0.925	0	0	0	0	0	0.063	0	0.098	0	0	0	0.205	0	-0.157	0	10	0	0	0	10_0_0_0
037-3p03	63		3p	3	ZaXb	C522	C	522	1.0056	3.91	0.925	0	0	0	0	0	0.063	0	0.098	0	0	0	0.205	0	-0.157	0	10	0	0	0	10_0_0_0
037-3p04	63		3p	4	ZaXb	C522	C	522	1.0056	3.91	0.925	0	0	0	0	0	0.063	0	0.098	0	0	0	0.205	0	-0.157	0	10	0	0	0	10_0_0_0
037-3p05	63		3p	5	ZaXb	C522	C	522	1.0056	3.91	0.925	0	0	0	0	0	0.063	0	0.098	0	0	0	0.205	0	-0.157	0	10	0	0	0	10_0_0_0
037-3p06	63		3p	6	ZaXb	C522	C	522	1.0056	3.91	0.925	0	0	0	0	0	0.063	0	0.098	0	0	0	0.205	0	-0.157	0	10	0	0	0	10_0_0_0
037-3p21	63		3p	21	XabYa	C522	C	522	1.0056	3.91	0.925	0	0	0	0	0	-0.121	0	0	0	0	0	0	0	0	-0.241	10	1	0	0	10_1_0_0
037-3p22	63		3p	22	XabYa	C522	C	522	1.0056	3.91	0.925	0	0	0	0	0	-0.121	0	0	0	0	0	0	0	0	-0.241	10	1	0	0	10_1_0_0
037-3p23	63		3p	23	XabYa	C522	C	522	1.0056	3.91	0.925	0	0	0	0	0	-0.121	0	0	0	0	0	0	0	0	-0.241	10	1	0	0	10_1_0_0
037-3p24	63		3p	24	XabYa	C522	C	522	1.0056	3.91	0.925	0	0	0	0	0	-0.121	0	0	0	0	0	0	0	0	-0.241	10	1	0	0	10_1_0_0
037-3p25	63		3p	25	XabYa	C522	C	522	1.0056	3.91	0.925	0	0	0	0	0	-0.121	0	0	0	0	0	0	0	0	-0.241	10	1	0	0	10_1_0_0
037-3p26	63		3p	26	XabYa	C522	C	522	1.0056	3.91	0.925	0	0	0	0	0	-0.121	0	0	0	0	0	0	0	0	-0.241	10	1	0	0	10_1_0_0
038-3p01	145		3p	1	ZaXb	C313a	C	313a	1.0009	3.97	0.902	0	0	0	0	0	0.102	0	0.122	0	0	0	0.194	0	-0.176	0	10	0	0	0	10_0_0_0
038-3p02	145		3p	2	ZaXb	C313a	C	313a	1.0009	3.97	0.902	0	0	0	0	0	0.102	0	0.122	0	0	0	0.194	0	-0.176	0	10	0	0	0	10_0_0_0
038-3p03	145		3p	3	ZaXb	C313a	C	313a	1.0009	3.97	0.902	0	0	0	0	0	0.102	0	0.123	0	0	0	0.194	0	-0.179	0	10	0	0	0	10_0_0_0
038-3p04			3p	4	ZaXb	C313a	C	313a	1.0009	3.97	0.902	0	0	0	0	0	0.068	0	0.142	0	0	0	0.245	0	-0.133	0	10	0	0	0	10_0_0_0
038-3p05	145		3p	5	ZaXb	C313a	C	313a	1.0009	3.97	0.902	0	0	0	0	0	0.102	0	0.123	0	0	0	0.194	0	-0.179	0	10	0	0	0	10_0_0_0
038-3p06			3p	6	ZaXb	C313a	C	313a	1.0009	3.97	0.902	0	0	0	0	0	0.068	0	0.142	0	0	0	0.245	0	-0.133	0	10	0	0	0	10_0_0_0
038-3p21			3p	21	XabYa	C313a	C	313a	1.0009	3.97	0.902	0	0	0	0	0	-0.161	0	0	0	0	0	0	0.0339	0	-0.249	10	1	0	0	10_1_0_0
038-3p22			3p	22	XabYa	C313a	C	313a	1.0009	3.97	0.902	0	0	0	0	0	-0.161	0	0	0	0	0	0	0.0339	0	-0.249	10	1	0	0	10_1_0_0
038-3p23			3p	23	XabYa	C313a	C	313a	1.0009	3.97	0.902	0	0	0	0	0	-0.163	0	0	0	0	0.037	0	0	0	-0.254	10	1	0	0	10_1_0_0
038-3p24			3p	24	XabYa	C313a	C	313a	1.0009	3.97	0.902	0	0	0	0	0	-0.163	0	0	0	0	-0.037	0	0	0	-0.254	10	1	0	0	10_1_0_0
038-3p25			3p	25	XabYa	C313a	C	313a	1.0009	3.97	0.902	0	0	0	0	0	-0.163	0	0	0	0	0.037	0	0	0	-0.254	10	1	0	0	10_1_0_0
038-3p26			3p	26	XabYa	C313a	C	313a	1.0009	3.97	0.902	0	0	0	0	0	-0.163	0	0	0	0	-0.037	0	0	0	-0.254	10	1	0	0	10_1_0_0
039-3p01			3p	1	ZaXb	C313b	C	313b	0.9929	4.13	0.872	0	0.082	0	0	0	0.166	0	0.123	0	0	0	0.215	0	-0.241	0	10	0	0	0	10_0_0_0
039-3p02			3p	2	ZaXb	C313b	C	313b	0.9929	4.13	0.872	0	-0.047	0.066	0	0	0.074	-0.07	0.173	0	0	0	0.275	0	-0.156	-0.063	10	0	0	0	10_0_0_0
039-3p03			3p	3	ZaXb	C313b	C	313b	0.9929	4.13	0.872	0	0.082	0	0	0	0.166	0	0.123	0	0	0	0.215	0	-0.241	0	10	0	0	0	10_0_0_0
039-3p04			3p	4	ZaXb	C313b	C	313b	0.9929	4.13	0.872	0	-0.047	0.066	0	0	0.074	-0.07	0.173	0	0	0	0.275	0	-0.156	-0.063	10	0	0	0	10_0_0_0
039-3p05			3p	5	ZaXb	C313b	C	313b	0.9929	4.13	0.872	0	-0.047	-0.066	0	0	0.074	0.07	0.172	0	0	0	0.275	0	-0.155	0.062	10	0	0	0	10_0_0_0
039-3p06			3p	6	ZaXb	C313b	C	313b	0.9929	4.13	0.872	0	-0.047	-0.066	0	0	0.074	0.07	0.172	0	0	0	0.275	0	-0.155	0.062	10	0	0	0	10_0_0_0
039-3p21			3p	21	XabYa	C313b	C	313b	0.9929	4.13	0.872	0.073	0	0.036	0.06	0	-0.194	0	-0.044	0	0	0.057	0	0.0307	0	-0.297	10	1	0	0	10_1_0_0
039-3p22			3p	22	XabYa	C313b	C	313b	0.9929	4.13	0.872	-0.073	0	0.036	-0.06	0	-0.194	0	-0.044	0	0	-0.057	0	0.0307	0	-0.297	10	1	0	0	10_1_0_0
039-3p23			3p	23	XabYa	C313b	C	313b	0.9929	4.13	0.872	0.073	0	0.036	0.06	0	-0.194	0	-0.044	0	0	0.057	0	0.0307	0	-0.297	10	1	0	0	10_1_0_0
039-3p24			3p	24	XabYa	C313b	C	313b	0.9929	4.13	0.872	-0.073	0	0.036	-0.06	0	-0.194	0	-0.044	0	0	-0.057	0	0.0307	0	-0.297	10	1	0	0	10_1_0_0
039-3p25			3p	25	XabYa	C313b	C	313b	0.9929	4.13	0.872	0	0	-0.081	0	0	-0.193	0	0.073	0	0	0	0	-0.065	0	-0.295	10	1	0	0	10_1_0_0
039-3p26			3p	26	XabYa	C313b	C	313b	0.9929	4.13	0.872	0	0	-0.081	0	0	-0.193	0	0.073	0	0	0	0	-0.065	0	-0.295	10	1	0	0	10_1_0_0
040-3p01			3p	1	ZaXb	C3133	C	3133	0.9915	4.19	0.864	0	0.065	0	0	0	0.185	0	0.092	0	0	0	0.217	0	-0.252	0	10	0	0	0	10_0_0_0
040-3p02	8		3p	2	ZaXb	C3133	C	3133	0.9915	4.19	0.864	0	0	0.056	0	0	0.093	-0.106	0.143	0	0	0	0.249	0.163	-0.117	-0.091	10	0	3		10_0_3_
040-3p03			3p	3	ZaXb	C3133	C	3133	0.9915	4.19	0.864	0	0.065	0	0	0	0.185	0	0.092	0	0	0	0.217	0	-0.252	0	10	0	0	0	10_0_0_0
040-3p04	8		3p	4	ZaXb	C3133	C	3133	0.9915	4.19	0.864	0	0	0.056	0	0	0.093	-0.106	0.143	0	0	0	0.249	0.163	-0.117	-0.091	10	0	3		10_0_3_
040-3p05	8		3p	5	ZaXb	C3133	C	3133	0.9915	4.19	0.864	0	0	-0.056	0	0	0.093	0.106	0.141	0	0	0	0.249	-0.162	-0.115	0.09	10	0	4		10_0_4_
040-3p06	8		3p	6	ZaXb	C3133	C	3133	0.9915	4.19	0.864	0	0	-0.056	0	0	0.093	0.106	0.141	0	0	0	0.249	-0.162	-0.115	0.09	10	0	4		10_0_4_
040-3p21	8		3p	21	XabYa	C3133	C	3133	0.9915	4.19	0.864	0.056	0	0.036	0.068	0	-0.176	0	-0.083	-0.09	0	0.068	0	0.0251	0	-0.293	10	1	0	0	10_1_0_0
040-3p22	8		3p	22	XabYa	C3133	C	3133	0.9915	4.19	0.864	-0.056	0	0.036	-0.068	0	-0.176	0	-0.083	0.09	0	-0.068	0	0.0251	0	-0.293	10	1	0	0	10_1_0_0
040-3p23	8		3p	23	XabYa	C3133	C	3133	0.9915	4.19	0.864	0.056	0	0.036	0.068	0	-0.176	0	-0.083	-0.09	0	0.068	0	0.0251	0	-0.293	10	1	0	0	10_1_0_0
040-3p24	8		3p	24	XabYa	C3133	C	3133	0.9915	4.19	0.864	-0.056	0	0.036	-0.068	0	-0.176	0	-0.083	0.09	0	-0.068	0	0.0251	0	-0.293	10	1	0	0	10_1_0_0
040-3p25	8		3p	25	XabYa	C3133	C	3133	0.9915	4.19	0.864	0	0	-0.065	0	0	-0.174	0	0.105	0	0	0	0	-0.072	0	-0.302	10	1	0	0	10_1_0_0
040-3p26	8		3p	26	XabYa	C3133	C	3133	0.9915	4.19	0.864	0	0	-0.065	0	0	-0.174	0	0.105	0	0	0	0	-0.072	0	-0.302	10	1	0	0	10_1_0_0
041-3p01	7		3p	1	ZaXb	C3134	C	3134	0.996	4.071	0.884	0	0	0	0	0	0.146	0	0.114	0	0	0	0.216	0	-0.199	0	10	0	0	0	10_0_0_0
041-3p02			3p	2	ZaXb	C3134	C	3134	0.996	4.071	0.884	0	0	0	0	0	0.096	-0.064	0.142	0	0	0	0.192	0.166	-0.126	-0.074	10	0	0	7	10_0_0_7
041-3p03	7		3p	3	ZaXb	C3134	C	3134	0.996	4.071	0.884	0	0	0	0	0	0.146	0	0.113	0	0	0	0.216	0	-0.2	0.023	10	0	0	0	10_0_0_0
041-3p04			3p	4	ZaXb	C3134	C	3134	0.996	4.071	0.884	0	0	0	0	0	0.083	-0.062	0.149	0	0	0	0.2	0.188	-0.094	-0.052	10	0	0	7	10_0_0_7
041-3p05			3p	5	ZaXb	C3134	C	3134	0.996	4.071	0.884	0	0	0	0	0	0.096	0.064	0.147	0	0	0	0.192	-0.167	-0.131	0.081	10	0	0	21	10_0_0_21
041-3p06			3p	6	ZaXb	C3134	C	3134	0.996	4.071	0.884	0	0	0	0	0	0.083	0.063	0.155	0	0	0	0.2	-0.189	-0.098	0.057	10	0	0	21	10_0_0_21
041-3p21	7		3p	21	XabYa	C3134	C	3134	0.996	4.071	0.884	0	0	0	0	0	-0.177	0	-0.053	-0.096	0	0	0	0.0246	0	-0.258	10	1	0	0	10_1_0_0
041-3p22	7		3p	22	XabYa	C3134	C	3134	0.996	4.071	0.884	0	0	0	0	0	-0.177	0	-0.053	0.096	0	0	0	0.0246	0	-0.258	10	1	0	0	10_1_0_0
041-3p23			3p	23	XabYa	C3134	C	3134	0.996	4.071	0.884	0	0	0	0.05	0	-0.176	0	0	-0.102	0	0.04	0	0	0	-0.256	10	1	0	0	10_1_0_0
041-3p24			3p	24	XabYa	C3134	C	3134	0.996	4.071	0.884	0	0	0	-0.05	0	-0.176	0	0	0.102	0	-0.04	0	0	0	-0.256	10	1	0	0	10_1_0_0
041-3p25	7		3p	25	XabYa	C3134	C	3134	0.996	4.071	0.884	0	0	0	0	0	-0.181	0	0.064	0	0	0.021	0	-0.033	0	-0.279	10	1	0	0	10_1_0_0
041-3p26	7		3p	26	XabYa	C3134	C	3134	0.996	4.071	0.884	0	0	0	0	0	-0.181	0	0.064	0	0	-0.021	0	-0.033	0	-0.279	10	1	0	0	10_1_0_0
042-3p01			3p	1	ZaXb	C516a	C	516a	0.9924	4.12	0.857	0	-0.081	0.098	0	0	0	-0.063	0.1481	0	0	0	0.295	0	-0.177	-0.0589	10	0	0	0	10_0_0_0
042-3p02			3p	2	ZaXb	C516a	C	516a	0.9924	4.12	0.857	0	0.125	-0.019	0	0	0.1502	0.045	0.0588	0	0	0	0.235	0	-0.253	0	10	0	0	0	10_0_0_0
042-3p03			3p	3	ZaXb	C516a	C	516a	0.9924	4.12	0.857	0	-0.081	-0.097	0	0	0	0.063	0.147	0	0	0	0.295	0	-0.176	0.0579	10	0	0	0	10_0_0_0
042-3p04			3p	4	ZaXb	C516a	C	516a	0.9924	4.12	0.857	0	-0.058	-0.1125	0	0	0.075	0.1041	0.099	0	0	0	0.29	-0.069	-0.1657	0.0682	10	0	0	0	10_0_0_0
042-3p05			3p	5	ZaXb	C516a	C	516a	0.9924	4.12	0.857	0	0.125	0.019	0	0	0.1502	-0.045	0.0583	0	0	0	0.235	0	-0.251	0	10	0	0	0	10_0_0_0
042-3p06			3p	6	ZaXb	C516a	C	516a	0.9924	4.12	0.857	0	-0.058	0.1127	0	0	0.075	-0.1049	0.0999	0	0	0	0.29	0.068	-0.1655	-0.0658	10	0	0	0	10_0_0_0
042-3p21			3p	21	XabYa	C516a	C	516a	0.9924	4.12	0.857	-0.1183	0	0.045	-0.1044	0	-0.1284	0	0	0.02	0	-0.0536	0	0.0324	0	-0.318	10	1	0	0	10_1_0_0
042-3p22			3p	22	XabYa	C516a	C	516a	0.9924	4.12	0.857	0.1183	0	0.045	0.1044	0	-0.1284	0	0	-0.02	0	0.0536	0	0.0324	0	-0.318	10	1	0	0	10_1_0_0
042-3p23			3p	23	XabYa	C516a	C	516a	0.9924	4.12	0.857	0	0	-0.126	-0.052	0	-0.1274	0	0.0909	0.027	0	0	0	-0.0623	0	-0.316	10	1	0	0	10_1_0_0
042-3p24			3p	24	XabYa	C516a	C	516a	0.9924	4.12	0.857	0	0	-0.126	0.052	0	-0.1274	0	0.0909	-0.027	0	0	0	-0.0623	0	-0.316	10	1	0	0	10_1_0_0
042-3p25			3p	25	XabYa	C516a	C	516a	0.9924	4.12	0.857	0.103	0	0.074	0.051	0	-0.1279	0	-0.092	-0.036	0	0.0549	0	0.0262	0	-0.315	10	1	0	0	10_1_0_0
042-3p26			3p	26	XabYa	C516a	C	516a	0.9924	4.12	0.857	-0.103	0	0.074	-0.051	0	-0.1279	0	-0.092	0.036	0	-0.0549	0	0.0262	0	-0.315	10	1	0	0	10_1_0_0
043-3p01			3p	1	ZaXb	C516b	C	516b	0.9959	4.036	0.884	0	-0.095	0.069	0	0	0	-0.056	0.142	0	0	0	0.263	0	-0.173	-0.0576	10	0	0	0	10_0_0_0
043-3p02			3p	2	ZaXb	C516b	C	516b	0.9959	4.036	0.884	0	0.108	-0.045	0	0	0.1397	0.0342	0.0671	0	0	0	0.216	0	-0.232	-0.0155	10	0	0	0	10_0_0_0
043-3p03			3p	3	ZaXb	C516b	C	516b	0.9959	4.036	0.884	0	-0.095	-0.069	0	0	0	0.056	0.141	0	0	0	0.263	0	-0.172	0.057	10	0	0	0	10_0_0_0
043-3p04			3p	4	ZaXb	C516b	C	516b	0.9959	4.036	0.884	0	0	-0.116	0	0	0.058	0.088	0.111	0	0	0	0.281	-0.0099	-0.152	0.0433	10	0	0	0	10_0_0_0
043-3p05			3p	5	ZaXb	C516b	C	516b	0.9959	4.036	0.884	0	0.108	0.045	0	0	0.1397	-0.0342	0.0667	0	0	0	0.216	0	-0.231	0.0153	10	0	0	0	10_0_0_0
043-3p06			3p	6	ZaXb	C516b	C	516b	0.9959	4.036	0.884	0	0	0.116	0	0	0.058	-0.0885	0.112	0	0	0	0.281	0.009	-0.152	-0.0421	10	0	0	0	10_0_0_0
043-3p21			3p	21	XabYa	C516b	C	516b	0.9959	4.036	0.884	-0.1164	0	0	-0.0877	0	-0.131	0	-0.013	0	0	-0.0416	0	0.0418	0	-0.293	10	1	0	0	10_1_0_0
043-3p22			3p	22	XabYa	C516b	C	516b	0.9959	4.036	0.884	0.1164	0	0	0.0877	0	-0.131	0	-0.013	0	0	0.0416	0	0.0418	0	-0.293	10	1	0	0	10_1_0_0
043-3p23			3p	23	XabYa	C516b	C	516b	0.9959	4.036	0.884	-0.045	0	-0.108	-0.034	0	-0.13	0	0.0814	0	0	0.0151	0	-0.0566	0	-0.293	10	1	0	0	10_1_0_0
043-3p24			3p	24	XabYa	C516b	C	516b	0.9959	4.036	0.884	0.045	0	-0.108	0.034	0	-0.13	0	0.0814	0	0	-0.0151	0	-0.0566	0	-0.293	10	1	0	0	10_1_0_0
043-3p25			3p	25	XabYa	C516b	C	516b	0.9959	4.036	0.884	0.072	0	0.092	0.0526	0	-0.13	0	-0.0717	0	0	0.0563	0	0.0137	0	-0.292	10	1	0	0	10_1_0_0
043-3p26			3p	26	XabYa	C516b	C	516b	0.9959	4.036	0.884	-0.072	0	0.092	-0.0526	0	-0.13	0	-0.0717	0	0	-0.0563	0	0.0137	0	-0.292	10	1	0	0	10_1_0_0
044-3p01			3p	1	ZaXb	C516c	C	516c	1.0109	3.82	0.987	0	-0.0432	0	0	0	-0.0212	-0.0059	0.0162	0	0	0	0.1715	-0.0099	-0.1251	-0.0307	10	0	0	0	10_0_0_0
044-3p02			3p	2	ZaXb	C516c	C	516c	1.0109	3.82	0.987	0	0.02	-0.0384	0	0	0.0195	0.0178	0	0	0	0	0.1507	-0.025	-0.1485	-0.0086	10	0	0	0	10_0_0_0
044-3p03			3p	3	ZaXb	C516c	C	516c	1.0109	3.82	0.987	0	-0.0432	0	0	0	-0.0212	0.0059	0.0162	0	0	0	0.1715	0	-0.1252	0.0315	10	0	0	0	10_0_0_0
044-3p04			3p	4	ZaXb	C516c	C	516c	1.0109	3.82	0.987	0	0.0205	-0.0381	0	0	0.0107	0.0245	0	0	0	0	0.1894	-0.0191	-0.1013	0.0212	10	0	0	0	10_0_0_0
044-3p05			3p	5	ZaXb	C516c	C	516c	1.0109	3.82	0.987	0	0.02	0.0384	0	0	0.0195	-0.0178	0	0	0	0	0.1507	0.025	-0.1489	0.0087	10	0	0	0	10_0_0_0
044-3p06			3p	6	ZaXb	C516c	C	516c	1.0109	3.82	0.987	0	0.0205	0.0381	0	0	0.0107	-0.0245	0	0	0	0	0.1894	0.0189	-0.1018	-0.0211	10	0	0	0	10_0_0_0
044-3p21			3p	21	XabYa	C516c	C	516c	1.0109	3.82	0.987	-0.0369	0	-0.0225	-0.0254	0	0	0	0.0068	0.01	0	-0.0176	0	0.0279	0	-0.197	10	1	0	0	10_1_0_0
044-3p22			3p	22	XabYa	C516c	C	516c	1.0109	3.82	0.987	0.0369	0	-0.0225	0.0254	0	0	0	0.0068	-0.01	0	0.0176	0	0.0279	0	-0.197	10	1	0	0	10_1_0_0
044-3p23			3p	23	XabYa	C516c	C	516c	1.0109	3.82	0.987	-0.0372	0	-0.0221	-0.0199	0	0	0	0.0172	0.0122	0	0.0168	0	-0.0292	0	-0.197	10	1	0	0	10_1_0_0
044-3p24			3p	24	XabYa	C516c	C	516c	1.0109	3.82	0.987	0.0372	0	-0.0221	0.0199	0	0	0	0.0172	-0.0122	0	-0.0168	0	-0.0292	0	-0.197	10	1	0	0	10_1_0_0
044-3p25			3p	25	XabYa	C516c	C	516c	1.0109	3.82	0.987	0	0	0.0433	0.0059	0	0	0	-0.0256	0	0	0.0334	0	0	0	-0.1979	10	1	0	0	10_1_0_0
044-3p26			3p	26	XabYa	C516c	C	516c	1.0109	3.82	0.987	0	0	0.0433	-0.0059	0	0	0	-0.0256	0	0	-0.0334	0	0	0	-0.1979	10	1	0	0	10_1_0_0
045-3p01			3p	1	ZaXb	C516d	C	516d	1.0031	3.96	0.922	0	-0.07	0	0	0	0	-0.027	0.045	0	0	0	0.216	0	-0.157	-0.0431	10	0	0	0	10_0_0_0
045-3p02			3p	2	ZaXb	C516d	C	516d	1.0031	3.96	0.922	0	0.051	-0.052	0	0	0.052	0	0	0	0	0	0.191	0	-0.186	-0.0199	10	0	0	-1	10_0_0_-1
045-3p03			3p	3	ZaXb	C516d	C	516d	1.0031	3.96	0.922	0	-0.07	0	0	0	0	0.027	0.044	0	0	0	0.216	0	-0.156	0.0427	10	0	0	-1	10_0_0_-1
045-3p04			3p	4	ZaXb	C516d	C	516d	1.0031	3.96	0.922	0	0.021	-0.068	0	0	0	0.034	0.038	0	0	0	0.236	0	-0.13	0.016	10	0	0	-1	10_0_0_-1
045-3p05			3p	5	ZaXb	C516d	C	516d	1.0031	3.96	0.922	0	0.051	0.052	0	0	0.052	0	0	0	0	0	0.191	0	-0.185	0.02	10	0	0	-1	10_0_0_-1
045-3p06			3p	6	ZaXb	C516d	C	516d	1.0031	3.96	0.922	0	0.021	0.068	0	0	0	-0.034	0.038	0	0	0	0.236	0	-0.13	-0.015	10	0	0	-1	10_0_0_-1
045-3p21			3p	21	XabYa	C516d	C	516d	1.0031	3.96	0.922	-0.069	0	-0.02	-0.034	0	-0.04	0	0	0	0	-0.0211	0	0.0346	0	-0.249	10	1	0	0	10_1_0_0
045-3p22			3p	22	XabYa	C516d	C	516d	1.0031	3.96	0.922	0.069	0	-0.02	0.034	0	-0.04	0	0	0	0	0.0211	0	0.0346	0	-0.249	10	1	0	0	10_1_0_0
045-3p23			3p	23	XabYa	C516d	C	516d	1.0031	3.96	0.922	-0.053	0	-0.049	0	0	-0.039	0	0.035	0	0	0.0184	0	-0.0357	0	-0.248	10	1	0	0	10_1_0_0
045-3p24			3p	24	XabYa	C516d	C	516d	1.0031	3.96	0.922	0.053	0	-0.049	0	0	-0.039	0	0.035	0	0	-0.0184	0	-0.0357	0	-0.248	10	1	0	0	10_1_0_0
045-3p25			3p	25	XabYa	C516d	C	516d	1.0031	3.96	0.922	0.017	0	0.07	0.027	0	-0.04	0	-0.024	0.0061	0	0.0399	0	0	0	-0.249	10	1	0	0	10_1_0_0
045-3p26			3p	26	XabYa	C516d	C	516d	1.0031	3.96	0.922	-0.017	0	0.07	-0.027	0	-0.04	0	-0.024	-0.0061	0	-0.0399	0	0	0	-0.249	10	1	0	0	10_1_0_0
046-3p01			3p	1	ZaXb	C516e	C	516e	0.99162	4.076	0.8581	0	-0.098	0.0458	0	0	0	-0.0461	0.1408	0	0	0	0.28067	0	-0.19	-0.0611	10	0	0	0	10_0_0_0
046-3p02			3p	2	ZaXb	C516e	C	516e	0.99162	4.076	0.8581	0	0.0872	-0.0639	0	0	0.133	0.0316	0.0698	0	0	0	0.2337	-0.052	-0.24408	-0.0039	10	0	0	0	10_0_0_0
046-3p03			3p	3	ZaXb	C516e	C	516e	0.99162	4.076	0.8581	0	-0.098	-0.0458	0	0	0	0.0461	0.1407	0	0	0	0.28067	0	-0.19	0.0611	10	0	0	0	10_0_0_0
046-3p04			3p	4	ZaXb	C516e	C	516e	0.99162	4.076	0.8581	0	0	-0.1081	0	0	0.0696	0.0813	0.10477	0	0	0	0.3017	-0.032	-0.1622	0.0446	10	0	0	0	10_0_0_0
046-3p05			3p	5	ZaXb	C516e	C	516e	0.99162	4.076	0.8581	0	0.0872	0.0639	0	0	0.133	-0.0316	0.0698	0	0	0	0.2337	0.052	-0.24398	0.0039	10	0	0	0	10_0_0_0
046-3p06			3p	6	ZaXb	C516e	C	516e	0.99162	4.076	0.8581	0	0	0.1081	0	0	0.0696	-0.0814	0.10479	0	0	0	0.3017	0.032	-0.1622	-0.0445	10	0	0	0	10_0_0_0
046-3p21			3p	21	XabYa	C516e	C	516e	0.99162	4.076	0.8581	-0.1077	0	-0.0106	-0.0809	0	-0.1299	0	0	0.0376	0	-0.04	0	0.0432	0	-0.3137	10	1	0	0	10_1_0_0
046-3p22			3p	22	XabYa	C516e	C	516e	0.99162	4.076	0.8581	0.1077	0	-0.0106	0.0809	0	-0.1299	0	0	-0.0376	0	0.04	0	0.0432	0	-0.3137	10	1	0	0	10_1_0_0
046-3p23			3p	23	XabYa	C516e	C	516e	0.99162	4.076	0.8581	-0.0588	0	-0.0908	-0.04	0	-0.1298	0	0.0708	0.0069	0	0.02	0	-0.0554	0	-0.3159	10	1	0	0	10_1_0_0
046-3p24			3p	24	XabYa	C516e	C	516e	0.99162	4.076	0.8581	0.0588	0	-0.0908	0.04	0	-0.1298	0	0.0708	-0.0069	0	-0.02	0	-0.0554	0	-0.3159	10	1	0	0	10_1_0_0
046-3p25			3p	25	XabYa	C516e	C	516e	0.99162	4.076	0.8581	0.0482	0	0.0968	0.0429	0	-0.1298	0	-0.0693	0	0	0.05787	0	0.0109	0	-0.3158	10	1	0	0	10_1_0_0
046-3p26			3p	26	XabYa	C516e	C	516e	0.99162	4.076	0.8581	-0.0482	0	0.0968	-0.0429	0	-0.1298	0	-0.0693	0	0	-0.05787	0	0.0109	0	-0.3158	10	1	0	0	10_1_0_0
047-3p01			3p	1	ZaXb	C516f	C	516f	0.9907	4.084	0.857	0	-0.0879	0.043	0	0	-0.0061	-0.0392	0.142	0	0	0	0.286	0	-0.186	-0.066	10	0	0	0	10_0_0_0
047-3p02			3p	2	ZaXb	C516f	C	516f	0.9907	4.084	0.857	0	0.08	-0.0562	0	0	0.13	0.044	0.0672	0	0	0	0.231	-0.0463	-0.252	0	10	0	0	0	10_0_0_0
047-3p03			3p	3	ZaXb	C516f	C	516f	0.9907	4.084	0.857	0	-0.0879	-0.043	-0.0052	0	-0.0061	0.0392	0.142	-0.0036	0.0067	0	0.286	0	-0.186	0.066	10	0	0	0	10_0_0_0
047-3p04			3p	4	ZaXb	C516f	C	516f	0.9907	4.084	0.857	0	0	-0.098	0.0029	0.0044	0.08	0.084	0.095	0	-0.0024	0.007	0.303	-0.0416	-0.16	0.055	10	0	0	0	10_0_0_0
047-3p05			3p	5	ZaXb	C516f	C	516f	0.9907	4.084	0.857	0	0.08	0.0562	0.0027	0	0.13	-0.044	0.0672	0	-0.0103	0	0.231	0.0463	-0.251	0	10	0	0	0	10_0_0_0
047-3p06			3p	6	ZaXb	C516f	C	516f	0.9907	4.084	0.857	0	0	0.098	0	-0.0027	0.08	-0.084	0.095	0.0051	0.0038	-0.0078	0.303	0.0414	-0.16	-0.054	10	0	0	0	10_0_0_0
047-3p21			3p	21	XabYa	C516f	C	516f	0.9907	4.084	0.857	-0.097	0	0	-0.086	0	-0.126	0	0	0.0352	0	-0.048	0	0.0443	0	-0.316	10	1	0	0	10_1_0_0
047-3p22			3p	22	XabYa	C516f	C	516f	0.9907	4.084	0.857	0.097	0	0	0.086	0	-0.126	0	0	-0.0352	0	0.048	0	0.0443	0	-0.316	10	1	0	0	10_1_0_0
047-3p23			3p	23	XabYa	C516f	C	516f	0.9907	4.084	0.857	-0.0514	0	-0.083	-0.0522	-0.0022	-0.126	0.0048	0.068	0.013	-0.005	0.0173	-0.003	-0.063	-0.0051	-0.317	10	1	0	0	10_1_0_0
047-3p24			3p	24	XabYa	C516f	C	516f	0.9907	4.084	0.857	0.0514	0	-0.083	0.0522	-0.0022	-0.126	-0.0048	0.068	-0.013	-0.005	-0.0173	0.003	-0.063	0.0051	-0.317	10	1	0	0	10_1_0_0
047-3p25			3p	25	XabYa	C516f	C	516f	0.9907	4.084	0.857	0.046	0	0.0864	0.034	0.002	-0.126	-0.002	-0.079	0	0.0055	0.0631	0	0.0168	0.0087	-0.317	10	1	0	0	10_1_0_0
047-3p26			3p	26	XabYa	C516f	C	516f	0.9907	4.084	0.857	-0.046	0	0.0864	-0.034	0.002	-0.126	0.002	-0.079	0	0.0055	-0.0631	0	0.0168	-0.0087	-0.317	10	1	0	0	10_1_0_0
048-3p01			3p	1	ZaXb	C959	C	959	1.0017	3.892	0.95	0	-0.038	-0.057	0	0	0	0.046	0.037	0	0	0	0.21	-0.035	-0.135	0.031	10	0	0	1	10_0_0_1
048-3p02			3p	2	ZaXb	C959	C	959	1.0017	3.892	0.95	0	-0.038	-0.057	0	0	0	0.046	0.037	0	0	0	0.21	-0.035	-0.135	0.031	10	0	0	1	10_0_0_1
048-3p03			3p	3	ZaXb	C959	C	959	1.0017	3.892	0.95	0	-0.038	0.057	0	0	0	-0.046	0.037	0	0	0	0.21	0.035	-0.135	-0.031	10	0	0	12	10_0_0_12
048-3p04			3p	4	ZaXb	C959	C	959	1.0017	3.892	0.95	0	0.069	0	0	0	0.062	0	0	0	0	0	0.188	0	-0.172	0	10	0	0	0	10_0_0_0
048-3p05			3p	5	ZaXb	C959	C	959	1.0017	3.892	0.95	0	-0.038	0.057	0	0	0	-0.046	0.037	0	0	0	0.21	0.035	-0.135	-0.031	10	0	0	12	10_0_0_12
048-3p06			3p	6	ZaXb	C959	C	959	1.0017	3.892	0.95	0	0.069	0	0	0	0.062	0	0	0	0	0	0.188	0	-0.172	0	10	0	0	0	10_0_0_0
048-3p21			3p	21	XabYa	C959	C	959	1.0017	3.892	0.95	0	0	-0.068	0	0	-0.032	0	0.05	0	0	0	0	-0.027	0	-0.235	10	1	0	0	10_1_0_0
048-3p22			3p	22	XabYa	C959	C	959	1.0017	3.892	0.95	0	0	-0.068	0	0	-0.032	0	0.05	0	0	0	0	-0.027	0	-0.235	10	1	0	0	10_1_0_0
048-3p23			3p	23	XabYa	C959	C	959	1.0017	3.892	0.95	-0.06	0	0.032	-0.042	0	-0.033	0	-0.028	0.021	0	-0.024	0	0.0127	0	-0.235	10	1	0	0	10_1_0_0
048-3p24			3p	24	XabYa	C959	C	959	1.0017	3.892	0.95	0.06	0	0.032	0.042	0	-0.033	0	-0.028	-0.021	0	0.024	0	0.0127	0	-0.235	10	1	0	0	10_1_0_0
048-3p25			3p	25	XabYa	C959	C	959	1.0017	3.892	0.95	-0.06	0	0.032	-0.042	0	-0.033	0	-0.028	0.021	0	-0.024	0	0.0127	0	-0.235	10	1	0	0	10_1_0_0
048-3p26			3p	26	XabYa	C959	C	959	1.0017	3.892	0.95	0.06	0	0.032	0.042	0	-0.033	0	-0.028	-0.021	0	0.024	0	0.0127	0	-0.235	10	1	0	0	10_1_0_0
049-3p01			3p	1	ZaXb	C311	C	311	0.9994	3.99	0.887	0	0.096	0.022	0	0	0.156	0	0.114	0	0	0	0.201	0	-0.226	0	10	0	0	0	10_0_0_0
049-3p02	197		3p	2	ZaXb	C311	C	311	0.9994	3.99	0.887	0	-0.029	0.092	0	0	0.063	-0.061	0.166	0	0	0	0.261	0	-0.151	-0.052	10	0	0	0	10_0_0_0
049-3p03			3p	3	ZaXb	C311	C	311	0.9994	3.99	0.887	0	0.096	-0.022	0	0	0.156	0	0.114	0	0	0	0.201	0	-0.225	0	10	0	0	0	10_0_0_0
049-3p04			3p	4	ZaXb	C311	C	311	0.9994	3.99	0.887	0	-0.067	0.071	0	0	0.058	-0.061	0.168	0	0	0	0.263	0	-0.155	-0.05	10	0	0	0	10_0_0_0
049-3p05	197		3p	5	ZaXb	C311	C	311	0.9994	3.99	0.887	0	-0.029	-0.092	0	0	0.063	0.061	0.165	0	0	0	0.261	0	-0.15	0.052	10	0	0	0	10_0_0_0
049-3p06			3p	6	ZaXb	C311	C	311	0.9994	3.99	0.887	0	-0.067	-0.071	0	0	0.058	0.06	0.168	0	0	0	0.263	0	-0.155	0.051	10	0	0	0	10_0_0_0
049-3p21			3p	21	XabYa	C311	C	311	0.9994	3.99	0.887	0.072	0	0.066	0.06	0	-0.182	0	-0.037	0	0	0.054	0	0.0296	0	-0.282	10	1	0	0	10_1_0_0
049-3p22			3p	22	XabYa	C311	C	311	0.9994	3.99	0.887	-0.072	0	0.066	-0.06	0	-0.182	0	-0.037	0	0	-0.054	0	0.0296	0	-0.282	10	1	0	0	10_1_0_0
049-3p23			3p	23	XabYa	C311	C	311	0.9994	3.99	0.887	0.094	0	0.028	0.062	0	-0.181	0	-0.035	0	0	0.052	0	0.0307	0	-0.281	10	1	0	0	10_1_0_0
049-3p24			3p	24	XabYa	C311	C	311	0.9994	3.99	0.887	-0.094	0	0.028	-0.062	0	-0.181	0	-0.035	0	0	-0.052	0	0.0307	0	-0.281	10	1	0	0	10_1_0_0
049-3p25			3p	25	XabYa	C311	C	311	0.9994	3.99	0.887	0	0	-0.095	0	0	-0.181	0	0.069	0	0	0	0	-0.061	0	-0.28	10	1	0	0	10_1_0_0
049-3p26			3p	26	XabYa	C311	C	311	0.9994	3.99	0.887	0	0	-0.095	0	0	-0.181	0	0.069	0	0	0	0	-0.061	0	-0.28	10	1	0	0	10_1_0_0
050-3p01			3p	1	ZaXb	C3111	C	3111	1.0108	3.768	0.934	0	-0.025	0.033	0	0	0	-0.0143	0.062	0	0	0	0.208	0	-0.147	-0.0374	10	0	0	0	10_0_0_0
050-3p02			3p	2	ZaXb	C3111	C	3111	1.0108	3.768	0.934	0	0.0411	0	0	0	0.051	0	0.039	0	0	0	0.184	0	-0.178	-0.0138	10	0	0	0	10_0_0_0
050-3p03			3p	3	ZaXb	C3111	C	3111	1.0108	3.768	0.934	0	-0.025	-0.033	0	0	0	0.0143	0.062	-0.0031	0.0078	0	0.208	0	-0.147	0.0372	10	0	0	0	10_0_0_0
050-3p04			3p	4	ZaXb	C3111	C	3111	1.0108	3.768	0.934	0	-0.017	-0.038	0	0	0.031	0.0257	0.051	-0.0026	-0.0027	0.0075	0.225	0	-0.127	0.0209	10	0	0	0	10_0_0_0
050-3p05			3p	5	ZaXb	C3111	C	3111	1.0108	3.768	0.934	0	0.0411	0	0	0	0.051	0	0.039	0	-0.0097	0	0.184	0	-0.178	0.0138	10	0	0	0	10_0_0_0
050-3p06			3p	6	ZaXb	C3111	C	3111	1.0108	3.768	0.934	0	-0.017	0.0381	0	0	0.031	-0.0258	0.051	0.0043	0.004	-0.0076	0.225	0	-0.127	-0.0205	10	0	0	0	10_0_0_0
050-3p21			3p	21	XabYa	C3111	C	3111	1.0108	3.768	0.934	-0.038	0	0.016	-0.0263	0	-0.061	0	0	0	0	-0.0217	0	0.0299	0	-0.237	10	1	0	0	10_1_0_0
050-3p22			3p	22	XabYa	C3111	C	3111	1.0108	3.768	0.934	0.038	0	0.016	0.0263	0	-0.061	0	0	0	0	0.0217	0	0.0299	0	-0.237	10	1	0	0	10_1_0_0
050-3p23			3p	23	XabYa	C3111	C	3111	1.0108	3.768	0.934	0	0	-0.0411	0	0	-0.061	0	0.0228	0	-0.0054	0.0149	-0.0027	-0.0337	-0.006	-0.237	10	1	0	0	10_1_0_0
050-3p24			3p	24	XabYa	C3111	C	3111	1.0108	3.768	0.934	0	0	-0.0411	0	0	-0.061	0	0.0228	0	-0.0054	-0.0149	0.0027	-0.0337	0.006	-0.237	10	1	0	0	10_1_0_0
050-3p25			3p	25	XabYa	C3111	C	3111	1.0108	3.768	0.934	0.033	0	0.025	0.0131	0	-0.061	0	-0.022	0	0.0055	0.0364	0	0	0.008	-0.237	10	1	0	0	10_1_0_0
050-3p26			3p	26	XabYa	C3111	C	3111	1.0108	3.768	0.934	-0.033	0	0.025	-0.0131	0	-0.061	0	-0.022	0	0.0055	-0.0364	0	0	-0.008	-0.237	10	1	0	0	10_1_0_0
051-3p01	285		3p	1	ZaXb	C312	C	312	1.0056	3.85	0.918	0	0.021	0.038	0	0	0.109	-0.026	0.118	0	0	0	0.189	0.069	-0.156	-0.039	10	0	0	0	10_0_0_0
051-3p02	285		3p	2	ZaXb	C312	C	312	1.0056	3.85	0.918	0	0.021	0.038	0	0	0.109	-0.026	0.118	0	0	0	0.189	0.069	-0.156	-0.039	10	0	0	0	10_0_0_0
051-3p03	285		3p	3	ZaXb	C312	C	312	1.0056	3.85	0.918	0	0.021	-0.038	0	0	0.109	0.026	0.117	0	0	0	0.189	-0.069	-0.155	0.039	10	0	0	0	10_0_0_0
051-3p04			3p	4	ZaXb	C312	C	312	1.0056	3.85	0.918	0	-0.044	0	0	0	0.045	0	0.152	0	0	0	0.223	0.047	-0.131	-0.013	10	0	0	0	10_0_0_0
051-3p05	285		3p	5	ZaXb	C312	C	312	1.0056	3.85	0.918	0	0.021	-0.038	0	0	0.109	0.026	0.117	0	0	0	0.189	-0.069	-0.155	0.039	10	0	0	0	10_0_0_0
051-3p06			3p	6	ZaXb	C312	C	312	1.0056	3.85	0.918	0	-0.044	0	0	0	0.045	0	0.152	0	0	0	0.223	0.047	-0.131	-0.013	10	0	0	0	10_0_0_0
051-3p21	285		3p	21	XabYa	C312	C	312	1.0056	3.85	0.918	0	0	0.044	0	0	-0.161	0	-0.039	0.045	0	0	0	0.0261	0	-0.24	10	1	0	0	10_1_0_0
051-3p22	285		3p	22	XabYa	C312	C	312	1.0056	3.85	0.918	0	0	0.044	0	0	-0.161	0	-0.039	0.045	0	0	0	0.0261	0	-0.24	10	1	0	0	10_1_0_0
051-3p23	285		3p	23	XabYa	C312	C	312	1.0056	3.85	0.918	0.037	0	-0.022	0.039	0	-0.16	0	0	-0.061	0	0.022	0	-0.0119	0	-0.234	10	1	0	0	10_1_0_0
051-3p24	285		3p	24	XabYa	C312	C	312	1.0056	3.85	0.918	-0.037	0	-0.022	-0.039	0	-0.16	0	0	0.061	0	-0.022	0	-0.0119	0	-0.234	10	1	0	0	10_1_0_0
051-3p25	285		3p	25	XabYa	C312	C	312	1.0056	3.85	0.918	0.037	0	-0.022	0.039	0	-0.16	0	0	-0.061	0	0.022	0	-0.0119	0	-0.234	10	1	0	0	10_1_0_0
051-3p26	285		3p	26	XabYa	C312	C	312	1.0056	3.85	0.918	-0.037	0	-0.022	-0.039	0	-0.16	0	0	0.061	0	-0.022	0	-0.0119	0	-0.234	10	1	0	0	10_1_0_0
052-3p01	78		3p	1	ZaXb	C300	C	300	1.003	3.87	0.896	0	0.122	0	0	0	0.162	0	0.108	0	0	0	0.205	0	-0.226	0	10	0	0	0	10_0_0_0
052-3p02	78		3p	2	ZaXb	C300	C	300	1.003	3.87	0.896	0	-0.06	0.106	0	0	0.053	-0.068	0.168	0	0	0	0.261	0	-0.154	-0.047	10	0	0	0	10_0_0_0
052-3p03	78		3p	3	ZaXb	C300	C	300	1.003	3.87	0.896	0	0.122	0	0	0	0.162	0	0.108	0	0	0	0.205	0	-0.226	0	10	0	0	0	10_0_0_0
052-3p04	78		3p	4	ZaXb	C300	C	300	1.003	3.87	0.896	0	-0.06	0.106	0	0	0.053	-0.068	0.168	0	0	0	0.261	0	-0.154	-0.047	10	0	0	0	10_0_0_0
052-3p05	78		3p	5	ZaXb	C300	C	300	1.003	3.87	0.896	0	-0.06	-0.106	0	0	0.053	0.068	0.168	0	0	0	0.261	0	-0.154	0.047	10	0	0	0	10_0_0_0
052-3p06	78		3p	6	ZaXb	C300	C	300	1.003	3.87	0.896	0	-0.06	-0.106	0	0	0.053	0.068	0.168	0	0	0	0.261	0	-0.154	0.047	10	0	0	0	10_0_0_0
052-3p21	78		3p	21	XabYa	C300	C	300	1.003	3.87	0.896	0.105	0	0.061	0.069	0	-0.179	0	-0.04	0	0	0.0508	0	0.0294	0	-0.281	10	1	0	0	10_1_0_0
052-3p22	78		3p	22	XabYa	C300	C	300	1.003	3.87	0.896	-0.105	0	0.061	-0.069	0	-0.179	0	-0.04	0	0	-0.0508	0	0.0294	0	-0.281	10	1	0	0	10_1_0_0
052-3p23	78		3p	23	XabYa	C300	C	300	1.003	3.87	0.896	0.105	0	0.061	0.069	0	-0.179	0	-0.04	0	0	0.0508	0	0.0294	0	-0.281	10	1	0	0	10_1_0_0
052-3p24	78		3p	24	XabYa	C300	C	300	1.003	3.87	0.896	-0.105	0	0.061	-0.069	0	-0.179	0	-0.04	0	0	-0.0508	0	0.0294	0	-0.281	10	1	0	0	10_1_0_0
052-3p25	78		3p	25	XabYa	C300	C	300	1.003	3.87	0.896	0	0	-0.122	0	0	-0.179	0	0.079	0	0	0	0	-0.059	0	-0.28	10	1	0	0	10_1_0_0
052-3p26	78		3p	26	XabYa	C300	C	300	1.003	3.87	0.896	0	0	-0.122	0	0	-0.179	0	0.079	0	0	0	0	-0.059	0	-0.28	10	1	0	0	10_1_0_0
053-3p01			3p	1	ZaXb	C797	C	797	1.0004	4.037	0.918	0	0	0	0	0	0.0434	0	0.174	0	0	0	0.154	0	-0.075	0	10	0	5		10_0_5_
053-3p02			3p	2	ZaXb	C797	C	797	1.0004	4.037	0.918	0	0	0	0	0	0.135	0.0073	0.123	0	0	0	0.027	-0.143	-0.0224	0.066	16				16___
053-3p03			3p	3	ZaXb	C797	C	797	1.0004	4.037	0.918	0	0	0	0	0	0.0434	0	0.173	0	0	0	0.154	0	-0.074	0	10	0	5		10_0_5_
053-3p04			3p	4	ZaXb	C797	C	797	1.0004	4.037	0.918	0	0	0	0	0	0.077	0.049	0.155	0	0	0	0.03	0.149	-0.054	-0.0192	17				17___
053-3p05			3p	5	ZaXb	C797	C	797	1.0004	4.037	0.918	0	0	0	0	0	0.135	-0.0076	0.123	0	0	0	0.027	0.143	-0.0225	-0.066	17				17___
053-3p06			3p	6	ZaXb	C797	C	797	1.0004	4.037	0.918	0	0	0	0	0	0.077	-0.049	0.155	0	0	0	0.03	-0.148	-0.053	0.0195	16				16___
053-3p21			3p	21	XabYa	C797	C	797	1.0004	4.037	0.918	0	0	0	-0.051	0	-0.179	0	0.0036	0.098	0	-0.0221	0	-0.0207	0	-0.121	10	4			10_4__
053-3p22			3p	22	XabYa	C797	C	797	1.0004	4.037	0.918	0	0	0	0.051	0	-0.179	0	0.0036	-0.098	0	0.0221	0	-0.0207	0	-0.121	10	5			10_5__
053-3p23			3p	23	XabYa	C797	C	797	1.0004	4.037	0.918	0	0	0	-0.03	0	-0.179	0	0.041	-0.089	0	-0.0288	0	-0.0095	0	-0.127	10	5			10_5__
053-3p24			3p	24	XabYa	C797	C	797	1.0004	4.037	0.918	0	0	0	0.03	0	-0.179	0	0.041	0.089	0	0.0288	0	-0.0095	0	-0.127	10	4			10_4__
053-3p25			3p	25	XabYa	C797	C	797	1.0004	4.037	0.918	0	0	0	0.038	0	-0.179	0	-0.034	0.149	0	-0.0124	0	0.0271	0	-0.043	10	-1			10_-1__
053-3p26			3p	26	XabYa	C797	C	797	1.0004	4.037	0.918	0	0	0	-0.038	0	-0.179	0	-0.034	-0.149	0	0.0124	0	0.0271	0	-0.043	10	-1			10_-1__
054-3p01			3p	1	ZaXb	C310	C	310	0.9944	4.17	0.8448	0	0	0	0	0	0.161	0	0.241	0	0	0	0.433	0	-0.322	0	10	0	0	0	10_0_0_0
054-3p02			3p	2	ZaXb	C310	C	310	0.9944	4.17	0.8448	0	0	0	0	0	0.161	0	0.241	0	0	0	0.433	0	-0.322	0	10	0	0	0	10_0_0_0
054-3p03			3p	3	ZaXb	C310	C	310	0.9944	4.17	0.8448	0	0	0	0	0	0.161	0	0.241	0	0	0	0.433	0	-0.322	0	10	0	0	0	10_0_0_0
054-3p04			3p	4	ZaXb	C310	C	310	0.9944	4.17	0.8448	0	0	0	0	0	0.161	0	0.241	0	0	0	0.433	0	-0.322	0	10	0	0	0	10_0_0_0
054-3p05			3p	5	ZaXb	C310	C	310	0.9944	4.17	0.8448	0	0	0	0	0	0.161	0	0.241	0	0	0	0.433	0	-0.322	0	10	0	0	0	10_0_0_0
054-3p06			3p	6	ZaXb	C310	C	310	0.9944	4.17	0.8448	0	0	0	0	0	0.161	0	0.241	0	0	0	0.433	0	-0.322	0	10	0	0	0	10_0_0_0
054-3p21			3p	21	XabYa	C310	C	310	0.9944	4.17	0.8448	0	0	0	0	0	-0.299	0	0	-0.023	0	0	0	0	0	-0.501	10	1	0	0	10_1_0_0
054-3p22			3p	22	XabYa	C310	C	310	0.9944	4.17	0.8448	0	0	0	0	0	-0.299	0	0	-0.023	0	0	0	0	0	-0.501	10	1	0	0	10_1_0_0
054-3p23			3p	23	XabYa	C310	C	310	0.9944	4.17	0.8448	0	0	0	0	0	-0.299	0	0	-0.023	0	0	0	0	0	-0.501	10	1	0	0	10_1_0_0
054-3p24			3p	24	XabYa	C310	C	310	0.9944	4.17	0.8448	0	0	0	0	0	-0.299	0	0	-0.023	0	0	0	0	0	-0.501	10	1	0	0	10_1_0_0
054-3p25			3p	25	XabYa	C310	C	310	0.9944	4.17	0.8448	0	0	0	0	0	-0.299	0	0	-0.023	0	0	0	0	0	-0.501	10	1	0	0	10_1_0_0
054-3p26			3p	26	XabYa	C310	C	310	0.9944	4.17	0.8448	0	0	0	0	0	-0.299	0	0	-0.023	0	0	0	0	0	-0.501	10	1	0	0	10_1_0_0
055-3p01			3p	1	ZaXb	C328	C	328	0.9938	4.124	0.8449	0	0.082	0	0	0	0.242	0	0.187	0	0	0	0.399	0	-0.292	0	10	0	0	0	10_0_0_0
055-3p02	34		3p	2	ZaXb	C328	C	328	0.9938	4.124	0.8449	0	-0.044	0.069	0	0	0.109	-0.098	0.26	0	0	0	0.389	0.079	-0.287	-0.02	10	0	0	0	10_0_0_0
055-3p03			3p	3	ZaXb	C328	C	328	0.9938	4.124	0.8449	0	0.082	0	0	0	0.242	0	0.187	0	0	0	0.399	0	-0.292	0	10	0	0	0	10_0_0_0
055-3p04	34		3p	4	ZaXb	C328	C	328	0.9938	4.124	0.8449	0	-0.046	0.068	0	0	0.106	-0.097	0.261	0	0	0	0.39	0.077	-0.286	0	10	0	0	0	10_0_0_0
055-3p05	34		3p	5	ZaXb	C328	C	328	0.9938	4.124	0.8449	0	-0.044	-0.069	0	0	0.109	0.098	0.259	0	0	0	0.389	-0.079	-0.286	0.02	10	0	0	0	10_0_0_0
055-3p06	34		3p	6	ZaXb	C328	C	328	0.9938	4.124	0.8449	0	-0.046	-0.068	0	0	0.106	0.097	0.261	0	0	0	0.39	-0.077	-0.286	0	10	0	0	0	10_0_0_0
055-3p21			3p	21	XabYa	C328	C	328	0.9938	4.124	0.8449	0.072	0	0.04	0.088	0	-0.29	0	-0.06	-0.039	0	0	0	0	0	-0.457	10	1	0	0	10_1_0_0
055-3p22			3p	22	XabYa	C328	C	328	0.9938	4.124	0.8449	-0.072	0	0.04	-0.088	0	-0.29	0	-0.06	0.039	0	0	0	0	0	-0.457	10	1	0	0	10_1_0_0
055-3p23			3p	23	XabYa	C328	C	328	0.9938	4.124	0.8449	0.073	0	0.038	0.089	0	-0.29	0	-0.058	-0.039	0	0	0	0	0	-0.457	10	1	0	0	10_1_0_0
055-3p24			3p	24	XabYa	C328	C	328	0.9938	4.124	0.8449	-0.073	0	0.038	-0.089	0	-0.29	0	-0.058	0.039	0	0	0	0	0	-0.457	10	1	0	0	10_1_0_0
055-3p25			3p	25	XabYa	C328	C	328	0.9938	4.124	0.8449	0	0	-0.082	0	0	-0.29	0	0.106	0	0	0	0	0	0	-0.459	10	1	0	0	10_1_0_0
055-3p26			3p	26	XabYa	C328	C	328	0.9938	4.124	0.8449	0	0	-0.082	0	0	-0.29	0	0.106	0	0	0	0	0	0	-0.459	10	1	0	0	10_1_0_0
056-3p01			3p	1	ZaXb	C238	C	238	0.9931	4.141	0.846	0	0.074	0	0	0	0.242	0	0.186	0	0	0	0.396	0	-0.295	0	10	0	0	0	10_0_0_0
056-3p02	11		3p	2	ZaXb	C238	C	238	0.9931	4.141	0.846	0	-0.041	0.061	0	0	0.115	-0.102	0.256	0	0	0	0.383	0.117	-0.279	-0.032	10	0	0	0	10_0_0_0
056-3p03			3p	3	ZaXb	C238	C	238	0.9931	4.141	0.846	0	0.074	0	0	0	0.242	0	0.186	0	0	0	0.396	0	-0.295	0	10	0	0	0	10_0_0_0
056-3p04	11		3p	4	ZaXb	C238	C	238	0.9931	4.141	0.846	0	-0.041	0.061	0	0	0.115	-0.102	0.256	0	0	0	0.383	0.117	-0.279	-0.032	10	0	0	0	10_0_0_0
056-3p05	11		3p	5	ZaXb	C238	C	238	0.9931	4.141	0.846	0	-0.041	-0.061	0	0	0.115	0.102	0.256	0	0	0	0.383	-0.117	-0.278	0.032	10	0	0	0	10_0_0_0
056-3p06	11		3p	6	ZaXb	C238	C	238	0.9931	4.141	0.846	0	-0.041	-0.061	0	0	0.115	0.102	0.256	0	0	0	0.383	-0.117	-0.278	0.032	10	0	0	0	10_0_0_0
056-3p21			3p	21	XabYa	C238	C	238	0.9931	4.141	0.846	0.065	0	0.0356	0.086	0	-0.289	0	-0.064	-0.058	0	0	0	0	0	-0.455	10	1	0	0	10_1_0_0
056-3p22			3p	22	XabYa	C238	C	238	0.9931	4.141	0.846	-0.065	0	0.0356	-0.086	0	-0.289	0	-0.064	0.058	0	0	0	0	0	-0.455	10	1	0	0	10_1_0_0
056-3p23			3p	23	XabYa	C238	C	238	0.9931	4.141	0.846	0.065	0	0.0356	0.086	0	-0.289	0	-0.064	-0.058	0	0	0	0	0	-0.455	10	1	0	0	10_1_0_0
056-3p24			3p	24	XabYa	C238	C	238	0.9931	4.141	0.846	-0.065	0	0.0356	-0.086	0	-0.289	0	-0.064	0.058	0	0	0	0	0	-0.455	10	1	0	0	10_1_0_0
056-3p25			3p	25	XabYa	C238	C	238	0.9931	4.141	0.846	0	0	-0.074	0	0	-0.289	0	0.107	0	0	0	0	0	0	-0.459	10	1	0	0	10_1_0_0
056-3p26			3p	26	XabYa	C238	C	238	0.9931	4.141	0.846	0	0	-0.074	0	0	-0.289	0	0.107	0	0	0	0	0	0	-0.459	10	1	0	0	10_1_0_0
057-3p01			3p	1	ZaXb	C301	C	301	0.9902	4.045	0.87	0	0.04	0.075	0	0	0.197	-0.107	0.177	0	0	0	0.315	0.042	-0.229	-0.0083	10	0	0	0	10_0_0_0
057-3p02			3p	2	ZaXb	C301	C	301	0.9902	4.045	0.87	0	0.04	0.075	0	0	0.197	-0.107	0.177	0	0	0	0.315	0.042	-0.229	-0.0083	10	0	0	0	10_0_0_0
057-3p03			3p	3	ZaXb	C301	C	301	0.9902	4.045	0.87	0	0.04	-0.075	0	0	0.197	0.108	0.177	0	0	0	0.315	-0.042	-0.23	0.0083	10	0	0	0	10_0_0_0
057-3p04			3p	4	ZaXb	C301	C	301	0.9902	4.045	0.87	0	-0.085	0	0	0	0	0	0.28	0	0	0	0.316	0	-0.235	0	10	0	0	0	10_0_0_0
057-3p05			3p	5	ZaXb	C301	C	301	0.9902	4.045	0.87	0	0.04	-0.075	0	0	0.197	0.108	0.177	0	0	0	0.315	-0.042	-0.23	0.0083	10	0	0	0	10_0_0_0
057-3p06			3p	6	ZaXb	C301	C	301	0.9902	4.045	0.87	0	-0.085	0	0	0	0	0	0.28	0	0	0	0.316	0	-0.235	0	10	0	0	0	10_0_0_0
057-3p21			3p	21	XabYa	C301	C	301	0.9902	4.045	0.87	0	0	0.085	0	0	-0.259	0	-0.131	0	0	0	0	0	0	-0.365	10	1	0	0	10_1_0_0
057-3p22			3p	22	XabYa	C301	C	301	0.9902	4.045	0.87	0	0	0.085	0	0	-0.259	0	-0.131	0	0	0	0	0	0	-0.365	10	1	0	0	10_1_0_0
057-3p23			3p	23	XabYa	C301	C	301	0.9902	4.045	0.87	0.073	0	-0.044	0.116	0	-0.259	0	0.061	-0.021	0	0	0	0	0	-0.365	10	1	0	0	10_1_0_0
057-3p24			3p	24	XabYa	C301	C	301	0.9902	4.045	0.87	-0.073	0	-0.044	-0.116	0	-0.259	0	0.061	0.021	0	0	0	0	0	-0.365	10	1	0	0	10_1_0_0
057-3p25			3p	25	XabYa	C301	C	301	0.9902	4.045	0.87	0.073	0	-0.044	0.116	0	-0.259	0	0.061	-0.021	0	0	0	0	0	-0.365	10	1	0	0	10_1_0_0
057-3p26			3p	26	XabYa	C301	C	301	0.9902	4.045	0.87	-0.073	0	-0.044	-0.116	0	-0.259	0	0.061	0.021	0	0	0	0	0	-0.365	10	1	0	0	10_1_0_0
058-3p01			3p	1	ZaXb	C302	C	302	0.9925	4.092	0.863	0	0.114	-0.044	0	0	0.249	0.042	0.196	0	0	0	0.363	0	-0.267	0	10	0	0	0	10_0_0_0
058-3p02			3p	2	ZaXb	C302	C	302	0.9925	4.092	0.863	0	-0.1	0.071	0	0	0.079	-0.083	0.29	0	0	0	0.358	0.085	-0.256	-0.0184	10	0	0	0	10_0_0_0
058-3p03			3p	3	ZaXb	C302	C	302	0.9925	4.092	0.863	0	0.114	0.044	0	0	0.249	-0.042	0.196	0	0	0	0.363	0	-0.267	0	10	0	0	0	10_0_0_0
058-3p04			3p	4	ZaXb	C302	C	302	0.9925	4.092	0.863	0	-0.025	0.12	0	0	0.147	-0.115	0.252	0	0	0	0.355	0.058	-0.267	-0.0183	10	0	0	0	10_0_0_0
058-3p05			3p	5	ZaXb	C302	C	302	0.9925	4.092	0.863	0	-0.1	-0.071	0	0	0.079	0.083	0.29	0	0	0	0.358	-0.085	-0.256	0.0183	10	0	0	0	10_0_0_0
058-3p06			3p	6	ZaXb	C302	C	302	0.9925	4.092	0.863	0	-0.025	-0.12	0	0	0.147	0.115	0.252	0	0	0	0.355	-0.058	-0.267	0.019	10	0	0	0	10_0_0_0
058-3p21			3p	21	XabYa	C302	C	302	0.9925	4.092	0.863	0.122	0	0	0.113	0	-0.302	0	-0.025	-0.046	0	0	0	0	0	-0.416	10	1	0	0	10_1_0_0
058-3p22			3p	22	XabYa	C302	C	302	0.9925	4.092	0.863	-0.122	0	0	-0.113	0	-0.302	0	-0.025	0.046	0	0	0	0	0	-0.416	10	1	0	0	10_1_0_0
058-3p23			3p	23	XabYa	C302	C	302	0.9925	4.092	0.863	0.079	0	0.093	0.067	0	-0.302	0	-0.094	-0.027	0	0	0	0	0	-0.418	10	1	0	0	10_1_0_0
058-3p24			3p	24	XabYa	C302	C	302	0.9925	4.092	0.863	-0.079	0	0.093	-0.067	0	-0.302	0	-0.094	0.027	0	0	0	0	0	-0.418	10	1	0	0	10_1_0_0
058-3p25			3p	25	XabYa	C302	C	302	0.9925	4.092	0.863	-0.045	0	-0.114	-0.041	0	-0.302	0	0.108	0	0	-0.0068	0	0	0	-0.418	10	1	0	0	10_1_0_0
058-3p26			3p	26	XabYa	C302	C	302	0.9925	4.092	0.863	0.045	0	-0.114	0.041	0	-0.302	0	0.108	0	0	0.0068	0	0	0	-0.418	10	1	0	0	10_1_0_0
059-3p01			3p	1	ZaXb	C911	C	911	0.9999	4.008	0.876	0	0.134	-0.044	0	0	0.244	0.053	0.183	0	0	0	0.3489	0.022	-0.257	-0.0135	10	0	0	0	10_0_0_0
059-3p02			3p	2	ZaXb	C911	C	911	0.9999	4.008	0.876	0	-0.115	0.082	0	0	0.068	-0.089	0.28	0	0	0	0.3337	0.104	-0.2527	-0.0312	10	0	0	0	10_0_0_0
059-3p03			3p	3	ZaXb	C911	C	911	0.9999	4.008	0.876	0	0.134	0.044	0	0	0.244	-0.053	0.183	0	0	0	0.3489	-0.022	-0.2568	0.0135	10	0	0	0	10_0_0_0
059-3p04	10		3p	4	ZaXb	C911	C	911	0.9999	4.008	0.876	0	-0.026	0.139	0	0	0.133	-0.121	0.2445	0	0	0	0.351	0	-0.2489	0	10	0	0	0	10_0_0_0
059-3p05			3p	5	ZaXb	C911	C	911	0.9999	4.008	0.876	0	-0.115	-0.082	0	0	0.068	0.089	0.28	0	0	0	0.3337	-0.104	-0.2526	0.0312	10	0	0	0	10_0_0_0
059-3p06	10		3p	6	ZaXb	C911	C	911	0.9999	4.008	0.876	0	-0.026	-0.139	0	0	0.133	0.121	0.2445	0	0	0	0.351	0	-0.2488	0	10	0	0	0	10_0_0_0
059-3p21			3p	21	XabYa	C911	C	911	0.9999	4.008	0.876	0.14	0	0.021	0.12	0	-0.288	0	-0.022	-0.041	0	0	0	0.0072	0	-0.4017	10	1	0	0	10_1_0_0
059-3p22			3p	22	XabYa	C911	C	911	0.9999	4.008	0.876	-0.14	0	0.021	-0.12	0	-0.288	0	-0.022	0.041	0	0	0	0.0072	0	-0.4017	10	1	0	0	10_1_0_0
059-3p23			3p	23	XabYa	C911	C	911	0.9999	4.008	0.876	0.093	0	0.106	0.0705	0	-0.288	0	-0.1	0	0	0.0044	0	0	0	-0.403	10	1	0	0	10_1_0_0
059-3p24			3p	24	XabYa	C911	C	911	0.9999	4.008	0.876	-0.093	0	0.106	-0.0705	0	-0.288	0	-0.1	0	0	-0.0044	0	0	0	-0.403	10	1	0	0	10_1_0_0
059-3p25			3p	25	XabYa	C911	C	911	0.9999	4.008	0.876	-0.053	0	-0.131	-0.039	0	-0.288	0	0.116	-0.051	0	0.0076	0	0	0	-0.4	10	1	0	0	10_1_0_0
059-3p26			3p	26	XabYa	C911	C	911	0.9999	4.008	0.876	0.053	0	-0.131	0.039	0	-0.288	0	0.116	0.051	0	-0.0076	0	0	0	-0.4	10	1	0	0	10_1_0_0
060-3p01			3p	1	ZaXb	C510	C	510	0.9952	4.073	0.8567	0	0.146	-0.096	0	0	0.29	0.099	0.1603	0	0	0	0.342	-0.046	-0.2434	0.0206	10	0	0	0	10_0_0_0
060-3p02			3p	2	ZaXb	C510	C	510	0.9952	4.073	0.8567	0	-0.158	0.074	0	0	0	-0.097	0.3199	0	0	0	0.335	0.083	-0.24	-0.0111	10	0	0	0	10_0_0_0
060-3p03			3p	3	ZaXb	C510	C	510	0.9952	4.073	0.8567	0	0.146	0.096	0	0	0.29	-0.099	0.1596	0	0	0	0.342	0.046	-0.2423	-0.0204	10	0	0	0	10_0_0_0
060-3p04			3p	4	ZaXb	C510	C	510	0.9952	4.073	0.8567	0	0	0.174	0	0	0.194	-0.1795	0.2121	0	0	0	0.319	0.103	-0.249	-0.026	10	0	0	0	10_0_0_0
060-3p05			3p	5	ZaXb	C510	C	510	0.9952	4.073	0.8567	0	-0.158	-0.074	0	0	0	0.097	0.3188	0	0	0	0.335	-0.083	-0.24	0.011	10	0	0	0	10_0_0_0
060-3p06			3p	6	ZaXb	C510	C	510	0.9952	4.073	0.8567	0	0	-0.174	0	0	0.194	0.1787	0.2118	0	0	0	0.319	-0.104	-0.248	0.027	10	0	0	0	10_0_0_0
060-3p21			3p	21	XabYa	C510	C	510	0.9952	4.073	0.8567	0.174	0	0	0.187	0	-0.2902	0	0	-0.065	0	0	0	-0.0107	0	-0.387	10	1	0	0	10_1_0_0
060-3p22			3p	22	XabYa	C510	C	510	0.9952	4.073	0.8567	-0.174	0	0	-0.187	0	-0.2902	0	0	0.065	0	0	0	-0.0107	0	-0.387	10	1	0	0	10_1_0_0
060-3p23			3p	23	XabYa	C510	C	510	0.9952	4.073	0.8567	0.088	0	0.15	0.0662	0	-0.2895	0	-0.176	-0.029	0	-0.0101	0	0	0	-0.391	10	1	0	0	10_1_0_0
060-3p24			3p	24	XabYa	C510	C	510	0.9952	4.073	0.8567	-0.088	0	0.15	-0.0662	0	-0.2895	0	-0.176	0.029	0	0.0101	0	0	0	-0.391	10	1	0	0	10_1_0_0
060-3p25			3p	25	XabYa	C510	C	510	0.9952	4.073	0.8567	-0.088	0	-0.15	-0.115	0	-0.2893	0	0.1474	0	0	-0.0096	0	0	0	-0.391	10	1	0	0	10_1_0_0
060-3p26			3p	26	XabYa	C510	C	510	0.9952	4.073	0.8567	0.088	0	-0.15	0.115	0	-0.2893	0	0.1474	0	0	0.0096	0	0	0	-0.391	10	1	0	0	10_1_0_0
061-3p01			3p	1	ZaXb	C303a	C	303a	0.9924	4.11	0.8557	0	0.131	-0.076	0	0	0.277	0.079	0.179	0	0	0	0.371	-0.04	-0.263	0	10	0	0	0	10_0_0_0
061-3p02			3p	2	ZaXb	C303a	C	303a	0.9924	4.11	0.8557	0	-0.135	0.07	0	0	0.031	-0.092	0.315	0	0	0	0.354	0.094	-0.267	-0.018	10	0	0	0	10_0_0_0
061-3p03			3p	3	ZaXb	C303a	C	303a	0.9924	4.11	0.8557	0	0.131	0.076	0	0	0.277	-0.079	0.178	0	0	0	0.371	0.04	-0.262	0	10	0	0	0	10_0_0_0
061-3p04			3p	4	ZaXb	C303a	C	303a	0.9924	4.11	0.8557	0	0	0.151	0	0	0.179	-0.157	0.232	0	0	0	0.356	0.091	-0.266	-0.0155	10	0	0	0	10_0_0_0
061-3p05			3p	5	ZaXb	C303a	C	303a	0.9924	4.11	0.8557	0	-0.135	-0.07	0	0	0.031	0.092	0.313	0	0	0	0.354	-0.094	-0.266	0.018	10	0	0	0	10_0_0_0
061-3p06			3p	6	ZaXb	C303a	C	303a	0.9924	4.11	0.8557	0	0	-0.151	0	0	0.179	0.156	0.232	0	0	0	0.356	-0.092	-0.266	0.0173	10	0	0	0	10_0_0_0
061-3p21			3p	21	XabYa	C303a	C	303a	0.9924	4.11	0.8557	0.152	0	0	0.161	0	-0.301	0	0	-0.067	0	0	0	0	0	-0.419	10	1	0	0	10_1_0_0
061-3p22			3p	22	XabYa	C303a	C	303a	0.9924	4.11	0.8557	-0.152	0	0	-0.161	0	-0.301	0	0	0.067	0	0	0	0	0	-0.419	10	1	0	0	10_1_0_0
061-3p23			3p	23	XabYa	C303a	C	303a	0.9924	4.11	0.8557	0.082	0	0.128	0.067	0	-0.3	0	-0.146	-0.025	0	0	0	0	0	-0.423	10	1	0	0	10_1_0_0
061-3p24			3p	24	XabYa	C303a	C	303a	0.9924	4.11	0.8557	-0.082	0	0.128	-0.067	0	-0.3	0	-0.146	0.025	0	0	0	0	0	-0.423	10	1	0	0	10_1_0_0
061-3p25			3p	25	XabYa	C303a	C	303a	0.9924	4.11	0.8557	-0.072	0	-0.134	-0.088	0	-0.3	0	0.134	0	0	0	0	0.0068	0	-0.423	10	1	0	0	10_1_0_0
061-3p26			3p	26	XabYa	C303a	C	303a	0.9924	4.11	0.8557	0.072	0	-0.134	0.088	0	-0.3	0	0.134	0	0	0	0	0.0068	0	-0.423	10	1	0	0	10_1_0_0
062-3p01			3p	1	ZaXb	C303b	C	303b	0.9949	4.083	0.857	0	0.122	-0.056	0	0	0.265	0.058	0.18	0	0	0	0.367	-0.022	-0.262	0.01	10	0	0	0	10_0_0_0
062-3p02			3p	2	ZaXb	C303b	C	303b	0.9949	4.083	0.857	0	-0.114	0.072	0	0	0.053	-0.093	0.297	0	0	0	0.354	0.091	-0.259	-0.015	10	0	0	0	10_0_0_0
062-3p03			3p	3	ZaXb	C303b	C	303b	0.9949	4.083	0.857	0	0.122	0.056	0	0	0.265	-0.058	0.18	0	0	0	0.367	0.022	-0.261	-0.0099	10	0	0	0	10_0_0_0
062-3p04			3p	4	ZaXb	C303b	C	303b	0.9949	4.083	0.857	0	0	0.132	0	0	0.159	-0.141	0.238	0	0	0	0.348	0.09	-0.265	-0.02	10	0	0	0	10_0_0_0
062-3p05			3p	5	ZaXb	C303b	C	303b	0.9949	4.083	0.857	0	-0.114	-0.072	0	0	0.053	0.093	0.297	0	0	0	0.354	-0.091	-0.259	0.015	10	0	0	0	10_0_0_0
062-3p06			3p	6	ZaXb	C303b	C	303b	0.9949	4.083	0.857	0	0	-0.132	0	0	0.159	0.14	0.238	0	0	0	0.348	-0.091	-0.265	0.021	10	0	0	0	10_0_0_0
062-3p21			3p	21	XabYa	C303b	C	303b	0.9949	4.083	0.857	0.134	0	0	0.14	0	-0.296	0	-0.022	-0.057	0	0	0	0	0	-0.415	10	1	0	0	10_1_0_0
062-3p22			3p	22	XabYa	C303b	C	303b	0.9949	4.083	0.857	-0.134	0	0	-0.14	0	-0.296	0	-0.022	0.057	0	0	0	0	0	-0.415	10	1	0	0	10_1_0_0
062-3p23			3p	23	XabYa	C303b	C	303b	0.9949	4.083	0.857	0.083	0	0.106	0.072	0	-0.296	0	-0.122	-0.034	0	0	0	0	0	-0.417	10	1	0	0	10_1_0_0
062-3p24			3p	24	XabYa	C303b	C	303b	0.9949	4.083	0.857	-0.083	0	0.106	-0.072	0	-0.296	0	-0.122	0.034	0	0	0	0	0	-0.417	10	1	0	0	10_1_0_0
062-3p25			3p	25	XabYa	C303b	C	303b	0.9949	4.083	0.857	-0.054	0	-0.123	-0.063	0	-0.296	0	0.126	0	0	0	0	0	0	-0.418	10	1	0	0	10_1_0_0
062-3p26			3p	26	XabYa	C303b	C	303b	0.9949	4.083	0.857	0.054	0	-0.123	0.063	0	-0.296	0	0.126	0	0	0	0	0	0	-0.418	10	1	0	0	10_1_0_0
063-3p01			3p	1	ZaXb	C590	C	590	0.9963	4.106	0.852	0	0.099	-0.085	-0.0022	0	0.305	0.0898	0.1418	0	0	0	0.329	-0.046	-0.235	0.0262	10	0	0	0	10_0_0_0
063-3p02			3p	2	ZaXb	C590	C	590	0.9963	4.106	0.852	0	-0.123	0.044	0	0	-0.0128	-0.111	0.317	0	0	0	0.333	0.049	-0.232	0	10	0	0	0	10_0_0_0
063-3p03			3p	3	ZaXb	C590	C	590	0.9963	4.106	0.852	0	0.099	0.085	0	0	0.305	-0.0899	0.1418	-0.0031	-0.0029	0	0.329	0.045	-0.235	-0.026	10	0	0	0	10_0_0_0
063-3p04			3p	4	ZaXb	C590	C	590	0.9963	4.106	0.852	0	0	0.13	-0.0048	0	0.203	-0.19	0.198	0	0.0055	0	0.281	0.176	-0.2247	-0.0501	10	0	0	0	10_0_0_0
063-3p05			3p	5	ZaXb	C590	C	590	0.9963	4.106	0.852	0	-0.123	-0.044	0	0	-0.0128	0.111	0.317	0	0	0	0.333	-0.049	-0.232	0	10	0	0	0	10_0_0_0
063-3p06			3p	6	ZaXb	C590	C	590	0.9963	4.106	0.852	0	0	-0.13	0	0	0.203	0.19	0.198	0	0	0	0.281	-0.176	-0.2248	0.0502	10	0	0	0	10_0_0_0
063-3p21			3p	21	XabYa	C590	C	590	0.9963	4.106	0.852	0.128	0	-0.024	0.202	0	-0.281	0	-0.012	-0.048	0	0	0	-0.0152	0	-0.376	10	1	0	0	10_1_0_0
063-3p22			3p	22	XabYa	C590	C	590	0.9963	4.106	0.852	-0.128	0	-0.024	-0.202	0	-0.281	0	-0.012	0.048	0	0	0	-0.0152	0	-0.376	10	1	0	0	10_1_0_0
063-3p23			3p	23	XabYa	C590	C	590	0.9963	4.106	0.852	0.056	0	0.118	0.075	0	-0.281	-0.0032	-0.1878	-0.068	0	-0.0106	0	0.0112	0.0056	-0.373	10	1	0	0	10_1_0_0
063-3p24			3p	24	XabYa	C590	C	590	0.9963	4.106	0.852	-0.056	0	0.118	-0.075	0	-0.281	0.0032	-0.1878	0.068	0	0.0106	0	0.0112	-0.0056	-0.373	10	1	0	0	10_1_0_0
063-3p25			3p	25	XabYa	C590	C	590	0.9963	4.106	0.852	-0.074	0	-0.107	-0.1256	0	-0.281	0	0.159	0.069	0	-0.0151	0	0	0	-0.373	10	1	0	0	10_1_0_0
063-3p26			3p	26	XabYa	C590	C	590	0.9963	4.106	0.852	0.074	0	-0.107	0.1256	0	-0.281	0	0.159	-0.069	0	0.0151	0	0	0	-0.373	10	1	0	0	10_1_0_0
064-3p01			3p	1	ZaXb	C390	C	390	0.9921	4.105	0.8458	0	0.101	-0.129	0	0	0.296	0.114	0.141	0	0	0	0.335	-0.063	-0.232	0.035	10	0	0	0	10_0_0_0
064-3p02			3p	2	ZaXb	C390	C	390	0.9921	4.105	0.8458	0	-0.16	0.037	0	0	-0.042	-0.061	0.327	0	0	0	0.341	-0.024	-0.234	0.0239	10	0	0	-1	10_0_0_-1
064-3p03			3p	3	ZaXb	C390	C	390	0.9921	4.105	0.8458	0	0.101	0.129	0	0	0.296	-0.114	0.141	0	0	0	0.335	0.063	-0.232	-0.0347	10	0	0	0	10_0_0_0
064-3p04			3p	4	ZaXb	C390	C	390	0.9921	4.105	0.8458	0	0.039	0.159	0	0	0.201	-0.195	0.193	0	0	0	0.309	0.091	-0.255	-0.026	10	0	0	0	10_0_0_0
064-3p05			3p	5	ZaXb	C390	C	390	0.9921	4.105	0.8458	0	-0.16	-0.037	0	0	-0.042	0.061	0.328	0	0	0	0.341	0.024	-0.234	-0.024	10	0	0	-1	10_0_0_-1
064-3p06			3p	6	ZaXb	C390	C	390	0.9921	4.105	0.8458	0	0.039	-0.159	0	0	0.201	0.196	0.194	0	0	0	0.309	-0.091	-0.255	0.0259	10	0	0	0	10_0_0_0
064-3p21			3p	21	XabYa	C390	C	390	0.9921	4.105	0.8458	0.155	0	-0.054	0.206	0	-0.276	0	0.029	-0.0202	0	0	0	-0.0218	0	-0.384	10	1	0	0	10_1_0_0
064-3p22			3p	22	XabYa	C390	C	390	0.9921	4.105	0.8458	-0.155	0	-0.054	-0.206	0	-0.276	0	0.029	0.0202	0	0	0	-0.0218	0	-0.384	10	1	0	0	10_1_0_0
064-3p23			3p	23	XabYa	C390	C	390	0.9921	4.105	0.8458	0.035	0	0.16	0.066	0	-0.276	0	-0.197	-0.012	0	-0.0178	0	0.0121	0	-0.384	10	1	0	0	10_1_0_0
064-3p24			3p	24	XabYa	C390	C	390	0.9921	4.105	0.8458	-0.035	0	0.16	-0.066	0	-0.276	0	-0.197	0.012	0	0.0178	0	0.0121	0	-0.384	10	1	0	0	10_1_0_0
064-3p25			3p	25	XabYa	C390	C	390	0.9921	4.105	0.8458	-0.117	0	-0.115	-0.15	0	-0.276	0	0.143	0.061	0	-0.02	0	0.0087	0	-0.38	10	1	0	0	10_1_0_0
064-3p26			3p	26	XabYa	C390	C	390	0.9921	4.105	0.8458	0.117	0	-0.115	0.15	0	-0.276	0	0.143	-0.061	0	0.02	0	0.0087	0	-0.38	10	1	0	0	10_1_0_0
065-3p01			3p	1	ZaXb	C304	C	304	0.9936	4.12	0.853	0	0.079	0	0	0	0.239	0	0.194	0	0	0	0.364	0	-0.265	0	10	0	0	0	10_0_0_0
065-3p02			3p	2	ZaXb	C304	C	304	0.9936	4.12	0.853	0	-0.055	0.059	0	0	0.098	-0.084	0.272	0	0	0	0.356	0.059	-0.265	-0.014	10	0	0	0	10_0_0_0
065-3p03			3p	3	ZaXb	C304	C	304	0.9936	4.12	0.853	0	0.079	0	0	0	0.239	0	0.194	0	0	0	0.364	0	-0.265	0	10	0	0	0	10_0_0_0
065-3p04	481		3p	4	ZaXb	C304	C	304	0.9936	4.12	0.853	0	-0.031	0.075	0	0	0.126	-0.097	0.256	0	0	0	0.355	0.065	-0.26	0	10	0	0	0	10_0_0_0
065-3p05			3p	5	ZaXb	C304	C	304	0.9936	4.12	0.853	0	-0.055	-0.059	0	0	0.098	0.084	0.272	0	0	0	0.356	-0.059	-0.265	0.014	10	0	0	0	10_0_0_0
065-3p06	481		3p	6	ZaXb	C304	C	304	0.9936	4.12	0.853	0	-0.031	-0.075	0	0	0.126	0.097	0.256	0	0	0	0.355	-0.065	-0.26	0	10	0	0	0	10_0_0_0
065-3p21			3p	21	XabYa	C304	C	304	0.9936	4.12	0.853	0.077	0	0.025	0.093	0	-0.296	0	-0.041	-0.029	0	0	0	0	0	-0.418	10	1	0	0	10_1_0_0
065-3p22			3p	22	XabYa	C304	C	304	0.9936	4.12	0.853	-0.077	0	0.025	-0.093	0	-0.296	0	-0.041	0.029	0	0	0	0	0	-0.418	10	1	0	0	10_1_0_0
065-3p23			3p	23	XabYa	C304	C	304	0.9936	4.12	0.853	0.063	0	0.051	0.075	0	-0.295	0	-0.069	-0.033	0	0	0	0	0	-0.416	10	1	0	0	10_1_0_0
065-3p24			3p	24	XabYa	C304	C	304	0.9936	4.12	0.853	-0.063	0	0.051	-0.075	0	-0.295	0	-0.069	0.033	0	0	0	0	0	-0.416	10	1	0	0	10_1_0_0
065-3p25			3p	25	XabYa	C304	C	304	0.9936	4.12	0.853	0	0	-0.079	0	0	-0.295	0	0.099	0	0	0	0	0	0	-0.418	10	1	0	0	10_1_0_0
065-3p26			3p	26	XabYa	C304	C	304	0.9936	4.12	0.853	0	0	-0.079	0	0	-0.295	0	0.099	0	0	0	0	0	0	-0.418	10	1	0	0	10_1_0_0
066-3p01			3p	1	ZaXb	C305	C	305	0.9954	4.087	0.8432	0	0.13	-0.042	0	0	0.265	0.042	0.174	0	0	0	0.409	0	-0.292	0.0107	10	0	0	0	10_0_0_0
066-3p02			3p	2	ZaXb	C305	C	305	0.9954	4.087	0.8432	0	-0.11	0.083	0	0	0.068	-0.108	0.283	0	0	0	0.388	0.137	-0.283	-0.0252	10	0	0	0	10_0_0_0
066-3p03			3p	3	ZaXb	C305	C	305	0.9954	4.087	0.8432	0	0.13	0.042	0	0	0.265	-0.042	0.174	0	0	0	0.409	0	-0.291	-0.0106	10	0	0	0	10_0_0_0
066-3p04			3p	4	ZaXb	C305	C	305	0.9954	4.087	0.8432	0	-0.041	0.131	0	0	0.141	-0.138	0.242	0	0	0	0.387	0.105	-0.296	-0.024	10	0	0	0	10_0_0_0
066-3p05			3p	5	ZaXb	C305	C	305	0.9954	4.087	0.8432	0	-0.11	-0.083	0	0	0.068	0.108	0.282	0	0	0	0.388	-0.137	-0.282	0.0252	10	0	0	0	10_0_0_0
066-3p06			3p	6	ZaXb	C305	C	305	0.9954	4.087	0.8432	0	-0.041	-0.131	0	0	0.141	0.137	0.242	0	0	0	0.387	-0.105	-0.296	0.025	10	0	0	0	10_0_0_0
066-3p21			3p	21	XabYa	C305	C	305	0.9954	4.087	0.8432	0.135	0	0	0.132	0	-0.29	0	-0.041	-0.077	0	0	0	-0.009	0	-0.461	10	1	0	0	10_1_0_0
066-3p22			3p	22	XabYa	C305	C	305	0.9954	4.087	0.8432	-0.135	0	0	-0.132	0	-0.29	0	-0.041	0.077	0	0	0	-0.009	0	-0.461	10	1	0	0	10_1_0_0
066-3p23			3p	23	XabYa	C305	C	305	0.9954	4.087	0.8432	0.097	0	0.098	0.084	0	-0.29	0	-0.11	-0.045	0	0	0	0	0	-0.465	10	1	0	0	10_1_0_0
066-3p24			3p	24	XabYa	C305	C	305	0.9954	4.087	0.8432	-0.097	0	0.098	-0.084	0	-0.29	0	-0.11	0.045	0	0	0	0	0	-0.465	10	1	0	0	10_1_0_0
066-3p25			3p	25	XabYa	C305	C	305	0.9954	4.087	0.8432	-0.042	0	-0.131	-0.043	0	-0.29	0	0.131	0	0	-0.0069	0	0	0	-0.466	10	1	0	0	10_1_0_0
066-3p26			3p	26	XabYa	C305	C	305	0.9954	4.087	0.8432	0.042	0	-0.131	0.043	0	-0.29	0	0.131	0	0	0.0069	0	0	0	-0.466	10	1	0	0	10_1_0_0
067-3p01			3p	1	ZaXb	C306a	C	306a	0.9939	4.102	0.867	0	0.084	0	0	0	0.251	0	0.216	0	0	0	0.317	0	-0.252	0	10	0	0	0	10_0_0_0
067-3p02			3p	2	ZaXb	C306a	C	306a	0.9939	4.102	0.867	0	-0.046	0.07	0	0	0.1276	-0.093	0.284	0	0	0	0.324	0.065	-0.227	-0.029	10	0	0	0	10_0_0_0
067-3p03			3p	3	ZaXb	C306a	C	306a	0.9939	4.102	0.867	0	0.084	0	0	0	0.251	0	0.216	0	0	0	0.317	0	-0.252	0	10	0	0	0	10_0_0_0
067-3p04			3p	4	ZaXb	C306a	C	306a	0.9939	4.102	0.867	0	-0.046	0.07	0	0	0.1276	-0.093	0.284	0	0	0	0.324	0.065	-0.227	-0.029	10	0	0	0	10_0_0_0
067-3p05			3p	5	ZaXb	C306a	C	306a	0.9939	4.102	0.867	0	-0.046	-0.07	0	0	0.1276	0.092	0.283	0	0	0	0.324	-0.065	-0.226	0.028	10	0	0	0	10_0_0_0
067-3p06			3p	6	ZaXb	C306a	C	306a	0.9939	4.102	0.867	0	-0.046	-0.07	0	0	0.1276	0.092	0.283	0	0	0	0.324	-0.065	-0.226	0.028	10	0	0	0	10_0_0_0
067-3p21			3p	21	XabYa	C306a	C	306a	0.9939	4.102	0.867	0.073	0	0.0397	0.082	0	-0.322	0	-0.056	-0.034	0	0.0134	0	0.0067	0	-0.375	10	1	0	0	10_1_0_0
067-3p22			3p	22	XabYa	C306a	C	306a	0.9939	4.102	0.867	-0.073	0	0.0397	-0.082	0	-0.322	0	-0.056	0.034	0	-0.0134	0	0.0067	0	-0.375	10	1	0	0	10_1_0_0
067-3p23			3p	23	XabYa	C306a	C	306a	0.9939	4.102	0.867	0.073	0	0.0397	0.082	0	-0.322	0	-0.056	-0.034	0	0.0134	0	0.0067	0	-0.375	10	1	0	0	10_1_0_0
067-3p24			3p	24	XabYa	C306a	C	306a	0.9939	4.102	0.867	-0.073	0	0.0397	-0.082	0	-0.322	0	-0.056	0.034	0	-0.0134	0	0.0067	0	-0.375	10	1	0	0	10_1_0_0
067-3p25			3p	25	XabYa	C306a	C	306a	0.9939	4.102	0.867	0	0	-0.083	0	0	-0.32	0	0.099	0	0	0	0	-0.0152	0	-0.376	10	1	0	0	10_1_0_0
067-3p26			3p	26	XabYa	C306a	C	306a	0.9939	4.102	0.867	0	0	-0.083	0	0	-0.32	0	0.099	0	0	0	0	-0.0152	0	-0.376	10	1	0	0	10_1_0_0
068-3p01			3p	1	ZaXb	C306b	C	306b	0.9954	4.052	0.871	0	0.068	0	0	0	0.206	0	0.212	0	0	0	0.321	0	-0.235	0	10	0	0	0	10_0_0_0
068-3p02			3p	2	ZaXb	C306b	C	306b	0.9954	4.052	0.871	0	-0.034	0.059	0	0	0.125	-0.059	0.257	0	0	0	0.317	0.034	-0.234	0	10	0	0	0	10_0_0_0
068-3p03			3p	3	ZaXb	C306b	C	306b	0.9954	4.052	0.871	0	0.068	0	0	0	0.206	0	0.212	0	0	0	0.321	0	-0.235	0	10	0	0	0	10_0_0_0
068-3p04			3p	4	ZaXb	C306b	C	306b	0.9954	4.052	0.871	0	-0.034	0.059	0	0	0.125	-0.059	0.257	0	0	0	0.317	0.034	-0.234	0	10	0	0	0	10_0_0_0
068-3p05			3p	5	ZaXb	C306b	C	306b	0.9954	4.052	0.871	0	-0.034	-0.059	0	0	0.125	0.059	0.256	0	0	0	0.317	-0.034	-0.233	0	10	0	0	0	10_0_0_0
068-3p06			3p	6	ZaXb	C306b	C	306b	0.9954	4.052	0.871	0	-0.034	-0.059	0	0	0.125	0.059	0.256	0	0	0	0.317	-0.034	-0.233	0	10	0	0	0	10_0_0_0
068-3p21			3p	21	XabYa	C306b	C	306b	0.9954	4.052	0.871	0.059	0	0.035	0.053	0	-0.296	0	-0.037	0	0	0	0	0	0	-0.369	10	1	0	0	10_1_0_0
068-3p22			3p	22	XabYa	C306b	C	306b	0.9954	4.052	0.871	-0.059	0	0.035	-0.053	0	-0.296	0	-0.037	0	0	0	0	0	0	-0.369	10	1	0	0	10_1_0_0
068-3p23			3p	23	XabYa	C306b	C	306b	0.9954	4.052	0.871	0.059	0	0.035	0.053	0	-0.296	0	-0.037	0	0	0	0	0	0	-0.369	10	1	0	0	10_1_0_0
068-3p24			3p	24	XabYa	C306b	C	306b	0.9954	4.052	0.871	-0.059	0	0.035	-0.053	0	-0.296	0	-0.037	0	0	0	0	0	0	-0.369	10	1	0	0	10_1_0_0
068-3p25			3p	25	XabYa	C306b	C	306b	0.9954	4.052	0.871	0	0	-0.068	0	0	-0.294	0	0.064	0	0	0	0	0	0	-0.367	10	1	0	0	10_1_0_0
068-3p26			3p	26	XabYa	C306b	C	306b	0.9954	4.052	0.871	0	0	-0.068	0	0	-0.294	0	0.064	0	0	0	0	0	0	-0.367	10	1	0	0	10_1_0_0
069-3p01			3p	1	ZaXb	C307	C	307	0.9931	4.102	0.864	0	0.068	0	0	0	0.23	0	0.218	0	0	0	0.327	0	-0.246	0	10	0	0	0	10_0_0_0
069-3p02	128		3p	2	ZaXb	C307	C	307	0.9931	4.102	0.864	0	-0.029	0.063	0	0	0.134	-0.076	0.271	0	0	0	0.326	0	-0.241	0	10	0	0	0	10_0_0_0
069-3p03			3p	3	ZaXb	C307	C	307	0.9931	4.102	0.864	0	0.068	0	0	0	0.23	0	0.217	0	0	0	0.327	0	-0.246	0	10	0	0	0	10_0_0_0
069-3p04			3p	4	ZaXb	C307	C	307	0.9931	4.102	0.864	0	-0.043	0.054	0	0	0.115	-0.067	0.28	0	0	0	0.331	0	-0.235	0	10	0	0	0	10_0_0_0
069-3p05	128		3p	5	ZaXb	C307	C	307	0.9931	4.102	0.864	0	-0.029	-0.063	0	0	0.134	0.076	0.27	0	0	0	0.326	0	-0.24	0	10	0	0	0	10_0_0_0
069-3p06			3p	6	ZaXb	C307	C	307	0.9931	4.102	0.864	0	-0.043	-0.054	0	0	0.115	0.067	0.28	0	0	0	0.331	0	-0.235	0	10	0	0	0	10_0_0_0
069-3p21			3p	21	XabYa	C307	C	307	0.9931	4.102	0.864	0.056	0	0.041	0.063	0	-0.312	0	-0.051	0	0	0	0	0	0	-0.38	10	1	0	0	10_1_0_0
069-3p22			3p	22	XabYa	C307	C	307	0.9931	4.102	0.864	-0.056	0	0.041	-0.063	0	-0.312	0	-0.051	0	0	0	0	0	0	-0.38	10	1	0	0	10_1_0_0
069-3p23			3p	23	XabYa	C307	C	307	0.9931	4.102	0.864	0.064	0	0	0.074	0	-0.312	0	-0.034	0	0	0	0	0	0	-0.38	10	1	0	0	10_1_0_0
069-3p24			3p	24	XabYa	C307	C	307	0.9931	4.102	0.864	-0.064	0	0	-0.074	0	-0.312	0	-0.034	0	0	0	0	0	0	-0.38	10	1	0	0	10_1_0_0
069-3p25			3p	25	XabYa	C307	C	307	0.9931	4.102	0.864	0	0	-0.069	0	0	-0.312	0	0.079	0	0	0	0	0	0	-0.381	10	1	0	0	10_1_0_0
069-3p26			3p	26	XabYa	C307	C	307	0.9931	4.102	0.864	0	0	-0.069	0	0	-0.312	0	0.079	0	0	0	0	0	0	-0.381	10	1	0	0	10_1_0_0
070-3p01	28		3p	1	ZaXb	C523	C	523	0.9934	4.137	0.865	0	-0.128	0.07	0	0	0	-0.067	0.228	0	0	0	0.338	0	-0.19	-0.062	10	0	0	0	10_0_0_0
070-3p02	28		3p	2	ZaXb	C523	C	523	0.9934	4.137	0.865	0	0.128	-0.07	0	0	0.206	0.075	0.113	0	0	0	0.267	0	-0.281	0	10	0	0	0	10_0_0_0
070-3p03	28		3p	3	ZaXb	C523	C	523	0.9934	4.137	0.865	0	-0.128	-0.07	0	0	0	0.067	0.227	0	0	0	0.338	0	-0.189	0.061	10	0	0	0	10_0_0_0
070-3p04	28		3p	4	ZaXb	C523	C	523	0.9934	4.137	0.865	0	0	-0.145	0	0	0.132	0.129	0.152	0	0	0	0.323	0	-0.202	0.076	10	0	0	0	10_0_0_0
070-3p05	28		3p	5	ZaXb	C523	C	523	0.9934	4.137	0.865	0	0.128	0.07	0	0	0.206	-0.075	0.112	0	0	0	0.267	0	-0.281	0	10	0	0	0	10_0_0_0
070-3p06	28		3p	6	ZaXb	C523	C	523	0.9934	4.137	0.865	0	0	0.145	0	0	0.132	-0.129	0.153	0	0	0	0.323	0	-0.202	-0.075	10	0	0	0	10_0_0_0
070-3p21	28		3p	21	XabYa	C523	C	523	0.9934	4.137	0.865	-0.146	0	0	-0.136	0	-0.205	0	0	0.034	0	-0.064	0	0.0215	0	-0.361	10	1	0	0	10_1_0_0
070-3p22	28		3p	22	XabYa	C523	C	523	0.9934	4.137	0.865	0.146	0	0	0.136	0	-0.205	0	0	-0.034	0	0.064	0	0.0215	0	-0.361	10	1	0	0	10_1_0_0
070-3p23	28		3p	23	XabYa	C523	C	523	0.9934	4.137	0.865	-0.069	0	-0.129	-0.081	0	-0.204	0	0.106	0	0	-0.0111	0	-0.067	0	-0.36	10	1	0	0	10_1_0_0
070-3p24	28		3p	24	XabYa	C523	C	523	0.9934	4.137	0.865	0.069	0	-0.129	0.081	0	-0.204	0	0.106	0	0	0.0111	0	-0.067	0	-0.36	10	1	0	0	10_1_0_0
070-3p25	28		3p	25	XabYa	C523	C	523	0.9934	4.137	0.865	0.081	0	0.122	0.049	0	-0.205	0	-0.126	-0.029	0	0.053	0	0.041	0	-0.361	10	1	0	0	10_1_0_0
070-3p26	28		3p	26	XabYa	C523	C	523	0.9934	4.137	0.865	-0.081	0	0.122	-0.049	0	-0.205	0	-0.126	0.029	0	-0.053	0	0.041	0	-0.361	10	1	0	0	10_1_0_0
071-3p01	16		3p	1	ZaXb	C314a	C	314a	1.01	3.84	0.935	0	-0.066	0	0	0	0	0	0.136	0	0	0	0.265	0	-0.122	0	10	0	0	0	10_0_0_0
071-3p02	16		3p	2	ZaXb	C314a	C	314a	1.01	3.84	0.935	0	0.051	-0.046	0	0	0.11	0.058	0.071	0	0	0	0.192	0	-0.198	0.027	10	0	0	0	10_0_0_0
071-3p03	16		3p	3	ZaXb	C314a	C	314a	1.01	3.84	0.935	0	-0.066	0	0	0	0	0	0.136	0	0	0	0.265	0	-0.122	0	10	0	0	0	10_0_0_0
071-3p04	16		3p	4	ZaXb	C314a	C	314a	1.01	3.84	0.935	0	0.051	-0.046	0	0	0.11	0.058	0.071	0	0	0	0.192	0	-0.198	0.027	10	0	0	0	10_0_0_0
071-3p05	16		3p	5	ZaXb	C314a	C	314a	1.01	3.84	0.935	0	0.051	0.046	0	0	0.11	-0.058	0.07	0	0	0	0.192	0	-0.198	-0.027	10	0	0	0	10_0_0_0
071-3p06	16		3p	6	ZaXb	C314a	C	314a	1.01	3.84	0.935	0	0.051	0.046	0	0	0.11	-0.058	0.07	0	0	0	0.192	0	-0.198	-0.027	10	0	0	0	10_0_0_0
071-3p21	16		3p	21	XabYa	C314a	C	314a	1.01	3.84	0.935	-0.066	0	0	-0.078	0	-0.119	0	0	0	0	-0.057	0	0	0	-0.262	10	1	0	0	10_1_0_0
071-3p22	16		3p	22	XabYa	C314a	C	314a	1.01	3.84	0.935	0.066	0	0	0.078	0	-0.119	0	0	0	0	0.057	0	0	0	-0.262	10	1	0	0	10_1_0_0
071-3p23	16		3p	23	XabYa	C314a	C	314a	1.01	3.84	0.935	-0.066	0	0	-0.078	0	-0.119	0	0	0	0	-0.057	0	0	0	-0.262	10	1	0	0	10_1_0_0
071-3p24	16		3p	24	XabYa	C314a	C	314a	1.01	3.84	0.935	0.066	0	0	0.078	0	-0.119	0	0	0	0	0.057	0	0	0	-0.262	10	1	0	0	10_1_0_0
071-3p25	16		3p	25	XabYa	C314a	C	314a	1.01	3.84	0.935	0	0	0.065	0	0	-0.119	0	-0.078	-0.043	0	0	0	0.0554	0	-0.259	10	1	0	0	10_1_0_0
071-3p26	16		3p	26	XabYa	C314a	C	314a	1.01	3.84	0.935	0	0	0.065	0	0	-0.119	0	-0.078	-0.043	0	0	0	0.0554	0	-0.259	10	1	0	0	10_1_0_0
072-3p01			3p	1	ZaXb	C314b	C	314b	0.996	4.06	0.87	0	-0.122	0	0	0	-0.058	0	0.206	0	0	0	0.323	0	-0.166	0	10	0	0	0	10_0_0_0
072-3p02			3p	2	ZaXb	C314b	C	314b	0.996	4.06	0.87	0	0	-0.125	0	0	0.158	0.126	0.087	0	0	0	0.275	-0.066	-0.209	0.0748	10	0	0	0	10_0_0_0
072-3p03			3p	3	ZaXb	C314b	C	314b	0.996	4.06	0.87	0	-0.122	0	0	0	-0.058	0	0.207	0	0	0	0.323	0	-0.167	0	10	0	0	0	10_0_0_0
072-3p04			3p	4	ZaXb	C314b	C	314b	0.996	4.06	0.87	0	0.087	-0.091	0	0	0.174	0.113	0.079	0	0	0	0.254	-0.057	-0.239	0.054	10	0	0	0	10_0_0_0
072-3p05			3p	5	ZaXb	C314b	C	314b	0.996	4.06	0.87	0	0	0.125	0	0	0.158	-0.127	0.088	0	0	0	0.275	0.065	-0.209	-0.071	10	0	0	0	10_0_0_0
072-3p06			3p	6	ZaXb	C314b	C	314b	0.996	4.06	0.87	0	0.087	0.091	0	0	0.174	-0.113	0.079	0	0	0	0.254	0.057	-0.237	-0.052	10	0	0	0	10_0_0_0
072-3p21			3p	21	XabYa	C314b	C	314b	0.996	4.06	0.87	-0.084	0	-0.095	-0.13	0	-0.158	0	0.08	0.03	0	-0.037	0	-0.045	0	-0.33	10	1	0	0	10_1_0_0
072-3p22			3p	22	XabYa	C314b	C	314b	0.996	4.06	0.87	0.084	0	-0.095	0.13	0	-0.158	0	0.08	-0.03	0	0.037	0	-0.045	0	-0.33	10	1	0	0	10_1_0_0
072-3p23			3p	23	XabYa	C314b	C	314b	0.996	4.06	0.87	-0.122	0	0	-0.145	0	-0.159	0	0.052	0.045	0	-0.056	0	0	0	-0.33	10	1	0	0	10_1_0_0
072-3p24			3p	24	XabYa	C314b	C	314b	0.996	4.06	0.87	0.122	0	0	0.145	0	-0.159	0	0.052	-0.045	0	0.056	0	0	0	-0.33	10	1	0	0	10_1_0_0
072-3p25			3p	25	XabYa	C314b	C	314b	0.996	4.06	0.87	0	0	0.12	0	0	-0.158	0	-0.154	0	0	0	0	0.0515	0	-0.331	10	1	0	0	10_1_0_0
072-3p26			3p	26	XabYa	C314b	C	314b	0.996	4.06	0.87	0	0	0.12	0	0	-0.158	0	-0.154	0	0	0	0	0.0515	0	-0.331	10	1	0	0	10_1_0_0
073-3p01			3p	1	ZaXb	C314c	C	314c	0.9889	4.131	0.851	0	-0.092	0	0	0	0.0515	0	0.249	0	0	0	0.362	0	-0.22	0	10	0	0	0	10_0_0_0
073-3p02			3p	2	ZaXb	C314c	C	314c	0.9889	4.131	0.851	0	0.0373	-0.0845	0	0	0.1729	0.0628	0.182	0	0	0	0.315	-0.1	-0.251	0.0582	10	0	0	0	10_0_0_0
073-3p03			3p	3	ZaXb	C314c	C	314c	0.9889	4.131	0.851	0	-0.092	0	0	0	0.0515	0	0.249	0	0	0	0.362	0	-0.22	0	10	0	0	0	10_0_0_0
073-3p04			3p	4	ZaXb	C314c	C	314c	0.9889	4.131	0.851	0	0.0513	-0.077	0	0	0.157	0.0738	0.1905	0	0	0	0.321	0.068	-0.261	0.0133	10	0	0	0	10_0_0_0
073-3p05			3p	5	ZaXb	C314c	C	314c	0.9889	4.131	0.851	0	0.0373	0.0845	0	0	0.1729	-0.0628	0.182	0	0	0	0.315	0.1	-0.251	-0.0581	10	0	0	0	10_0_0_0
073-3p06			3p	6	ZaXb	C314c	C	314c	0.9889	4.131	0.851	0	0.0513	0.077	0	0	0.157	-0.0737	0.1905	0	0	0	0.321	-0.068	-0.261	-0.0132	10	0	0	0	10_0_0_0
073-3p21			3p	21	XabYa	C314c	C	314c	0.9889	4.131	0.851	-0.077	0	-0.0509	-0.0736	0	-0.251	0	0.0355	0.0551	0	-0.0303	0	-0.0195	0	-0.387	10	1	0	0	10_1_0_0
073-3p22			3p	22	XabYa	C314c	C	314c	0.9889	4.131	0.851	0.077	0	-0.0509	0.0736	0	-0.251	0	0.0355	-0.0551	0	0.0303	0	-0.0195	0	-0.387	10	1	0	0	10_1_0_0
073-3p23			3p	23	XabYa	C314c	C	314c	0.9889	4.131	0.851	-0.0817	0	-0.0431	-0.0694	0	-0.251	0	0.043	-0.031	0	-0.0316	0	-0.0172	0	-0.389	10	1	0	0	10_1_0_0
073-3p24			3p	24	XabYa	C314c	C	314c	0.9889	4.131	0.851	0.0817	0	-0.0431	0.0694	0	-0.251	0	0.043	0.031	0	0.0316	0	-0.0172	0	-0.389	10	1	0	0	10_1_0_0
073-3p25			3p	25	XabYa	C314c	C	314c	0.9889	4.131	0.851	-0.008	0	0.092	0.0103	0	-0.251	0	-0.0809	0.085	0	-0.00261	0	0.0359	0	-0.381	10	1	0	0	10_1_0_0
073-3p26			3p	26	XabYa	C314c	C	314c	0.9889	4.131	0.851	0.008	0	0.092	-0.0103	0	-0.251	0	-0.0809	-0.085	0	0.00261	0	0.0359	0	-0.381	10	1	0	0	10_1_0_0
074-3p01	8		3p	1	ZaXb	C775	C	775	0.9988	4.086	0.85	0	-0.117	0.131	0	0	0.049	-0.129	0.231	0	0	0	0.362	0.077	-0.225	-0.031	10	0	0	0	10_0_0_0
074-3p02			3p	2	ZaXb	C775	C	775	0.9988	4.086	0.85	0	0.173	0	0	0	0.252	0	0.12	0	0	0	0.33	0	-0.277	0.0262	10	0	0	0	10_0_0_0
074-3p03	8		3p	3	ZaXb	C775	C	775	0.9988	4.086	0.85	0	-0.117	-0.131	0	0	0.049	0.129	0.231	0	0	0	0.362	-0.077	-0.225	0.031	10	0	0	13	10_0_0_13
074-3p04	8		3p	4	ZaXb	C775	C	775	0.9988	4.086	0.85	0	-0.082	-0.156	0	0	0.094	0.144	0.207	0	0	0	0.327	-0.112	-0.241	0.062	10	0	0	13	10_0_0_13
074-3p05			3p	5	ZaXb	C775	C	775	0.9988	4.086	0.85	0	0.173	0	0	0	0.252	0	0.12	0	0	0	0.33	0	-0.277	-0.0261	10	0	0	0	10_0_0_0
074-3p06	8		3p	6	ZaXb	C775	C	775	0.9988	4.086	0.85	0	-0.082	0.156	0	0	0.094	-0.144	0.207	0	0	0	0.327	0.111	-0.241	-0.062	10	0	0	0	10_0_0_0
074-3p21			3p	21	XabYa	C775	C	775	0.9988	4.086	0.85	-0.165	0	0.059	-0.133	0	-0.234	0	-0.068	0.053	0	-0.034	0	0	0	-0.399	10	1	0	0	10_1_0_0
074-3p22			3p	22	XabYa	C775	C	775	0.9988	4.086	0.85	0.165	0	0.059	0.133	0	-0.234	0	-0.068	-0.053	0	0.034	0	0	0	-0.399	10	1	0	0	10_1_0_0
074-3p23	8		3p	23	XabYa	C775	C	775	0.9988	4.086	0.85	0	0	-0.174	0	0	-0.234	0	0.146	0	0	-0.0199	0	-0.028	0	-0.4	10	1	0	0	10_1_0_0
074-3p24	8		3p	24	XabYa	C775	C	775	0.9988	4.086	0.85	0	0	-0.174	0	0	-0.234	0	0.146	0	0	0.0199	0	-0.028	0	-0.4	10	1	0	0	10_1_0_0
074-3p25	8		3p	25	XabYa	C775	C	775	0.9988	4.086	0.85	0.143	0	0.103	0.109	0	-0.234	0	-0.1	0	0	0.015	0	0.0304	0	-0.397	10	1	0	0	10_1_0_0
074-3p26	8		3p	26	XabYa	C775	C	775	0.9988	4.086	0.85	-0.143	0	0.103	-0.109	0	-0.234	0	-0.1	0	0	-0.015	0	0.0304	0	-0.397	10	1	0	0	10_1_0_0
075-3p01			3p	1	ZaXb	C308	C	308	0.9917	4.142	0.841	0	0.093	0	0	0	0.247	0	0.193	0	0	0	0.408	0	-0.295	0	10	0	0	0	10_0_0_0
075-3p02			3p	2	ZaXb	C308	C	308	0.9917	4.142	0.841	0	-0.049	0.079	0	0	0.114	-0.1	0.266	0	0	0	0.396	0.079	-0.295	-0.017	10	0	0	0	10_0_0_0
075-3p03			3p	3	ZaXb	C308	C	308	0.9917	4.142	0.841	0	0.093	0	0	0	0.247	0	0.193	0	0	0	0.408	0	-0.295	0	10	0	0	0	10_0_0_0
075-3p04			3p	4	ZaXb	C308	C	308	0.9917	4.142	0.841	0	-0.049	0.079	0	0	0.114	-0.1	0.266	0	0	0	0.396	0.079	-0.295	-0.017	10	0	0	0	10_0_0_0
075-3p05			3p	5	ZaXb	C308	C	308	0.9917	4.142	0.841	0	-0.049	-0.079	0	0	0.114	0.1	0.266	0	0	0	0.396	-0.079	-0.294	0.017	10	0	0	0	10_0_0_0
075-3p06			3p	6	ZaXb	C308	C	308	0.9917	4.142	0.841	0	-0.049	-0.079	0	0	0.114	0.1	0.266	0	0	0	0.396	-0.079	-0.294	0.017	10	0	0	0	10_0_0_0
075-3p21			3p	21	XabYa	C308	C	308	0.9917	4.142	0.841	0.08	0	0.046	0.088	0	-0.299	0	-0.062	-0.038	0	0	0	0	0	-0.466	10	1	0	0	10_1_0_0
075-3p22			3p	22	XabYa	C308	C	308	0.9917	4.142	0.841	-0.08	0	0.046	-0.088	0	-0.299	0	-0.062	0.038	0	0	0	0	0	-0.466	10	1	0	0	10_1_0_0
075-3p23			3p	23	XabYa	C308	C	308	0.9917	4.142	0.841	0.08	0	0.046	0.088	0	-0.299	0	-0.062	-0.038	0	0	0	0	0	-0.466	10	1	0	0	10_1_0_0
075-3p24			3p	24	XabYa	C308	C	308	0.9917	4.142	0.841	-0.08	0	0.046	-0.088	0	-0.299	0	-0.062	0.038	0	0	0	0	0	-0.466	10	1	0	0	10_1_0_0
075-3p25			3p	25	XabYa	C308	C	308	0.9917	4.142	0.841	0	0	-0.093	0	0	-0.298	0	0.107	0	0	0	0	0	0	-0.467	10	1	0	0	10_1_0_0
075-3p26			3p	26	XabYa	C308	C	308	0.9917	4.142	0.841	0	0	-0.093	0	0	-0.298	0	0.107	0	0	0	0	0	0	-0.467	10	1	0	0	10_1_0_0
076-3p01			3p	1	ZaXb	C379	C	379	0.99591	4.189	0.8158	0	0.0891	0	0.003	0.0075	0.2882	0	0.1599	-0.0039	-0.0058	0.0048	0.4022	0	-0.3085	0.01	10	0	0	0	10_0_0_0
076-3p02			3p	2	ZaXb	C379	C	379	0.99591	4.189	0.8158	0	-0.048	0.0756	-0.0078	0.0022	0.108	-0.1526	0.259	0.0025	0.0077	-0.0029	0.378	0.198	-0.2631	-0.0541	10	0	6		10_0_6_
076-3p03			3p	3	ZaXb	C379	C	379	0.99591	4.189	0.8158	0	0.0891	0	0	-0.0073	0.2882	0	0.1599	0.0047	0	-0.0053	0.4022	0	-0.3085	-0.0097	10	0	0	0	10_0_0_0
076-3p04			3p	4	ZaXb	C379	C	379	0.99591	4.189	0.8158	0	-0.062	0.0645	0.0073	0	0.114	-0.1544	0.2558	0	-0.0079	0	0.3745	0.189	-0.2731	-0.0596	10	0	6		10_0_6_
076-3p05			3p	5	ZaXb	C379	C	379	0.99591	4.189	0.8158	0	-0.048	-0.0757	0	0	0.108	0.1526	0.259	0	0	0	0.378	-0.198	-0.2632	0.0542	10	0	7		10_0_7_
076-3p06			3p	6	ZaXb	C379	C	379	0.99591	4.189	0.8158	0	-0.062	-0.0645	0	0	0.114	0.1544	0.256	0	0	0	0.3745	-0.189	-0.2732	0.0597	10	0	7		10_0_7_
076-3p21			3p	21	XabYa	C379	C	379	0.99591	4.189	0.8158	0.0765	0	0.047	0.126	-0.0054	-0.2891	-0.006	-0.096	-0.11	0	0.012	0	0	0.0084	-0.4593	10	1	0	0	10_1_0_0
076-3p22			3p	22	XabYa	C379	C	379	0.99591	4.189	0.8158	-0.0765	0	0.047	-0.126	-0.0054	-0.2891	0.006	-0.096	0.11	0	-0.012	0	0	-0.0084	-0.4593	10	1	0	0	10_1_0_0
076-3p23			3p	23	XabYa	C379	C	379	0.99591	4.189	0.8158	0.084	0	0.031	0.1229	0.0055	-0.2891	0.0054	-0.1	-0.091	0	0.0066	0	0.01	-0.0082	-0.4634	10	1	0	0	10_1_0_0
076-3p24			3p	24	XabYa	C379	C	379	0.99591	4.189	0.8158	-0.084	0	0.031	-0.1229	0.0055	-0.2891	-0.0054	-0.1	0.091	0	-0.0066	0	0.01	0.0082	-0.4634	10	1	0	0	10_1_0_0
076-3p25			3p	25	XabYa	C379	C	379	0.99591	4.189	0.8158	0	0	-0.0892	0	0	-0.2892	0	0.1579	0	0	-0.0063	0	-0.0103	0	-0.4725	10	1	0	0	10_1_0_0
076-3p26			3p	26	XabYa	C379	C	379	0.99591	4.189	0.8158	0	0	-0.0892	0	0	-0.2892	0	0.1579	0	0	0.0063	0	-0.0103	0	-0.4725	10	1	0	0	10_1_0_0
077-3p01			3p	1	ZaXb	C315	C	315	0.9969	4.028	0.871	0	0.087	0	0	0	0.22	0	0.197	0	0	0	0.338	0.029	-0.2561	-0.0143	10	0	0	0	10_0_0_0
077-3p02			3p	2	ZaXb	C315	C	315	0.9969	4.028	0.871	0	-0.049	0.071	0	0	0.111	-0.0752	0.258	0	0	0	0.337	0.065	-0.251	-0.0252	10	0	0	0	10_0_0_0
077-3p03			3p	3	ZaXb	C315	C	315	0.9969	4.028	0.871	0	0.087	0	0	0	0.22	0	0.197	0	0	0	0.338	-0.029	-0.2559	0.0143	10	0	0	0	10_0_0_0
077-3p04			3p	4	ZaXb	C315	C	315	0.9969	4.028	0.871	0	-0.042	0.076	0	0	0.112	-0.074	0.257	0	0	0	0.347	0	-0.244	0	10	0	0	0	10_0_0_0
077-3p05			3p	5	ZaXb	C315	C	315	0.9969	4.028	0.871	0	-0.049	-0.071	0	0	0.111	0.0752	0.257	0	0	0	0.337	-0.065	-0.25	0.0252	10	0	0	0	10_0_0_0
077-3p06			3p	6	ZaXb	C315	C	315	0.9969	4.028	0.871	0	-0.042	-0.076	0	0	0.112	0.074	0.257	0	0	0	0.347	0	-0.244	0	10	0	0	0	10_0_0_0
077-3p21			3p	21	XabYa	C315	C	315	0.9969	4.028	0.871	0.077	0	0.04	0.073	0	-0.289	0	-0.0408	0	0	0	0	0.0089	0	-0.396	10	1	0	0	10_1_0_0
077-3p22			3p	22	XabYa	C315	C	315	0.9969	4.028	0.871	-0.077	0	0.04	-0.073	0	-0.289	0	-0.0408	0	0	0	0	0.0089	0	-0.396	10	1	0	0	10_1_0_0
077-3p23			3p	23	XabYa	C315	C	315	0.9969	4.028	0.871	0.075	0	0.044	0.0686	0	-0.289	0	-0.048	-0.021	0	0.0085	0	0	0	-0.396	10	1	0	0	10_1_0_0
077-3p24			3p	24	XabYa	C315	C	315	0.9969	4.028	0.871	-0.075	0	0.044	-0.0686	0	-0.289	0	-0.048	0.021	0	-0.0085	0	0	0	-0.396	10	1	0	0	10_1_0_0
077-3p25			3p	25	XabYa	C315	C	315	0.9969	4.028	0.871	0	0	-0.087	0	0	-0.289	0	0.083	-0.029	0	0.0066	0	0	0	-0.395	10	1	0	0	10_1_0_0
077-3p26			3p	26	XabYa	C315	C	315	0.9969	4.028	0.871	0	0	-0.087	0	0	-0.289	0	0.083	0.029	0	-0.0066	0	0	0	-0.395	10	1	0	0	10_1_0_0
078-3p01			3p	1	ZaXb	C399	C	399	1.0013	3.968	0.882	0	0.093	0.016	0	0	0.228	0	0.21	0	0	0	0.299	0.027	-0.234	-0.0153	10	0	0	0	10_0_0_0
078-3p02			3p	2	ZaXb	C399	C	399	1.0013	3.968	0.882	0	-0.04	0.086	0	0	0.132	-0.08	0.263	0	0	0	0.302	0.056	-0.223	-0.028	10	0	0	0	10_0_0_0
078-3p03			3p	3	ZaXb	C399	C	399	1.0013	3.968	0.882	0	0.093	-0.016	0	0	0.228	0	0.21	0	0	0	0.299	-0.027	-0.234	0.0153	10	0	0	0	10_0_0_0
078-3p04			3p	4	ZaXb	C399	C	399	1.0013	3.968	0.882	0	-0.058	0.075	0	0	0.106	-0.065	0.278	0	0	0	0.315	0	-0.215	0	10	0	0	0	10_0_0_0
078-3p05			3p	5	ZaXb	C399	C	399	1.0013	3.968	0.882	0	-0.04	-0.086	0	0	0.132	0.08	0.263	0	0	0	0.302	-0.056	-0.222	0.028	10	0	0	0	10_0_0_0
078-3p06			3p	6	ZaXb	C399	C	399	1.0013	3.968	0.882	0	-0.058	-0.075	0	0	0.106	0.065	0.278	0	0	0	0.315	0	-0.215	0	10	0	0	0	10_0_0_0
078-3p21			3p	21	XabYa	C399	C	399	1.0013	3.968	0.882	0.075	0	0.057	0.065	0	-0.305	0	-0.053	-0.015	0	0	0	0.0127	0	-0.355	10	1	0	0	10_1_0_0
078-3p22			3p	22	XabYa	C399	C	399	1.0013	3.968	0.882	-0.075	0	0.057	-0.065	0	-0.305	0	-0.053	0.015	0	0	0	0.0127	0	-0.355	10	1	0	0	10_1_0_0
078-3p23			3p	23	XabYa	C399	C	399	1.0013	3.968	0.882	0.088	0	0.034	0.076	0	-0.305	0	-0.034	0	0	0.014	0	0	0	-0.355	10	1	0	0	10_1_0_0
078-3p24			3p	24	XabYa	C399	C	399	1.0013	3.968	0.882	-0.088	0	0.034	-0.076	0	-0.305	0	-0.034	0	0	-0.014	0	0	0	-0.355	10	1	0	0	10_1_0_0
078-3p25			3p	25	XabYa	C399	C	399	1.0013	3.968	0.882	0	0	-0.094	0.016	0	-0.305	0	0.082	-0.033	0	0.0076	0	-0.0119	0	-0.353	10	1	0	0	10_1_0_0
078-3p26			3p	26	XabYa	C399	C	399	1.0013	3.968	0.882	0	0	-0.094	-0.016	0	-0.305	0	0.082	0.033	0	-0.0076	0	-0.0119	0	-0.353	10	1	0	0	10_1_0_0
079-3p01	12		3p	1	ZaXb	C519a	C	519a	0.9973	4.151	0.845	0	0.086	0	0	0	0.193	0	0.16	0	0	0	0.35	0	-0.289	0	10	0	0	0	10_0_0_0
079-3p02	12		3p	2	ZaXb	C519a	C	519a	0.9973	4.151	0.845	0	-0.054	0.068	0	0	0.084	-0.067	0.22	0	0	0	0.38	0	-0.255	-0.028	10	0	0	0	10_0_0_0
079-3p03	12		3p	3	ZaXb	C519a	C	519a	0.9973	4.151	0.845	0	0.086	0	0	0	0.193	0	0.159	0	0	0	0.35	0	-0.288	0	10	0	0	0	10_0_0_0
079-3p04	12		3p	4	ZaXb	C519a	C	519a	0.9973	4.151	0.845	0	-0.036	0.079	0	0	0.094	-0.073	0.214	0	0	0	0.373	0	-0.264	-0.029	10	0	0	0	10_0_0_0
079-3p05	12		3p	5	ZaXb	C519a	C	519a	0.9973	4.151	0.845	0	-0.054	-0.068	0	0	0.084	0.067	0.219	0	0	0	0.38	0	-0.254	0.027	10	0	0	0	10_0_0_0
079-3p06	12		3p	6	ZaXb	C519a	C	519a	0.9973	4.151	0.845	0	-0.036	-0.079	0	0	0.094	0.072	0.213	0	0	0	0.373	0	-0.265	0.031	10	0	0	0	10_0_0_0
079-3p21	12		3p	21	XabYa	C519a	C	519a	0.9973	4.151	0.845	0.08	0	0.034	0.072	0	-0.241	0	0	0	0	0.025	0	0	0	-0.428	10	1	0	0	10_1_0_0
079-3p22	12		3p	22	XabYa	C519a	C	519a	0.9973	4.151	0.845	-0.08	0	0.034	-0.072	0	-0.241	0	0	0	0	-0.025	0	0	0	-0.428	10	1	0	0	10_1_0_0
079-3p23	12		3p	23	XabYa	C519a	C	519a	0.9973	4.151	0.845	0.071	0	0.05	0.063	0	-0.241	0	-0.049	-0.034	0	0.018	0	0.017	0	-0.425	10	1	0	0	10_1_0_0
079-3p24	12		3p	24	XabYa	C519a	C	519a	0.9973	4.151	0.845	-0.071	0	0.05	-0.063	0	-0.241	0	-0.049	0.034	0	-0.018	0	0.017	0	-0.425	10	1	0	0	10_1_0_0
079-3p25	12		3p	25	XabYa	C519a	C	519a	0.9973	4.151	0.845	0	0	-0.087	0	0	-0.24	0	0.078	0	0	0	0	-0.025	0	-0.427	10	1	0	0	10_1_0_0
079-3p26	12		3p	26	XabYa	C519a	C	519a	0.9973	4.151	0.845	0	0	-0.087	0	0	-0.24	0	0.078	0	0	0	0	-0.025	0	-0.427	10	1	0	0	10_1_0_0
080-3p01	8		3p	1	ZaXb	C519b	C	519b	1.0008	4.143	0.844	0	0.103	0	0	0	0.182	0.025	0.138	0	0	0	0.349	0	-0.298	0	10	0	0	0	10_0_0_0
080-3p02			3p	2	ZaXb	C519b	C	519b	1.0008	4.143	0.844	0	-0.062	0.083	0	0	0.056	-0.061	0.208	0	0	0	0.391	0	-0.249	-0.021	10	0	0	0	10_0_0_0
080-3p03	8		3p	3	ZaXb	C519b	C	519b	1.0008	4.143	0.844	0	0.103	0	0	0	0.182	-0.025	0.137	0	0	0	0.349	0	-0.296	0	10	0	0	0	10_0_0_0
080-3p04			3p	4	ZaXb	C519b	C	519b	1.0008	4.143	0.844	0	-0.0441	0.094	0	0	0.091	-0.083	0.187	0	0	0	0.373	0.023	-0.27	-0.04	10	0	0	0	10_0_0_0
080-3p05			3p	5	ZaXb	C519b	C	519b	1.0008	4.143	0.844	0	-0.062	-0.083	0	0	0.056	0.06	0.207	0	0	0	0.391	0	-0.247	0.021	10	0	0	0	10_0_0_0
080-3p06			3p	6	ZaXb	C519b	C	519b	1.0008	4.143	0.844	0	-0.0441	-0.093	0	0	0.091	0.082	0.187	0	0	0	0.373	-0.024	-0.27	0.043	10	0	0	0	10_0_0_0
080-3p21			3p	21	XabYa	C519b	C	519b	1.0008	4.143	0.844	0.094	0	0.042	0.082	0	-0.216	0	-0.021	0	0	0.0354	0	0	0	-0.43	10	1	0	0	10_1_0_0
080-3p22			3p	22	XabYa	C519b	C	519b	1.0008	4.143	0.844	-0.094	0	0.042	-0.082	0	-0.216	0	-0.021	0	0	-0.0354	0	0	0	-0.43	10	1	0	0	10_1_0_0
080-3p23	8		3p	23	XabYa	C519b	C	519b	1.0008	4.143	0.844	0.0847	0	0.059	0.058	0	-0.216	0	-0.062	-0.028	0	0.02	0	0.0278	0	-0.428	10	1	0	0	10_1_0_0
080-3p24	8		3p	24	XabYa	C519b	C	519b	1.0008	4.143	0.844	-0.0847	0	0.059	-0.058	0	-0.216	0	-0.062	0.028	0	-0.02	0	0.0278	0	-0.428	10	1	0	0	10_1_0_0
080-3p25			3p	25	XabYa	C519b	C	519b	1.0008	4.143	0.844	0	0	-0.103	-0.022	0	-0.215	0	0.081	0	0	-0.0162	0	-0.0326	0	-0.429	10	1	0	0	10_1_0_0
080-3p26			3p	26	XabYa	C519b	C	519b	1.0008	4.143	0.844	0	0	-0.103	0.022	0	-0.215	0	0.081	0	0	0.0162	0	-0.0326	0	-0.429	10	1	0	0	10_1_0_0
081-3p01			3p	1	ZaXb	C309a	C	309a	1.0256	3.669	0.996	0	-0.0464	-0.069	0	0	0.0136	0.0686	0.0737	0	0	0	0.169	-0.056	-0.1428	-0.0065	10	6			10_6__
081-3p02			3p	2	ZaXb	C309a	C	309a	1.0256	3.669	0.996	0	-0.0464	-0.069	0	0	0.0136	0.0686	0.0737	0	0	0	0.169	-0.056	-0.1428	-0.0065	10	6			10_6__
081-3p03			3p	3	ZaXb	C309a	C	309a	1.0256	3.669	0.996	0	-0.0464	0.069	0	0	0.0136	-0.0686	0.0738	0	0	0	0.169	0.056	-0.1431	0.0065	10	7			10_7__
081-3p04			3p	4	ZaXb	C309a	C	309a	1.0256	3.669	0.996	0	0.084	0	0	0	0.1034	0	0.0243	0	0	0	0.2012	0	-0.1153	0	10	0	8		10_0_8_
081-3p05			3p	5	ZaXb	C309a	C	309a	1.0256	3.669	0.996	0	-0.0464	0.069	0	0	0.0136	-0.0686	0.0738	0	0	0	0.169	0.056	-0.1431	0.0065	10	7			10_7__
081-3p06			3p	6	ZaXb	C309a	C	309a	1.0256	3.669	0.996	0	0.084	0	0	0	0.1034	0	0.0243	0	0	0	0.2012	0	-0.1153	0	10	0	8		10_0_8_
081-3p21			3p	21	XabYa	C309a	C	309a	1.0256	3.669	0.996	0	0	-0.083	0	0	-0.0736	0	0.0731	0	0	0	0	0.0252	0	-0.2119	10	1	1		10_1_1_
081-3p22			3p	22	XabYa	C309a	C	309a	1.0256	3.669	0.996	0	0	-0.083	0	0	-0.0736	0	0.0731	0	0	0	0	0.0252	0	-0.2119	10	1	1		10_1_1_
081-3p23			3p	23	XabYa	C309a	C	309a	1.0256	3.669	0.996	-0.074	0	0.0397	-0.0598	0	-0.0737	0	-0.0424	0.029	0	0.0227	0	-0.01129	0	-0.2111	10	1	2		10_1_2_
081-3p24			3p	24	XabYa	C309a	C	309a	1.0256	3.669	0.996	0.074	0	0.0397	0.0598	0	-0.0737	0	-0.0424	-0.029	0	-0.0227	0	-0.01129	0	-0.2111	10	1	3		10_1_3_
081-3p25			3p	25	XabYa	C309a	C	309a	1.0256	3.669	0.996	-0.074	0	0.0397	-0.0598	0	-0.0737	0	-0.0424	0.029	0	0.0227	0	-0.01129	0	-0.2111	10	1	2		10_1_2_
081-3p26			3p	26	XabYa	C309a	C	309a	1.0256	3.669	0.996	0.074	0	0.0397	0.0598	0	-0.0737	0	-0.0424	-0.029	0	-0.0227	0	-0.01129	0	-0.2111	10	1	3		10_1_3_
082-3p01	12		3p	1	ZaXb	C309b	C	309b	0.996	4.14	0.862	0	0	0	0	0	0.151	0	0.239	0	0	0	0.353	0	-0.26	0	10	0	0	0	10_0_0_0
082-3p02	12		3p	2	ZaXb	C309b	C	309b	0.996	4.14	0.862	0	0	0	0	0	0.151	0	0.239	0	0	0	0.353	0	-0.26	0	10	0	0	0	10_0_0_0
082-3p03	12		3p	3	ZaXb	C309b	C	309b	0.996	4.14	0.862	0	0	0	0	0	0.151	0	0.24	0	0	0	0.353	0	-0.261	0	10	0	0	0	10_0_0_0
082-3p04			3p	4	ZaXb	C309b	C	309b	0.996	4.14	0.862	0	0	0	0	0	0.142	0	0.244	0	0	0	0.361	0	-0.26	0	10	0	0	0	10_0_0_0
082-3p05	12		3p	5	ZaXb	C309b	C	309b	0.996	4.14	0.862	0	0	0	0	0	0.151	0	0.24	0	0	0	0.353	0	-0.261	0	10	0	0	0	10_0_0_0
082-3p06			3p	6	ZaXb	C309b	C	309b	0.996	4.14	0.862	0	0	0	0	0	0.142	0	0.244	0	0	0	0.361	0	-0.26	0	10	0	0	0	10_0_0_0
082-3p21			3p	21	XabYa	C309b	C	309b	0.996	4.14	0.862	0	0	0	0	0	-0.292	0	0	0	0	0	0	0	0	-0.412	10	1	0	0	10_1_0_0
082-3p22			3p	22	XabYa	C309b	C	309b	0.996	4.14	0.862	0	0	0	0	0	-0.292	0	0	0	0	0	0	0	0	-0.412	10	1	0	0	10_1_0_0
082-3p23			3p	23	XabYa	C309b	C	309b	0.996	4.14	0.862	0	0	0	0	0	-0.293	0	0	0	0	0	0	0	0	-0.412	10	1	0	0	10_1_0_0
082-3p24			3p	24	XabYa	C309b	C	309b	0.996	4.14	0.862	0	0	0	0	0	-0.293	0	0	0	0	0	0	0	0	-0.412	10	1	0	0	10_1_0_0
082-3p25			3p	25	XabYa	C309b	C	309b	0.996	4.14	0.862	0	0	0	0	0	-0.293	0	0	0	0	0	0	0	0	-0.412	10	1	0	0	10_1_0_0
082-3p26			3p	26	XabYa	C309b	C	309b	0.996	4.14	0.862	0	0	0	0	0	-0.293	0	0	0	0	0	0	0	0	-0.412	10	1	0	0	10_1_0_0
083-3p01			3p	1	ZaXb	C774	C	774	0.9963	4.15	0.84	0	0.027	-0.066	0	0	0.15	0.0072	0.204	0	0	0	0.377	-0.037	-0.276	0.031	10	0	0	0	10_0_0_0
083-3p02			3p	2	ZaXb	C774	C	774	0.9963	4.15	0.84	0	-0.071	0	0	0	0.113	-0.014	0.224	0	0	0	0.39	0	-0.263	0.0123	10	0	0	0	10_0_0_0
083-3p03			3p	3	ZaXb	C774	C	774	0.9963	4.15	0.84	0	0.027	0.066	0	0	0.15	-0.0072	0.204	0	0	0	0.377	0.037	-0.276	-0.0311	10	0	0	0	10_0_0_0
083-3p04			3p	4	ZaXb	C774	C	774	0.9963	4.15	0.84	0	0.043	0.0571	0	0	0.127	-0.023	0.217	0	0	0	0.366	0	-0.293	0	10	0	0	0	10_0_0_0
083-3p05			3p	5	ZaXb	C774	C	774	0.9963	4.15	0.84	0	-0.071	0	0	0	0.113	0	0.224	0	0	0	0.39	0	-0.263	-0.011	10	0	0	0	10_0_0_0
083-3p06			3p	6	ZaXb	C774	C	774	0.9963	4.15	0.84	0	0.043	-0.0571	0	0	0.127	0.023	0.216	0	0	0	0.366	0	-0.292	0	10	0	0	0	10_0_0_0
083-3p21			3p	21	XabYa	C774	C	774	0.9963	4.15	0.84	0.0573	0	-0.043	0.023	0	-0.26	0	0	-0.0173	0	0.0103	0	-0.0188	0	-0.436	10	1	0	0	10_1_0_0
083-3p22			3p	22	XabYa	C774	C	774	0.9963	4.15	0.84	-0.0573	0	-0.043	-0.023	0	-0.26	0	0	0.0173	0	-0.0103	0	-0.0188	0	-0.436	10	1	0	0	10_1_0_0
083-3p23			3p	23	XabYa	C774	C	774	0.9963	4.15	0.84	0	0	0.071	0.015	0	-0.26	0	-0.0176	0.031	0	-0.011	0	0.0185	0	-0.436	10	1	0	0	10_1_0_0
083-3p24			3p	24	XabYa	C774	C	774	0.9963	4.15	0.84	0	0	0.071	-0.015	0	-0.26	0	-0.0176	-0.031	0	0.011	0	0.0185	0	-0.436	10	1	0	0	10_1_0_0
083-3p25			3p	25	XabYa	C774	C	774	0.9963	4.15	0.84	-0.065	0	-0.029	-0.0089	0	-0.259	0	0.021	0	0	-0.0211	0	0	0	-0.436	10	1	0	0	10_1_0_0
083-3p26			3p	26	XabYa	C774	C	774	0.9963	4.15	0.84	0.065	0	-0.029	0.0089	0	-0.259	0	0.021	0	0	0.0211	0	0	0	-0.436	10	1	0	0	10_1_0_0
084-3p01			3p	1	ZaXb	C795	C	795	1.0052	4.066	0.858	0	0	-0.086	0	0	0.159	0.134	0.11	0	0	0	0.302	-0.042	-0.208	0.0441	10	0	0	0	10_0_0_0
084-3p02			3p	2	ZaXb	C795	C	795	1.0052	4.066	0.858	0	-0.083	-0.03	0	0	-0.049	0	0.225	0	0	0	0.303	0.093	-0.194	0	10	0	0	0	10_0_0_0
084-3p03			3p	3	ZaXb	C795	C	795	1.0052	4.066	0.858	0	0	0.086	0	0	0.159	-0.134	0.11	0	0	0	0.302	0.042	-0.208	-0.0437	10	0	0	0	10_0_0_0
084-3p04			3p	4	ZaXb	C795	C	795	1.0052	4.066	0.858	0	0.051	0.072	0	0	0.204	-0.089	0.086	0	0	0	0.24	0.161	-0.218	-0.0544	10	0	0	-1	10_0_0_-1
084-3p05			3p	5	ZaXb	C795	C	795	1.0052	4.066	0.858	0	-0.083	0.03	0	0	-0.049	0	0.225	0	0	0	0.303	-0.093	-0.194	0	10	0	0	0	10_0_0_0
084-3p06			3p	6	ZaXb	C795	C	795	1.0052	4.066	0.858	0	0.051	-0.072	0	0	0.204	0.088	0.086	0	0	0	0.24	-0.161	-0.218	0.0551	10	0	0	-1	10_0_0_-1
084-3p21			3p	21	XabYa	C795	C	795	1.0052	4.066	0.858	0.058	0	-0.066	0.136	0	-0.18	0	0.073	-0.069	0	0.0066	0	-0.0345	0	-0.337	10	1	0	0	10_1_0_0
084-3p22			3p	22	XabYa	C795	C	795	1.0052	4.066	0.858	-0.058	0	-0.066	-0.136	0	-0.18	0	0.073	0.069	0	-0.0066	0	-0.0345	0	-0.337	10	1	0	0	10_1_0_0
084-3p23			3p	23	XabYa	C795	C	795	1.0052	4.066	0.858	0	0	0.086	-0.033	0	-0.18	0	-0.15	-0.061	0	-0.0237	0	0.0257	0	-0.339	10	1	0	0	10_1_0_0
084-3p24			3p	24	XabYa	C795	C	795	1.0052	4.066	0.858	0	0	0.086	0.033	0	-0.18	0	-0.15	0.061	0	0.0237	0	0.0257	0	-0.339	10	1	0	0	10_1_0_0
084-3p25			3p	25	XabYa	C795	C	795	1.0052	4.066	0.858	-0.084	0	-0.027	-0.145	0	-0.18	0	0.051	0.043	0	-0.0343	0	0.0077	0	-0.341	10	1	0	0	10_1_0_0
084-3p26			3p	26	XabYa	C795	C	795	1.0052	4.066	0.858	0.084	0	-0.027	0.145	0	-0.18	0	0.051	-0.043	0	0.0343	0	0.0077	0	-0.341	10	1	0	0	10_1_0_0
085-3p01			3p	1	ZaXb	C319a	C	319a	0.999	4.124	0.854	0	0.071	0	0	0	0.161	0	0.151	0	0	0	0.297	-0.05	-0.258	0	10	0	0	0	10_0_0_0
085-3p02			3p	2	ZaXb	C319a	C	319a	0.999	4.124	0.854	0	-0.043	0.058	0	0	0.075	-0.043	0.198	0	0	0	0.326	0	-0.229	-0.026	10	0	0	0	10_0_0_0
085-3p03			3p	3	ZaXb	C319a	C	319a	0.999	4.124	0.854	0	0.071	0	0	0	0.161	0	0.151	0	0	0	0.297	0.05	-0.258	0	10	0	0	0	10_0_0_0
085-3p04			3p	4	ZaXb	C319a	C	319a	0.999	4.124	0.854	0	-0.03	0.066	0	0	0.094	-0.054	0.187	0	0	0	0.334	0	-0.216	-0.028	10	0	0	0	10_0_0_0
085-3p05			3p	5	ZaXb	C319a	C	319a	0.999	4.124	0.854	0	-0.043	-0.058	0	0	0.075	0.043	0.198	0	0	0	0.326	0	-0.228	0.026	10	0	0	0	10_0_0_0
085-3p06			3p	6	ZaXb	C319a	C	319a	0.999	4.124	0.854	0	-0.03	-0.066	0	0	0.094	0.054	0.187	0	0	0	0.334	0	-0.216	0.028	10	0	0	0	10_0_0_0
085-3p21			3p	21	XabYa	C319a	C	319a	0.999	4.124	0.854	0.067	0	0.027	0.053	0	-0.217	0	0	0	0	0.023	0	0.0224	0	-0.371	10	1	0	0	10_1_0_0
085-3p22			3p	22	XabYa	C319a	C	319a	0.999	4.124	0.854	-0.067	0	0.027	-0.053	0	-0.217	0	0	0	0	-0.023	0	0.0224	0	-0.371	10	1	0	0	10_1_0_0
085-3p23			3p	23	XabYa	C319a	C	319a	0.999	4.124	0.854	0.058	0	0.044	0.044	0	-0.217	0	-0.037	0	0	0.031	0	0	0	-0.371	10	1	0	0	10_1_0_0
085-3p24			3p	24	XabYa	C319a	C	319a	0.999	4.124	0.854	-0.058	0	0.044	-0.044	0	-0.217	0	-0.037	0	0	-0.031	0	0	0	-0.371	10	1	0	0	10_1_0_0
085-3p25			3p	25	XabYa	C319a	C	319a	0.999	4.124	0.854	0	0	-0.072	0	0	-0.217	0	0.055	0	0	0.0085	0	-0.031	0	-0.37	10	1	0	0	10_1_0_0
085-3p26			3p	26	XabYa	C319a	C	319a	0.999	4.124	0.854	0	0	-0.072	0	0	-0.217	0	0.055	0	0	-0.0085	0	-0.031	0	-0.37	10	1	0	0	10_1_0_0
086-3p01			3p	1	ZaXb	C319b	C	319b	0.9934	4.155	0.867	0	-0.048	0.047	0	0	0.079	-0.036	0.228	0	0	0	0.322	0	-0.211	-0.039	10	0	0	0	10_0_0_0
086-3p02	42		3p	2	ZaXb	C319b	C	319b	0.9934	4.155	0.867	0	0.065	-0.018	0	0	0.174	0.025	0.175	0	0	0	0.28	0	-0.26	0	10	0	0	0	10_0_0_0
086-3p03			3p	3	ZaXb	C319b	C	319b	0.9934	4.155	0.867	0	-0.048	-0.047	0	0	0.079	0.036	0.227	0	0	0	0.322	0	-0.211	0.038	10	0	0	0	10_0_0_0
086-3p04			3p	4	ZaXb	C319b	C	319b	0.9934	4.155	0.867	0	-0.019	-0.064	0	0	0.123	0.06	0.203	0	0	0	0.323	0	-0.206	0.041	10	0	0	0	10_0_0_0
086-3p05	42		3p	5	ZaXb	C319b	C	319b	0.9934	4.155	0.867	0	0.065	0.018	0	0	0.174	-0.025	0.175	0	0	0	0.28	0	-0.259	0	10	0	0	0	10_0_0_0
086-3p06			3p	6	ZaXb	C319b	C	319b	0.9934	4.155	0.867	0	-0.019	0.064	0	0	0.123	-0.06	0.203	0	0	0	0.323	0	-0.206	-0.04	10	0	0	0	10_0_0_0
086-3p21	42		3p	21	XabYa	C319b	C	319b	0.9934	4.155	0.867	-0.065	0	0	-0.061	0	-0.246	0	0	0	0	-0.036	0	0.023	0	-0.357	10	1	0	0	10_1_0_0
086-3p22	42		3p	22	XabYa	C319b	C	319b	0.9934	4.155	0.867	0.065	0	0	0.061	0	-0.246	0	0	0	0	0.036	0	0.023	0	-0.357	10	1	0	0	10_1_0_0
086-3p23	42		3p	23	XabYa	C319b	C	319b	0.9934	4.155	0.867	0	0	-0.065	-0.027	0	-0.245	0	0.054	0	0	0	0	-0.042	0	-0.358	10	1	0	0	10_1_0_0
086-3p24	42		3p	24	XabYa	C319b	C	319b	0.9934	4.155	0.867	0	0	-0.065	0.027	0	-0.245	0	0.054	0	0	0	0	-0.042	0	-0.358	10	1	0	0	10_1_0_0
086-3p25	42		3p	25	XabYa	C319b	C	319b	0.9934	4.155	0.867	0.048	0	0.047	0.033	0	-0.245	0	-0.051	0	0	0.038	0	0.018	0	-0.357	10	1	0	0	10_1_0_0
086-3p26	42		3p	26	XabYa	C319b	C	319b	0.9934	4.155	0.867	-0.048	0	0.047	-0.033	0	-0.245	0	-0.051	0	0	-0.038	0	0.018	0	-0.357	10	1	0	0	10_1_0_0
087-3p01	6		3p	1	ZaXb	C319c	C	319c	1.0106	3.9	0.918	0	-0.119	0	0	0	-0.094	-0.037	0.103	0	0	0	0.221	0	-0.143	-0.042	10	0	0	0	10_0_0_0
087-3p02	6		3p	2	ZaXb	C319c	C	319c	1.0106	3.9	0.918	0	0.096	-0.085	0	0	0.114	0.087	0	0	0	0	0.18	0	-0.189	0	10	0	0	0	10_0_0_0
087-3p03	6		3p	3	ZaXb	C319c	C	319c	1.0106	3.9	0.918	0	-0.119	0	0	0	-0.094	0.037	0.103	0	0	0	0.221	0	-0.142	0.042	10	0	0	0	10_0_0_0
087-3p04	6		3p	4	ZaXb	C319c	C	319c	1.0106	3.9	0.918	0	0	-0.125	0	0	0.071	0.123	0	0	0	0	0.228	-0.034	-0.127	0.041	10	0	-1		10_0_-1_
087-3p05	6		3p	5	ZaXb	C319c	C	319c	1.0106	3.9	0.918	0	0.096	0.085	0	0	0.114	-0.087	0	0	0	0	0.18	0	-0.189	0	10	0	0	0	10_0_0_0
087-3p06	6		3p	6	ZaXb	C319c	C	319c	1.0106	3.9	0.918	0	0	0.125	0	0	0.071	-0.124	0	0	0	0	0.228	0.034	-0.127	-0.04	10	0	-1		10_0_-1_
087-3p21	6		3p	21	XabYa	C319c	C	319c	1.0106	3.9	0.918	-0.125	0	0	-0.13	0	0	0	0.029	0	0	-0.035	0	0.028	0	-0.243	10	1	0	0	10_1_0_0
087-3p22	6		3p	22	XabYa	C319c	C	319c	1.0106	3.9	0.918	0.125	0	0	0.13	0	0	0	0.029	0	0	0.035	0	0.028	0	-0.243	10	1	0	0	10_1_0_0
087-3p23	6		3p	23	XabYa	C319c	C	319c	1.0106	3.9	0.918	-0.077	0	-0.1	-0.101	0	0	0	0.089	0	0	0.0091	0	-0.044	0	-0.243	10	1	-1		10_1_-1_
087-3p24	6		3p	24	XabYa	C319c	C	319c	1.0106	3.9	0.918	0.077	0	-0.1	0.101	0	0	0	0.089	0	0	-0.0091	0	-0.044	0	-0.243	10	1	-1		10_1_-1_
087-3p25	6		3p	25	XabYa	C319c	C	319c	1.0106	3.9	0.918	0	0	0.118	0	0	0	0	-0.13	-0.0096	0	0.042	0	0.0141	0	-0.243	10	1	0	0	10_1_0_0
087-3p26	6		3p	26	XabYa	C319c	C	319c	1.0106	3.9	0.918	0	0	0.118	0	0	0	0	-0.13	0.0096	0	-0.042	0	0.0141	0	-0.243	10	1	0	0	10_1_0_0
088-3p01			3p	1	ZaXb	C319d	C	319d	0.9959	4.168	0.864	0	-0.048	0.075	0	0	0	0	0.208	0	0	0	0.315	-0.044	-0.191	-0.024	10	0	0	0	10_0_0_0
088-3p02	30		3p	2	ZaXb	C319d	C	319d	0.9959	4.168	0.864	0	0.09	0	0	0	0.169	0.047	0.131	0	0	0	0.256	-0.075	-0.245	0.033	10	0	0	0	10_0_0_0
088-3p03			3p	3	ZaXb	C319d	C	319d	0.9959	4.168	0.864	0	-0.048	-0.075	0	0	0	0	0.207	0	0	0	0.315	0.044	-0.19	0.024	10	0	0	0	10_0_0_0
088-3p04			3p	4	ZaXb	C319d	C	319d	0.9959	4.168	0.864	0	-0.04	-0.08	0	0	0.121	0.082	0.156	0	0	0	0.304	0	-0.206	0.051	10	0	0	0	10_0_0_0
088-3p05	30		3p	5	ZaXb	C319d	C	319d	0.9959	4.168	0.864	0	0.09	0	0	0	0.169	-0.046	0.13	0	0	0	0.256	0.074	-0.244	-0.032	10	0	0	0	10_0_0_0
088-3p06			3p	6	ZaXb	C319d	C	319d	0.9959	4.168	0.864	0	-0.04	0.08	0	0	0.121	-0.082	0.156	0	0	0	0.304	0	-0.206	-0.049	10	0	0	0	10_0_0_0
088-3p21			3p	21	XabYa	C319d	C	319d	0.9959	4.168	0.864	-0.082	0	0.037	-0.085	0	-0.203	0	0	0.022	0	-0.045	0	0.0124	0	-0.344	10	1	0	0	10_1_0_0
088-3p22			3p	22	XabYa	C319d	C	319d	0.9959	4.168	0.864	0.082	0	0.037	0.085	0	-0.203	0	0	-0.022	0	0.045	0	0.0124	0	-0.344	10	1	0	0	10_1_0_0
088-3p23			3p	23	XabYa	C319d	C	319d	0.9959	4.168	0.864	0	0	-0.089	-0.06	0	-0.202	0	0.059	0.034	0	-0.0106	0	-0.046	0	-0.341	10	1	0	0	10_1_0_0
088-3p24			3p	24	XabYa	C319d	C	319d	0.9959	4.168	0.864	0	0	-0.089	0.06	0	-0.202	0	0.059	-0.034	0	0.0106	0	-0.046	0	-0.341	10	1	0	0	10_1_0_0
088-3p25			3p	25	XabYa	C319d	C	319d	0.9959	4.168	0.864	0.073	0	0.053	0.032	0	-0.202	0	-0.081	0	0	0.033	0	0.032	0	-0.342	10	1	0	0	10_1_0_0
088-3p26			3p	26	XabYa	C319d	C	319d	0.9959	4.168	0.864	-0.073	0	0.053	-0.032	0	-0.202	0	-0.081	0	0	-0.033	0	0.032	0	-0.342	10	1	0	0	10_1_0_0
089-3p01			3p	1	ZaXb	C320a	C	320a	0.9957	4.158	0.859	0	0.07	0	0	0	0.169	0	0.169	0	0	0	0.292	0	-0.261	0	10	0	0	0	10_0_0_0
089-3p02	20		3p	2	ZaXb	C320a	C	320a	0.9957	4.158	0.859	0	-0.035	0.061	0	0	0.099	-0.05	0.208	0	0	0	0.318	0	-0.209	-0.036	10	0	0	0	10_0_0_0
089-3p03			3p	3	ZaXb	C320a	C	320a	0.9957	4.158	0.859	0	0.07	0	0	0	0.169	0	0.169	0	0	0	0.292	0	-0.261	0	10	0	0	0	10_0_0_0
089-3p04	20		3p	4	ZaXb	C320a	C	320a	0.9957	4.158	0.859	0	-0.035	0.061	0	0	0.099	-0.05	0.208	0	0	0	0.318	0	-0.209	-0.036	10	0	0	0	10_0_0_0
089-3p05	20		3p	5	ZaXb	C320a	C	320a	0.9957	4.158	0.859	0	-0.035	-0.061	0	0	0.099	0.05	0.208	0	0	0	0.318	0	-0.209	0.036	10	0	0	0	10_0_0_0
089-3p06	20		3p	6	ZaXb	C320a	C	320a	0.9957	4.158	0.859	0	-0.035	-0.061	0	0	0.099	0.05	0.208	0	0	0	0.318	0	-0.209	0.036	10	0	0	0	10_0_0_0
089-3p21			3p	21	XabYa	C320a	C	320a	0.9957	4.158	0.859	0.06	0	0.036	0.046	0	-0.238	0	-0.031	0	0	0.0319	0	0.018	0	-0.361	10	1	0	0	10_1_0_0
089-3p22			3p	22	XabYa	C320a	C	320a	0.9957	4.158	0.859	-0.06	0	0.036	-0.046	0	-0.238	0	-0.031	0	0	-0.0319	0	0.018	0	-0.361	10	1	0	0	10_1_0_0
089-3p23			3p	23	XabYa	C320a	C	320a	0.9957	4.158	0.859	0.06	0	0.036	0.046	0	-0.238	0	-0.031	0	0	0.0319	0	0.018	0	-0.361	10	1	0	0	10_1_0_0
089-3p24			3p	24	XabYa	C320a	C	320a	0.9957	4.158	0.859	-0.06	0	0.036	-0.046	0	-0.238	0	-0.031	0	0	-0.0319	0	0.018	0	-0.361	10	1	0	0	10_1_0_0
089-3p25	20		3p	25	XabYa	C320a	C	320a	0.9957	4.158	0.859	0	0	-0.07	0	0	-0.238	0	0.054	0	0	0	0	-0.0366	0	-0.355	10	1	0	0	10_1_0_0
089-3p26	20		3p	26	XabYa	C320a	C	320a	0.9957	4.158	0.859	0	0	-0.07	0	0	-0.238	0	0.054	0	0	0	0	-0.0366	0	-0.355	10	1	0	0	10_1_0_0
090-3p01			3p	1	ZaXb	C320b	C	320b	1.0026	4.039	0.871	0	0.075	0	0	0	0.141	0	0.119	0	0	0	0.271	0	-0.231	0	10	0	0	0	10_0_0_0
090-3p02	20		3p	2	ZaXb	C320b	C	320b	1.0026	4.039	0.871	0	-0.036	0.065	0	0	0.062	-0.046	0.163	0	0	0	0.285	0	-0.193	0	10	0	0	0	10_0_0_0
090-3p03			3p	3	ZaXb	C320b	C	320b	1.0026	4.039	0.871	0	0.075	0	0	0	0.141	0	0.12	0	0	0	0.271	0	-0.232	0	10	0	0	0	10_0_0_0
090-3p04	20		3p	4	ZaXb	C320b	C	320b	1.0026	4.039	0.871	0	-0.039	0.064	0	0	0.067	-0.051	0.16	0	0	0	0.29	0	-0.196	-0.021	10	0	0	0	10_0_0_0
090-3p05	20		3p	5	ZaXb	C320b	C	320b	1.0026	4.039	0.871	0	-0.036	-0.065	0	0	0.062	0.046	0.162	0	0	0	0.285	0	-0.193	0	10	0	0	0	10_0_0_0
090-3p06	20		3p	6	ZaXb	C320b	C	320b	1.0026	4.039	0.871	0	-0.039	-0.064	0	0	0.067	0.05	0.159	0	0	0	0.29	0	-0.195	0.021	10	0	0	0	10_0_0_0
090-3p21	20		3p	21	XabYa	C320b	C	320b	1.0026	4.039	0.871	0.064	0	0.039	0.051	0	-0.179	0	-0.025	0	0	0.0216	0	0.0122	0	-0.329	10	1	0	0	10_1_0_0
090-3p22	20		3p	22	XabYa	C320b	C	320b	1.0026	4.039	0.871	-0.064	0	0.039	-0.051	0	-0.179	0	-0.025	0	0	-0.0216	0	0.0122	0	-0.329	10	1	0	0	10_1_0_0
090-3p23	20		3p	23	XabYa	C320b	C	320b	1.0026	4.039	0.871	0.065	0	0.036	0.047	0	-0.179	0	-0.032	0	0	0.0221	0	0.0129	0	-0.33	10	1	0	0	10_1_0_0
090-3p24	20		3p	24	XabYa	C320b	C	320b	1.0026	4.039	0.871	-0.065	0	0.036	-0.047	0	-0.179	0	-0.032	0	0	-0.0221	0	0.0129	0	-0.33	10	1	0	0	10_1_0_0
090-3p25	20		3p	25	XabYa	C320b	C	320b	1.0026	4.039	0.871	0	0	-0.074	0	0	-0.178	0	0.055	0	0	0	0	-0.026	0	-0.322	10	1	0	0	10_1_0_0
090-3p26	20		3p	26	XabYa	C320b	C	320b	1.0026	4.039	0.871	0	0	-0.074	0	0	-0.178	0	0.055	0	0	0	0	-0.026	0	-0.322	10	1	0	0	10_1_0_0
091-3p01	14		3p	1	ZaXb	C320c	C	320c	1.0117	3.886	0.92	0	0	0	0	0	0	0	0.073	0	0	0	0.241	0	-0.15	0	10	0	0	0	10_0_0_0
091-3p02			3p	2	ZaXb	C320c	C	320c	1.0117	3.886	0.92	0	0	0	0	0	0.059	0	0.066	0	0	0	0.207	0.06	-0.181	0	10	0	0	0	10_0_0_0
091-3p03	14		3p	3	ZaXb	C320c	C	320c	1.0117	3.886	0.92	0	0	0	0	0	0	0	0.073	0	0	0	0.241	0	-0.15	0	10	0	0	0	10_0_0_0
091-3p04			3p	4	ZaXb	C320c	C	320c	1.0117	3.886	0.92	0	0	0	0	0	0.059	0	0.066	0	0	0	0.207	0.06	-0.181	0	10	0	0	0	10_0_0_0
091-3p05			3p	5	ZaXb	C320c	C	320c	1.0117	3.886	0.92	0	0	0	0	0	0.059	0	0.066	0	0	0	0.207	-0.06	-0.181	0	10	0	0	0	10_0_0_0
091-3p06			3p	6	ZaXb	C320c	C	320c	1.0117	3.886	0.92	0	0	0	0	0	0.059	0	0.066	0	0	0	0.207	-0.06	-0.181	0	10	0	0	0	10_0_0_0
091-3p21			3p	21	XabYa	C320c	C	320c	1.0117	3.886	0.92	0	0	0	0	0	-0.089	0	0	-0.039	0	0	0	0	0	-0.26	10	1	0	0	10_1_0_0
091-3p22			3p	22	XabYa	C320c	C	320c	1.0117	3.886	0.92	0	0	0	0	0	-0.089	0	0	0.039	0	0	0	0	0	-0.26	10	1	0	0	10_1_0_0
091-3p23			3p	23	XabYa	C320c	C	320c	1.0117	3.886	0.92	0	0	0	0	0	-0.089	0	0	-0.039	0	0	0	0	0	-0.26	10	1	0	0	10_1_0_0
091-3p24			3p	24	XabYa	C320c	C	320c	1.0117	3.886	0.92	0	0	0	0	0	-0.089	0	0	0.039	0	0	0	0	0	-0.26	10	1	0	0	10_1_0_0
091-3p25			3p	25	XabYa	C320c	C	320c	1.0117	3.886	0.92	0	0	0	0	0	-0.089	0	0	0	0	0.012	0	0	0	-0.262	10	1	0	0	10_1_0_0
091-3p26			3p	26	XabYa	C320c	C	320c	1.0117	3.886	0.92	0	0	0	0	0	-0.089	0	0	0	0	0.012	0	0	0	-0.262	10	1	0	0	10_1_0_0
092-3p01	43		3p	1	ZaXb	C320d	C	320d	1.0021	3.988	0.902	0	-0.045	0	0	0	0	0	0.11	0	0	0	0.287	0	-0.149	0	10	0	0	0	10_0_0_0
092-3p02	43		3p	2	ZaXb	C320d	C	320d	1.0021	3.988	0.902	0	0.031	-0.033	0	0	0.081	0.05	0	0	0	0	0.232	0	-0.21	0.028	10	0	0	8	10_0_0_8
092-3p03	43		3p	3	ZaXb	C320d	C	320d	1.0021	3.988	0.902	0	-0.045	0	0	0	0	0	0.11	0	0	0	0.287	0	-0.149	0	10	0	0	0	10_0_0_0
092-3p04	43		3p	4	ZaXb	C320d	C	320d	1.0021	3.988	0.902	0	0.031	-0.033	0	0	0.081	0.05	0	0	0	0	0.232	0	-0.21	0.028	10	0	0	8	10_0_0_8
092-3p05	43		3p	5	ZaXb	C320d	C	320d	1.0021	3.988	0.902	0	0.031	0.033	0	0	0.081	-0.05	0	0	0	0	0.232	0	-0.209	-0.027	10	0	0	22	10_0_0_22
092-3p06	43		3p	6	ZaXb	C320d	C	320d	1.0021	3.988	0.902	0	0.031	0.033	0	0	0.081	-0.05	0	0	0	0	0.232	0	-0.209	-0.027	10	0	0	22	10_0_0_22
092-3p21	43		3p	21	XabYa	C320d	C	320d	1.0021	3.988	0.902	-0.043	0	0	-0.055	0	-0.097	0	0.024	0	0	-0.045	0	-0.018	0	-0.295	10	1	0	0	10_1_0_0
092-3p22	43		3p	22	XabYa	C320d	C	320d	1.0021	3.988	0.902	0.043	0	0	0.055	0	-0.097	0	0.024	0	0	0.045	0	-0.018	0	-0.295	10	1	0	0	10_1_0_0
092-3p23	43		3p	23	XabYa	C320d	C	320d	1.0021	3.988	0.902	-0.043	0	0	-0.055	0	-0.097	0	0.024	0	0	-0.045	0	-0.018	0	-0.295	10	1	0	0	10_1_0_0
092-3p24	43		3p	24	XabYa	C320d	C	320d	1.0021	3.988	0.902	0.043	0	0	0.055	0	-0.097	0	0.024	0	0	0.045	0	-0.018	0	-0.295	10	1	0	0	10_1_0_0
092-3p25	43		3p	25	XabYa	C320d	C	320d	1.0021	3.988	0.902	0	0	0.045	0	0	-0.097	0	-0.06	-0.034	0	0	0	0.047	0	-0.292	10	1	0	0	10_1_0_0
092-3p26	43		3p	26	XabYa	C320d	C	320d	1.0021	3.988	0.902	0	0	0.045	0	0	-0.097	0	-0.06	-0.034	0	0	0	0.047	0	-0.292	10	1	0	0	10_1_0_0
093-3p01			3p	1	ZaXb	C316a	C	316a	1.0042	4.015	0.864	0	0.076	0	0	0	0.159	-0.017	0.148	0	0	0	0.295	0	-0.253	0	10	0	0	0	10_0_0_0
093-3p02			3p	2	ZaXb	C316a	C	316a	1.0042	4.015	0.864	0	-0.026	0.074	0	0	0.096	-0.058	0.183	0	0	0	0.317	0	-0.224	-0.033	10	0	0	0	10_0_0_0
093-3p03			3p	3	ZaXb	C316a	C	316a	1.0042	4.015	0.864	0	0.076	0	0	0	0.159	0.017	0.148	0	0	0	0.295	0	-0.253	0	10	0	0	0	10_0_0_0
093-3p04			3p	4	ZaXb	C316a	C	316a	1.0042	4.015	0.864	0	-0.052	0.059	0	0	0.068	-0.041	0.198	0	0	0	0.327	0	-0.213	-0.0167	10	0	0	0	10_0_0_0
093-3p05			3p	5	ZaXb	C316a	C	316a	1.0042	4.015	0.864	0	-0.026	-0.074	0	0	0.096	0.058	0.183	0	0	0	0.317	0	-0.224	0.033	10	0	0	0	10_0_0_0
093-3p06			3p	6	ZaXb	C316a	C	316a	1.0042	4.015	0.864	0	-0.052	-0.059	0	0	0.068	0.041	0.198	0	0	0	0.327	0	-0.213	0.017	10	0	0	0	10_0_0_0
093-3p21			3p	21	XabYa	C316a	C	316a	1.0042	4.015	0.864	0.059	0	0.051	0.04	0	-0.214	0	-0.044	-0.019	0	0.0203	0	0.0216	0	-0.362	10	1	0	0	10_1_0_0
093-3p22			3p	22	XabYa	C316a	C	316a	1.0042	4.015	0.864	-0.059	0	0.051	-0.04	0	-0.214	0	-0.044	0.019	0	-0.0203	0	0.0216	0	-0.362	10	1	0	0	10_1_0_0
093-3p23			3p	23	XabYa	C316a	C	316a	1.0042	4.015	0.864	0.074	0	0.025	0.058	0	-0.214	0	0	0	0	0.0288	0	0	0	-0.362	10	1	0	0	10_1_0_0
093-3p24			3p	24	XabYa	C316a	C	316a	1.0042	4.015	0.864	-0.074	0	0.025	-0.058	0	-0.214	0	0	0	0	-0.0288	0	0	0	-0.362	10	1	0	0	10_1_0_0
093-3p25			3p	25	XabYa	C316a	C	316a	1.0042	4.015	0.864	0	0	-0.077	0.018	0	-0.213	0	0.057	0	0	0.0085	0	-0.0284	0	-0.361	10	1	0	0	10_1_0_0
093-3p26			3p	26	XabYa	C316a	C	316a	1.0042	4.015	0.864	0	0	-0.077	-0.018	0	-0.213	0	0.057	0	0	-0.0085	0	-0.0284	0	-0.361	10	1	0	0	10_1_0_0
094-3p01	7		3p	1	ZaXb	C316b	C	316b	1.0181	3.74	0.974	0	-0.068	0	0	0	0	0	0.069	0	0	0	0.188	0	-0.133	-0.029	10	0	0	0	10_0_0_0
094-3p02			3p	2	ZaXb	C316b	C	316b	1.0181	3.74	0.974	0	0.05	-0.048	0	0	0.06	0.044	0	0	0	0	0.173	0	-0.155	-0.012	10	0	0	0	10_0_0_0
094-3p03	7		3p	3	ZaXb	C316b	C	316b	1.0181	3.74	0.974	0	-0.068	0	0	0	0	0	0.069	0	0	0	0.188	0	-0.133	0.029	10	0	0	0	10_0_0_0
094-3p04	7		3p	4	ZaXb	C316b	C	316b	1.0181	3.74	0.974	0	0.018	-0.067	0	0	0.043	0.054	0	0	0	0	0.201	0	-0.123	0	10	0	0	0	10_0_0_0
094-3p05			3p	5	ZaXb	C316b	C	316b	1.0181	3.74	0.974	0	0.05	0.048	0	0	0.06	-0.044	0	0	0	0	0.173	0	-0.155	0.012	10	0	0	23	10_0_0_23
094-3p06	7		3p	6	ZaXb	C316b	C	316b	1.0181	3.74	0.974	0	0.018	0.067	0	0	0.043	-0.054	0	0	0	0	0.201	0	-0.123	0	10	0	0	23	10_0_0_23
094-3p21	7		3p	21	XabYa	C316b	C	316b	1.0181	3.74	0.974	-0.067	0	-0.019	-0.056	0	0	0	0.016	0	0	0	0	0.0189	0	-0.218	10	1	0	0	10_1_0_0
094-3p22	7		3p	22	XabYa	C316b	C	316b	1.0181	3.74	0.974	0.067	0	-0.019	0.056	0	0	0	0.016	0	0	0	0	0.0189	0	-0.218	10	1	0	0	10_1_0_0
094-3p23	7		3p	23	XabYa	C316b	C	316b	1.0181	3.74	0.974	-0.05	0	-0.048	-0.041	0	0	0	0.04	0	0	0	0	-0.022	0	-0.217	10	1	0	0	10_1_0_0
094-3p24	7		3p	24	XabYa	C316b	C	316b	1.0181	3.74	0.974	0.05	0	-0.048	0.041	0	0	0	0.04	0	0	0	0	-0.022	0	-0.217	10	1	0	0	10_1_0_0
094-3p25	7		3p	25	XabYa	C316b	C	316b	1.0181	3.74	0.974	0	0	0.067	0	0	0	0	-0.057	0	0	0.024	0	0	0	-0.217	10	1	0	0	10_1_0_0
094-3p26	7		3p	26	XabYa	C316b	C	316b	1.0181	3.74	0.974	0	0	0.067	0	0	0	0	-0.057	0	0	-0.024	0	0	0	-0.217	10	1	0	0	10_1_0_0
095-3p01	39		3p	1	ZaXb	C316c	C	316c	1.0006	4.028	0.884	0	-0.056	0.081	0	0	0.069	-0.063	0.196	0	0	0	0.303	0.04	-0.18	-0.055	10	0	0	0	10_0_0_0
095-3p02	39		3p	2	ZaXb	C316c	C	316c	1.0006	4.028	0.884	0	0.098	0	0	0	0.175	0	0.138	0	0	0	0.245	0.042	-0.251	0	10	0	0	0	10_0_0_0
095-3p03	39		3p	3	ZaXb	C316c	C	316c	1.0006	4.028	0.884	0	-0.056	-0.081	0	0	0.069	0.063	0.196	0	0	0	0.303	-0.04	-0.18	0.055	10	0	0	0	10_0_0_0
095-3p04	39		3p	4	ZaXb	C316c	C	316c	1.0006	4.028	0.884	0	-0.048	-0.086	0	0	0.085	0.071	0.187	0	0	0	0.3	0	-0.188	0.051	10	0	0	0	10_0_0_0
095-3p05	39		3p	5	ZaXb	C316c	C	316c	1.0006	4.028	0.884	0	0.098	0	0	0	0.175	0	0.138	0	0	0	0.245	-0.042	-0.251	0	10	0	0	0	10_0_0_0
095-3p06	39		3p	6	ZaXb	C316c	C	316c	1.0006	4.028	0.884	0	-0.048	0.086	0	0	0.085	-0.071	0.187	0	0	0	0.3	0	-0.188	-0.051	10	0	0	0	10_0_0_0
095-3p21	39		3p	21	XabYa	C316c	C	316c	1.0006	4.028	0.884	-0.087	0	0.046	-0.071	0	-0.213	0	0	0	0	-0.05	0	0.0239	0	-0.329	10	1	0	0	10_1_0_0
095-3p22	39		3p	22	XabYa	C316c	C	316c	1.0006	4.028	0.884	0.087	0	0.046	0.071	0	-0.213	0	0	0	0	0.05	0	0.0239	0	-0.329	10	1	0	0	10_1_0_0
095-3p23	39		3p	23	XabYa	C316c	C	316c	1.0006	4.028	0.884	0	0	-0.098	0	0	-0.212	0	0.074	0	0	0	0	-0.055	0	-0.329	10	1	0	0	10_1_0_0
095-3p24	39		3p	24	XabYa	C316c	C	316c	1.0006	4.028	0.884	0	0	-0.098	0	0	-0.212	0	0.074	0	0	0	0	-0.055	0	-0.329	10	1	0	0	10_1_0_0
095-3p25	39		3p	25	XabYa	C316c	C	316c	1.0006	4.028	0.884	0.085	0	0.049	0.056	0	-0.212	0	-0.052	-0.03	0	0.047	0	0.03	0	-0.328	10	1	0	0	10_1_0_0
095-3p26	39		3p	26	XabYa	C316c	C	316c	1.0006	4.028	0.884	-0.085	0	0.049	-0.056	0	-0.212	0	-0.052	0.03	0	-0.047	0	0.03	0	-0.328	10	1	0	0	10_1_0_0
096-3p01	8		3p	1	ZaXb	C881	C	881	0.997	4.138	0.849	0	0.084	0	0	0	0.204	0	0.161	0	0	0	0.369	0	-0.296	0	10	0	0	0	10_0_0_0
096-3p02	8		3p	2	ZaXb	C881	C	881	0.997	4.138	0.849	0	-0.049	0.068	0	0	0.115	-0.088	0.21	0	0	0	0.375	0.101	-0.264	-0.043	10	0	0	0	10_0_0_0
096-3p03	8		3p	3	ZaXb	C881	C	881	0.997	4.138	0.849	0	0.084	0	0	0	0.204	0	0.161	0	0	0	0.369	0	-0.296	0	10	0	0	0	10_0_0_0
096-3p04	8		3p	4	ZaXb	C881	C	881	0.997	4.138	0.849	0	-0.049	0.068	0	0	0.115	-0.088	0.21	0	0	0	0.375	0.101	-0.264	-0.043	10	0	0	0	10_0_0_0
096-3p05	8		3p	5	ZaXb	C881	C	881	0.997	4.138	0.849	0	-0.049	-0.068	0	0	0.115	0.088	0.21	0	0	0	0.375	-0.101	-0.264	0.043	10	0	0	0	10_0_0_0
096-3p06	8		3p	6	ZaXb	C881	C	881	0.997	4.138	0.849	0	-0.049	-0.068	0	0	0.115	0.088	0.21	0	0	0	0.375	-0.101	-0.264	0.043	10	0	0	0	10_0_0_0
096-3p21	8		3p	21	XabYa	C881	C	881	0.997	4.138	0.849	0.075	0	0.038	0.06	0	-0.248	0	-0.066	-0.046	0	0.016	0	0.0118	0	-0.439	10	1	0	0	10_1_0_0
096-3p22	8		3p	22	XabYa	C881	C	881	0.997	4.138	0.849	-0.075	0	0.038	-0.06	0	-0.248	0	-0.066	0.046	0	-0.016	0	0.0118	0	-0.439	10	1	0	0	10_1_0_0
096-3p23	8		3p	23	XabYa	C881	C	881	0.997	4.138	0.849	0.075	0	0.038	0.06	0	-0.248	0	-0.066	-0.046	0	0.016	0	0.0118	0	-0.439	10	1	0	0	10_1_0_0
096-3p24	8		3p	24	XabYa	C881	C	881	0.997	4.138	0.849	-0.075	0	0.038	-0.06	0	-0.248	0	-0.066	0.046	0	-0.016	0	0.0118	0	-0.439	10	1	0	0	10_1_0_0
096-3p25	8		3p	25	XabYa	C881	C	881	0.997	4.138	0.849	0	0	-0.083	0	0	-0.248	0	0.084	0	0	0	0	-0.02	0	-0.434	10	1	0	0	10_1_0_0
096-3p26	8		3p	26	XabYa	C881	C	881	0.997	4.138	0.849	0	0	-0.083	0	0	-0.248	0	0.084	0	0	0	0	-0.02	0	-0.434	10	1	0	0	10_1_0_0
097-3p01			3p	1	ZaXb	C884	C	884	1.0064	4.039	0.832	0	0.154	0	0	0	0.233	0	0.072	0	0	0	0.272	0	-0.191	0	10	0	0	0	10_0_0_0
097-3p02	13		3p	2	ZaXb	C884	C	884	1.0064	4.039	0.832	0	-0.088	0.126	0	0	0.043	-0.146	0.177	0	0	0	0.251	0.076	-0.19	0	10	0	0	9	10_0_0_9
097-3p03			3p	3	ZaXb	C884	C	884	1.0064	4.039	0.832	0	0.154	0	0	0	0.233	0	0.072	0	0	0	0.272	0	-0.191	0	10	0	0	0	10_0_0_0
097-3p04	13		3p	4	ZaXb	C884	C	884	1.0064	4.039	0.832	0	-0.088	0.126	0	0	0.043	-0.146	0.177	0	0	0	0.251	0.076	-0.19	0	10	0	0	9	10_0_0_9
097-3p05	13		3p	5	ZaXb	C884	C	884	1.0064	4.039	0.832	0	-0.088	-0.126	0	0	0.043	0.146	0.177	0	0	0	0.251	-0.076	-0.189	0	10	0	0	24	10_0_0_24
097-3p06	13		3p	6	ZaXb	C884	C	884	1.0064	4.039	0.832	0	-0.088	-0.126	0	0	0.043	0.146	0.177	0	0	0	0.251	-0.076	-0.189	0	10	0	0	24	10_0_0_24
097-3p21			3p	21	XabYa	C884	C	884	1.0064	4.039	0.832	0.136	0	0.071	0.128	0	-0.182	0	-0.09	-0.039	0	-0.0061	0	-0.0031	0	-0.304	10	1	0	0	10_1_0_0
097-3p22			3p	22	XabYa	C884	C	884	1.0064	4.039	0.832	-0.136	0	0.071	-0.128	0	-0.182	0	-0.09	0.039	0	0.0061	0	-0.0031	0	-0.304	10	1	0	0	10_1_0_0
097-3p23			3p	23	XabYa	C884	C	884	1.0064	4.039	0.832	0.136	0	0.071	0.128	0	-0.182	0	-0.09	-0.039	0	-0.0061	0	-0.0031	0	-0.304	10	1	0	0	10_1_0_0
097-3p24			3p	24	XabYa	C884	C	884	1.0064	4.039	0.832	-0.136	0	0.071	-0.128	0	-0.182	0	-0.09	0.039	0	0.0061	0	-0.0031	0	-0.304	10	1	0	0	10_1_0_0
097-3p25			3p	25	XabYa	C884	C	884	1.0064	4.039	0.832	0	0	-0.154	0	0	-0.182	0	0.155	0	0	0	0	0.0068	0	-0.302	10	1	0	0	10_1_0_0
097-3p26			3p	26	XabYa	C884	C	884	1.0064	4.039	0.832	0	0	-0.154	0	0	-0.182	0	0.155	0	0	0	0	0.0068	0	-0.302	10	1	0	0	10_1_0_0
098-3p01			3p	1	ZaXb	C886	C	886	1.0043	3.977	0.883	0	0.059	-0.025	0	0	0.16	0.04	0.132	0	0	0	0.196	-0.047	-0.188	-0.0061	10	0	0	0	10_0_0_0
098-3p02			3p	2	ZaXb	C886	C	886	1.0043	3.977	0.883	0	-0.052	0.0373	0	0	0.037	-0.04	0.1994	0	0	0	0.2177	0.043	-0.157	-0.0501	10	0	0	0	10_0_0_0
098-3p03			3p	3	ZaXb	C886	C	886	1.0043	3.977	0.883	0	0.059	0.025	0	0	0.16	-0.04	0.132	0	0	0	0.196	0.047	-0.1882	0.0065	10	0	0	0	10_0_0_0
098-3p04			3p	4	ZaXb	C886	C	886	1.0043	3.977	0.883	0	0	0.062	0	0	0.119	-0.0779	0.155	0	0	0	0.239	0.044	-0.13	-0.028	10	0	0	0	10_0_0_0
098-3p05			3p	5	ZaXb	C886	C	886	1.0043	3.977	0.883	0	-0.052	-0.0373	0	0	0.037	0.04	0.1998	0	0	0	0.2177	-0.043	-0.1572	0.0503	10	0	0	0	10_0_0_0
098-3p06			3p	6	ZaXb	C886	C	886	1.0043	3.977	0.883	0	0	-0.062	0	0	0.119	0.0781	0.155	0	0	0	0.239	-0.044	-0.13	0.028	10	0	0	0	10_0_0_0
098-3p21			3p	21	XabYa	C886	C	886	1.0043	3.977	0.883	0.063	0	0	0.079	0	-0.1996	0	0	-0.048	0	0.0213	0	0.0326	0	-0.251	10	1	0	0	10_1_0_0
098-3p22			3p	22	XabYa	C886	C	886	1.0043	3.977	0.883	-0.063	0	0	-0.079	0	-0.1996	0	0	0.048	0	-0.0213	0	0.0326	0	-0.251	10	1	0	0	10_1_0_0
098-3p23			3p	23	XabYa	C886	C	886	1.0043	3.977	0.883	0.0412	0	0.049	0	0	-0.1997	0	-0.074	0	0	0.0393	0	0	0	-0.256	10	1	0	0	10_1_0_0
098-3p24			3p	24	XabYa	C886	C	886	1.0043	3.977	0.883	-0.0412	0	0.049	0	0	-0.1997	0	-0.074	0	0	-0.0393	0	0	0	-0.256	10	1	0	0	10_1_0_0
098-3p25			3p	25	XabYa	C886	C	886	1.0043	3.977	0.883	-0.022	0	-0.0595	-0.049	0	-0.1999	0	0.064	0	0	0.0201	0	-0.0337	0	-0.255	10	1	0	0	10_1_0_0
098-3p26			3p	26	XabYa	C886	C	886	1.0043	3.977	0.883	0.022	0	-0.0595	0.049	0	-0.1999	0	0.064	0	0	-0.0201	0	-0.0337	0	-0.255	10	1	0	0	10_1_0_0
099-3p01			3p	1	ZaXb	C887	C	887	0.9952	4.098	0.8605	0	0.073	0	0	0	0.271	0	0.159	0	0	0	0.325	0	-0.246	0	10	0	0	0	10_0_0_0
099-3p02			3p	2	ZaXb	C887	C	887	0.9952	4.098	0.8605	0	-0.057	0.047	0	0	0.117	-0.143	0.244	0	0	0	0.272	0.22	-0.191	-0.0566	10	0	0	-1	10_0_0_-1
099-3p03			3p	3	ZaXb	C887	C	887	0.9952	4.098	0.8605	0	0.073	0	0	0	0.271	0	0.159	0	0	0	0.325	0	-0.246	0	10	0	0	0	10_0_0_0
099-3p04			3p	4	ZaXb	C887	C	887	0.9952	4.098	0.8605	0	-0.045	0.059	0	0	0.153	-0.144	0.224	0	0	0	0.22	0.28	-0.1601	-0.0766	10	0	0	18	10_0_0_18
099-3p05			3p	5	ZaXb	C887	C	887	0.9952	4.098	0.8605	0	-0.057	-0.047	0	0	0.117	0.143	0.244	0	0	0	0.272	-0.22	-0.191	0.0568	10	0	0	-1	10_0_0_-1
099-3p06			3p	6	ZaXb	C887	C	887	0.9952	4.098	0.8605	0	-0.045	-0.059	0	0	0.153	0.144	0.224	0	0	0	0.22	-0.28	-0.1604	0.0769	10	0	0	27	10_0_0_27
099-3p21			3p	21	XabYa	C887	C	887	0.9952	4.098	0.8605	0.071	0	0	0.115	0	-0.28	0	-0.089	-0.113	0	0	0	0	0	-0.363	10	1	0	0	10_1_0_0
099-3p22			3p	22	XabYa	C887	C	887	0.9952	4.098	0.8605	-0.071	0	0	-0.115	0	-0.28	0	-0.089	0.113	0	0	0	0	0	-0.363	10	1	0	0	10_1_0_0
099-3p23			3p	23	XabYa	C887	C	887	0.9952	4.098	0.8605	0.064	0	0.037	0.093	0	-0.28	0	-0.112	-0.159	0	0	0	0	0	-0.345	10	1	0	0	10_1_0_0
099-3p24			3p	24	XabYa	C887	C	887	0.9952	4.098	0.8605	-0.064	0	0.037	-0.093	0	-0.28	0	-0.112	0.159	0	0	0	0	0	-0.345	10	1	0	0	10_1_0_0
099-3p25			3p	25	XabYa	C887	C	887	0.9952	4.098	0.8605	0	0	-0.073	0	0	-0.28	0	0.144	0.0414	0	0	0	0	0	-0.378	10	1	0	0	10_1_0_0
099-3p26			3p	26	XabYa	C887	C	887	0.9952	4.098	0.8605	0	0	-0.073	0	0	-0.28	0	0.144	-0.0414	0	0	0	0	0	-0.378	10	1	0	0	10_1_0_0
100-3p01			3p	1	ZaXb	C888	C	888	0.9965	4.118	0.8503	0	-0.141	-0.076	0	0	-0.017	0.0624	0.2364	0	0	0	0.37	-0.1043	-0.2089	0.0751	10	0	0	0	10_0_0_0
100-3p02			3p	2	ZaXb	C888	C	888	0.9965	4.118	0.8503	0	-0.023	-0.1585	0	0	0.158	0.1331	0.139	0	0	0	0.3625	-0.0762	-0.2294	0.0824	10	0	0	0	10_0_0_0
100-3p03			3p	3	ZaXb	C888	C	888	0.9965	4.118	0.8503	0	-0.141	0.076	0	0	-0.017	-0.0624	0.2365	0	0	0	0.37	0.1043	-0.209	-0.0752	10	0	0	0	10_0_0_0
100-3p04			3p	4	ZaXb	C888	C	888	0.9965	4.118	0.8503	0	0.14	-0.0783	0	0	0.2053	0.093	0.114	0	0	0	0.304	-0.062	-0.3095	0.0311	10	0	0	0	10_0_0_0
100-3p05			3p	5	ZaXb	C888	C	888	0.9965	4.118	0.8503	0	-0.023	0.1585	0	0	0.158	-0.1332	0.139	0	0	0	0.3625	0.076	-0.2292	-0.0819	10	0	0	0	10_0_0_0
100-3p06			3p	6	ZaXb	C888	C	888	0.9965	4.118	0.8503	0	0.14	0.0782	0	0	0.2053	-0.094	0.114	0	0	0	0.304	0.062	-0.3092	-0.0308	10	0	0	0	10_0_0_0
100-3p21			3p	21	XabYa	C888	C	888	0.9965	4.118	0.8503	-0.0719	0	-0.143	-0.103	0	-0.206	0	0.104	-0.0128	0	-0.0124	0	-0.0679	0	-0.407	10	1	0	0	10_1_0_0
100-3p22			3p	22	XabYa	C888	C	888	0.9965	4.118	0.8503	0.0719	0	-0.143	0.103	0	-0.206	0	0.104	0.0128	0	0.0124	0	-0.0679	0	-0.407	10	1	0	0	10_1_0_0
100-3p23			3p	23	XabYa	C888	C	888	0.9965	4.118	0.8503	-0.1603	0	0	-0.1455	0	-0.206	0	0.018	0.0921	0	-0.0664	0	0.019	0	-0.397	10	1	0	0	10_1_0_0
100-3p24			3p	24	XabYa	C888	C	888	0.9965	4.118	0.8503	0.1603	0	0	0.1455	0	-0.206	0	0.018	-0.0921	0	0.0664	0	0.019	0	-0.397	10	1	0	0	10_1_0_0
100-3p25			3p	25	XabYa	C888	C	888	0.9965	4.118	0.8503	-0.091	0	0.132	-0.0326	0	-0.206	0	-0.143	0.0131	0	-0.0535	0	0.0431	0	-0.407	10	1	0	0	10_1_0_0
100-3p26			3p	26	XabYa	C888	C	888	0.9965	4.118	0.8503	0.091	0	0.132	0.0326	0	-0.206	0	-0.143	-0.0131	0	0.0535	0	0.0431	0	-0.407	10	1	0	0	10_1_0_0
101-3p01	9		3p	1	ZaXb	C784	C	784	0.999	4.09	0.859	0	-0.109	0.076	0	0	0	-0.088	0.241	0	0	0	0.383	0	-0.243	-0.037	10	0	0	0	10_0_0_0
101-3p02	9		3p	2	ZaXb	C784	C	784	0.999	4.09	0.859	0	0.122	-0.05	0	0	0.229	0.068	0.117	0	0	0	0.342	0	-0.301	0	10	0	0	0	10_0_0_0
101-3p03	9		3p	3	ZaXb	C784	C	784	0.999	4.09	0.859	0	-0.109	-0.076	0	0	0	0.088	0.24	0	0	0	0.383	0	-0.243	0.037	10	0	0	0	10_0_0_0
101-3p04			3p	4	ZaXb	C784	C	784	0.999	4.09	0.859	0	0	-0.13	0	0	0.12	0.147	0.176	0	0	0	0.368	-0.078	-0.254	0.058	10	0	0	0	10_0_0_0
101-3p05	9		3p	5	ZaXb	C784	C	784	0.999	4.09	0.859	0	0.122	0.05	0	0	0.229	-0.068	0.117	0	0	0	0.342	0	-0.3	0	10	0	0	0	10_0_0_0
101-3p06			3p	6	ZaXb	C784	C	784	0.999	4.09	0.859	0	0	0.13	0	0	0.12	-0.147	0.177	0	0	0	0.368	0.077	-0.254	-0.058	10	0	0	0	10_0_0_0
101-3p21			3p	21	XabYa	C784	C	784	0.999	4.09	0.859	-0.131	0	0	-0.146	0	-0.22	0	0	0	0	-0.039	0	0.0096	0	-0.424	10	1	0	0	10_1_0_0
101-3p22			3p	22	XabYa	C784	C	784	0.999	4.09	0.859	0.131	0	0	0.146	0	-0.22	0	0	0	0	0.039	0	0.0096	0	-0.424	10	1	0	0	10_1_0_0
101-3p23			3p	23	XabYa	C784	C	784	0.999	4.09	0.859	-0.05	0	-0.123	-0.07	0	-0.22	0	0.129	0	0	-0.0105	0	-0.039	0	-0.424	10	1	0	0	10_1_0_0
101-3p24			3p	24	XabYa	C784	C	784	0.999	4.09	0.859	0.05	0	-0.123	0.07	0	-0.22	0	0.129	0	0	0.0105	0	-0.039	0	-0.424	10	1	0	0	10_1_0_0
101-3p25			3p	25	XabYa	C784	C	784	0.999	4.09	0.859	0.084	0	0.102	0.072	0	-0.22	0	-0.129	-0.048	0	0.029	0	0.0273	0	-0.423	10	1	0	0	10_1_0_0
101-3p26			3p	26	XabYa	C784	C	784	0.999	4.09	0.859	-0.084	0	0.102	-0.072	0	-0.22	0	-0.129	0.048	0	-0.029	0	0.0273	0	-0.423	10	1	0	0	10_1_0_0
102-3p01			3p	1	ZaXb	C786a	C	786a	1.0208	3.804	0.974	0	0	-0.103	0	0	-0.02	0.06	0.046	0	0	0	0.206	0.0655	-0.126	0.0124	10	0	0	2	10_0_0_2
102-3p02			3p	2	ZaXb	C786a	C	786a	1.0208	3.804	0.974	0	-0.09	-0.052	0	0	-0.021	0.059	0.047	0	0	0	0.207	0	-0.136	0.0335	10	0	0	10	10_0_0_10
102-3p03			3p	3	ZaXb	C786a	C	786a	1.0208	3.804	0.974	0	0	0.103	0	0	-0.02	-0.06	0.047	0	0	0	0.206	-0.0655	-0.126	-0.0125	10	0	0	14	10_0_0_14
102-3p04			3p	4	ZaXb	C786a	C	786a	1.0208	3.804	0.974	0	0.096	0.038	0	0	0.077	-0.025	0	0	0	0	0.163	-0.084	-0.163	0.0313	10	0	0	0	10_0_0_0
102-3p05			3p	5	ZaXb	C786a	C	786a	1.0208	3.804	0.974	0	-0.09	0.052	0	0	-0.021	-0.059	0.047	0	0	0	0.207	0	-0.136	-0.0331	10	0	0	25	10_0_0_25
102-3p06			3p	6	ZaXb	C786a	C	786a	1.0208	3.804	0.974	0	0.096	-0.038	0	0	0.077	0.025	0	0	0	0	0.163	0.083	-0.162	-0.0312	10	0	0	0	10_0_0_0
102-3p21			3p	21	XabYa	C786a	C	786a	1.0208	3.804	0.974	0.055	0	-0.088	0	0	-0.032	0	0.072	0.0348	0	0	0	-0.0348	0	-0.228	10	1	0	0	10_1_0_0
102-3p22			3p	22	XabYa	C786a	C	786a	1.0208	3.804	0.974	-0.055	0	-0.088	0	0	-0.032	0	0.072	-0.0348	0	0	0	-0.0348	0	-0.228	10	1	0	0	10_1_0_0
102-3p23			3p	23	XabYa	C786a	C	786a	1.0208	3.804	0.974	-0.055	0	0.088	-0.056	0	-0.032	0	-0.045	0.0147	0	-0.0331	0	0.0115	0	-0.23	10	1	0	0	10_1_0_0
102-3p24			3p	24	XabYa	C786a	C	786a	1.0208	3.804	0.974	0.055	0	0.088	0.056	0	-0.032	0	-0.045	-0.0147	0	0.0331	0	0.0115	0	-0.23	10	1	0	0	10_1_0_0
102-3p25			3p	25	XabYa	C786a	C	786a	1.0208	3.804	0.974	-0.103	0	0	-0.068	0	-0.032	0	-0.0214	-0.0391	0	-0.0255	0	0.0236	0	-0.227	10	1	0	0	10_1_0_0
102-3p26			3p	26	XabYa	C786a	C	786a	1.0208	3.804	0.974	0.103	0	0	0.068	0	-0.032	0	-0.0214	0.0391	0	0.0255	0	0.0236	0	-0.227	10	1	0	0	10_1_0_0
103-3p01	10		3p	1	ZaXb	C786b	C	786b	1.0015	4.115	0.859	0	-0.033	-0.087	0	0	0	0	0.191	0	0	0	0.317	0.114	-0.211	0	10	0	0	0	10_0_0_0
103-3p02	10		3p	2	ZaXb	C786b	C	786b	1.0015	4.115	0.859	0	-0.057	-0.074	0	0	0.107	0.077	0.145	0	0	0	0.329	-0.058	-0.218	0.046	10	0	0	0	10_0_0_0
103-3p03	10		3p	3	ZaXb	C786b	C	786b	1.0015	4.115	0.859	0	-0.033	0.087	0	0	0	0	0.192	0	0	0	0.317	-0.114	-0.213	0	10	0	0	0	10_0_0_0
103-3p04	10		3p	4	ZaXb	C786b	C	786b	1.0015	4.115	0.859	0	0.093	0	0	0	0.161	0.025	0.117	0	0	0	0.274	-0.144	-0.247	0.042	10	0	0	0	10_0_0_0
103-3p05	10		3p	5	ZaXb	C786b	C	786b	1.0015	4.115	0.859	0	-0.057	0.074	0	0	0.107	-0.078	0.146	0	0	0	0.329	0.057	-0.218	-0.043	10	0	0	0	10_0_0_0
103-3p06	10		3p	6	ZaXb	C786b	C	786b	1.0015	4.115	0.859	0	0.093	0	0	0	0.161	-0.025	0.116	0	0	0	0.274	0.143	-0.245	-0.041	10	0	0	0	10_0_0_0
103-3p21	10		3p	21	XabYa	C786b	C	786b	1.0015	4.115	0.859	0	0	-0.092	-0.054	0	-0.185	0	0.057	0.087	0	0	0	-0.036	0	-0.361	10	1	0	0	10_1_0_0
103-3p22	10		3p	22	XabYa	C786b	C	786b	1.0015	4.115	0.859	0	0	-0.092	0.054	0	-0.185	0	0.057	-0.087	0	0	0	-0.036	0	-0.361	10	1	0	0	10_1_0_0
103-3p23	10		3p	23	XabYa	C786b	C	786b	1.0015	4.115	0.859	-0.078	0	0.05	-0.079	0	-0.186	0	0	0	0	-0.032	0	0.017	0	-0.372	10	1	0	0	10_1_0_0
103-3p24	10		3p	24	XabYa	C786b	C	786b	1.0015	4.115	0.859	0.078	0	0.05	0.079	0	-0.186	0	0	0	0	0.032	0	0.017	0	-0.372	10	1	0	0	10_1_0_0
103-3p25	10		3p	25	XabYa	C786b	C	786b	1.0015	4.115	0.859	-0.082	0	0.044	-0.04	0	-0.186	0	-0.069	0	0	-0.029	0	0.019	0	-0.37	10	1	0	0	10_1_0_0
103-3p26	10		3p	26	XabYa	C786b	C	786b	1.0015	4.115	0.859	0.082	0	0.044	0.04	0	-0.186	0	-0.069	0	0	0.029	0	0.019	0	-0.37	10	1	0	0	10_1_0_0
104-3p01	14		3p	1	ZaXb	C521a	C	521a	1.0054	3.91	0.885	0	-0.069	0	0	0	0	0	0.14	0	0	0	0.219	0	-0.153	0	10	0	0	0	10_0_0_0
104-3p02			3p	2	ZaXb	C521a	C	521a	1.0054	3.91	0.885	0	0.038	-0.057	0	0	0.102	0.061	0.083	0	0	0	0.21	0	-0.162	0	10	0	0	0	10_0_0_0
104-3p03	14		3p	3	ZaXb	C521a	C	521a	1.0054	3.91	0.885	0	-0.069	0	0	0	0	0	0.14	0	0	0	0.219	0	-0.153	0	10	0	0	0	10_0_0_0
104-3p04			3p	4	ZaXb	C521a	C	521a	1.0054	3.91	0.885	0	0.038	-0.057	0	0	0.102	0.061	0.083	0	0	0	0.21	0	-0.162	0	10	0	0	0	10_0_0_0
104-3p05			3p	5	ZaXb	C521a	C	521a	1.0054	3.91	0.885	0	0.038	0.056	0	0	0.102	-0.061	0.082	0	0	0	0.21	0	-0.159	0	10	0	0	0	10_0_0_0
104-3p06			3p	6	ZaXb	C521a	C	521a	1.0054	3.91	0.885	0	0.038	0.056	0	0	0.102	-0.061	0.082	0	0	0	0.21	0	-0.159	0	10	0	0	0	10_0_0_0
104-3p21	14		3p	21	XabYa	C521a	C	521a	1.0054	3.91	0.885	-0.061	0	-0.031	-0.067	0	-0.126	0	0.03	0	0	0	0	0	0	-0.249	10	1	0	0	10_1_0_0
104-3p22	14		3p	22	XabYa	C521a	C	521a	1.0054	3.91	0.885	0.061	0	-0.031	0.067	0	-0.126	0	0.03	0	0	0	0	0	0	-0.249	10	1	0	0	10_1_0_0
104-3p23	14		3p	23	XabYa	C521a	C	521a	1.0054	3.91	0.885	-0.061	0	-0.031	-0.067	0	-0.126	0	0.03	0	0	0	0	0	0	-0.249	10	1	0	0	10_1_0_0
104-3p24	14		3p	24	XabYa	C521a	C	521a	1.0054	3.91	0.885	0.061	0	-0.031	0.067	0	-0.126	0	0.03	0	0	0	0	0	0	-0.249	10	1	0	0	10_1_0_0
104-3p25	14		3p	25	XabYa	C521a	C	521a	1.0054	3.91	0.885	0	0	0.068	0	0	-0.125	0	-0.074	0	0	0	0	0	0	-0.246	10	1	0	0	10_1_0_0
104-3p26	14		3p	26	XabYa	C521a	C	521a	1.0054	3.91	0.885	0	0	0.068	0	0	-0.125	0	-0.074	0	0	0	0	0	0	-0.246	10	1	0	0	10_1_0_0
105-3p01			3p	1	ZaXb	C521b	C	521b	1.0077	3.888	1.01	0	-0.036	0	0	0	-0.101	0	0	0	0	0	0.129	0	-0.116	0	10	0	9		10_0_9_
105-3p02			3p	2	ZaXb	C521b	C	008	1.0077	3.888	1.01	0	0.018	-0.031	0	0	0	0.065	-0.07	0	0	0	0.141	0	-0.095	-0.0088	10	0	10		10_0_10_
105-3p03			3p	3	ZaXb	C521b	C	521b	1.0077	3.888	1.01	0	-0.036	0	0	0	-0.101	0	0	0	0	0	0.129	0	-0.116	0	10	0	9		10_0_9_
105-3p04			3p	4	ZaXb	C521b	C	521b	1.0077	3.888	1.01	0	0.018	-0.031	0	0	0	0.065	-0.07	0	0	0	0.141	0	-0.095	-0.0088	10	0	10		10_0_10_
105-3p05			3p	5	ZaXb	C521b	C	521b	1.0077	3.888	1.01	0	0.018	0.031	0	0	0	-0.065	-0.069	0	0	0	0.141	0	-0.094	0.0089	10	0	11		10_0_11_
105-3p06			3p	6	ZaXb	C521b	C	521b	1.0077	3.888	1.01	0	0.018	0.031	0	0	0	-0.065	-0.069	0	0	0	0.141	0	-0.094	0.0089	10	0	11		10_0_11_
105-3p21			3p	21	XabYa	C521b	C	521b	1.0077	3.888	1.01	-0.031	0	-0.0171	-0.073	0	0.055	0	0.036	0	0	0.0135	0	0.0095	0	-0.16	10	1	0	0	10_1_0_0
105-3p22			3p	22	XabYa	C521b	C	521b	1.0077	3.888	1.01	0.031	0	-0.0171	0.073	0	0.055	0	0.036	0	0	-0.0135	0	0.0095	0	-0.16	10	1	0	0	10_1_0_0
105-3p23			3p	23	XabYa	C521b	C	521b	1.0077	3.888	1.01	-0.031	0	-0.0171	-0.073	0	0.055	0	0.036	0	0	0.0135	0	0.0095	0	-0.16	10	1	0	0	10_1_0_0
105-3p24			3p	24	XabYa	C521b	C	521b	1.0077	3.888	1.01	0.031	0	-0.0171	0.073	0	0.055	0	0.036	0	0	-0.0135	0	0.0095	0	-0.16	10	1	0	0	10_1_0_0
105-3p25			3p	25	XabYa	C521b	C	521b	1.0077	3.888	1.01	0	0	0.036	0	0	0.054	0	-0.08	0	0	0	0	-0.0169	0	-0.16	10	1	0	0	10_1_0_0
105-3p26			3p	26	XabYa	C521b	C	521b	1.0077	3.888	1.01	0	0	0.036	0	0	0.054	0	-0.08	0	0	0	0	-0.0169	0	-0.16	10	1	0	0	10_1_0_0
106-3p01			3p	1	ZaXb	C521s	C	521s	0.9978	4.04	0.857	0	-0.086	0.074	0	0	0	-0.055	0.179	0	0	0	0.239	0	-0.163	-0.0419	10	0	0	0	10_0_0_0
106-3p02			3p	2	ZaXb	C521s	C	521s	0.9978	4.04	0.857	0	0.108	-0.036	0	0	0.168	0.068	0.074	0	0	0	0.202	0	-0.203	0	10	0	0	0	10_0_0_0
106-3p03			3p	3	ZaXb	C521s	C	521s	0.9978	4.04	0.857	0	-0.086	-0.073	0	0	0	0.055	0.174	0	0	0	0.239	0	-0.158	0.04	10	0	0	0	10_0_0_0
106-3p04			3p	4	ZaXb	C521s	C	521s	0.9978	4.04	0.857	0	-0.024	-0.111	0	0	0.086	0.114	0.115	0	0	0	0.247	0	-0.143	0.036	10	0	0	0	10_0_0_0
106-3p05			3p	5	ZaXb	C521s	C	521s	0.9978	4.04	0.857	0	0.108	0.0357	0	0	0.168	-0.067	0.072	0	0	0	0.202	0	-0.198	0	10	0	0	0	10_0_0_0
106-3p06			3p	6	ZaXb	C521s	C	521s	0.9978	4.04	0.857	0	-0.024	0.111	0	0	0.086	-0.117	0.118	0	0	0	0.247	0	-0.142	-0.03	10	0	0	0	10_0_0_0
106-3p21			3p	21	XabYa	C521s	C	521s	0.9978	4.04	0.857	-0.111	0	0.022	-0.121	0	-0.152	0	0	0	0	-0.031	0	0.0327	0	-0.267	10	1	0	0	10_1_0_0
106-3p22			3p	22	XabYa	C521s	C	521s	0.9978	4.04	0.857	0.111	0	0.022	0.121	0	-0.152	0	0	0	0	0.031	0	0.0327	0	-0.267	10	1	0	0	10_1_0_0
106-3p23			3p	23	XabYa	C521s	C	521s	0.9978	4.04	0.857	-0.036	0	-0.107	-0.066	0	-0.147	0	0.096	0	0	0	0	-0.042	0	-0.265	10	1	0	0	10_1_0_0
106-3p24			3p	24	XabYa	C521s	C	521s	0.9978	4.04	0.857	0.036	0	-0.107	0.066	0	-0.147	0	0.096	0	0	0	0	-0.042	0	-0.265	10	1	0	0	10_1_0_0
106-3p25			3p	25	XabYa	C521s	C	521s	0.9978	4.04	0.857	0.076	0	0.085	0.052	0	-0.15	0	-0.109	0	0	0.04	0	0	0	-0.265	10	1	0	0	10_1_0_0
106-3p26			3p	26	XabYa	C521s	C	521s	0.9978	4.04	0.857	-0.076	0	0.085	-0.052	0	-0.15	0	-0.109	0	0	-0.04	0	0	0	-0.265	10	1	0	0	10_1_0_0
107-3p01	9		3p	1	ZaXb	C521c	C	521c	1.0013	4.016	0.836	0	-0.102	0	0	0	-0.051	0	0.162	0	0	0	0.247	0	-0.174	0	10	0	0	0	10_0_0_0
107-3p02	9		3p	2	ZaXb	C521c	C	521c	1.0013	4.016	0.836	0	0.079	-0.075	0	0	0.138	0.091	0.058	0	0	0	0.231	0	-0.19	0	10	0	0	0	10_0_0_0
107-3p03	9		3p	3	ZaXb	C521c	C	521c	1.0013	4.016	0.836	0	-0.102	0	0	0	-0.051	0	0.162	0	0	0	0.247	0	-0.174	0	10	0	0	0	10_0_0_0
107-3p04	9		3p	4	ZaXb	C521c	C	521c	1.0013	4.016	0.836	0	0.079	-0.075	0	0	0.138	0.091	0.058	0	0	0	0.231	0	-0.19	0	10	0	0	0	10_0_0_0
107-3p05	9		3p	5	ZaXb	C521c	C	521c	1.0013	4.016	0.836	0	0.079	0.075	0	0	0.138	-0.091	0.058	0	0	0	0.231	0	-0.188	0	10	0	0	0	10_0_0_0
107-3p06	9		3p	6	ZaXb	C521c	C	521c	1.0013	4.016	0.836	0	0.079	0.075	0	0	0.138	-0.091	0.058	0	0	0	0.231	0	-0.188	0	10	0	0	0	10_0_0_0
107-3p21	9		3p	21	XabYa	C521c	C	521c	1.0013	4.016	0.836	-0.105	0	0	-0.117	0	-0.122	0	0.042	0	0	0	0	0	0	-0.283	10	1	0	0	10_1_0_0
107-3p22	9		3p	22	XabYa	C521c	C	521c	1.0013	4.016	0.836	0.105	0	0	0.117	0	-0.122	0	0.042	0	0	0	0	0	0	-0.283	10	1	0	0	10_1_0_0
107-3p23	9		3p	23	XabYa	C521c	C	521c	1.0013	4.016	0.836	-0.105	0	0	-0.117	0	-0.122	0	0.042	0	0	0	0	0	0	-0.283	10	1	0	0	10_1_0_0
107-3p24	9		3p	24	XabYa	C521c	C	521c	1.0013	4.016	0.836	0.105	0	0	0.117	0	-0.122	0	0.042	0	0	0	0	0	0	-0.283	10	1	0	0	10_1_0_0
107-3p25	9		3p	25	XabYa	C521c	C	521c	1.0013	4.016	0.836	0	0	0.104	0	0	-0.121	0	-0.121	0	0	0	0	0	0	-0.28	10	1	0	0	10_1_0_0
107-3p26	9		3p	26	XabYa	C521c	C	521c	1.0013	4.016	0.836	0	0	0.104	0	0	-0.121	0	-0.121	0	0	0	0	0	0	-0.28	10	1	0	0	10_1_0_0
108-3p01			3p	1	ZaXb	C512a	C	512a	0.9937	4.084	0.863	0	0.03	0.033	0	0	0.136	-0.033	0.202	0	0	0	0.281	0.051	-0.277	0	10	0	0	0	10_0_0_0
108-3p02			3p	2	ZaXb	C512a	C	512a	0.9937	4.084	0.863	0	0	0.044	0	0	0.152	0	0.193	0	0	0	0.333	0.084	-0.199	-0.064	10	0	0	0	10_0_0_0
108-3p03			3p	3	ZaXb	C512a	C	512a	0.9937	4.084	0.863	0	0.03	-0.033	0	0	0.136	0.033	0.201	0	0	0	0.281	-0.051	-0.276	0	10	0	0	0	10_0_0_0
108-3p04			3p	4	ZaXb	C512a	C	512a	0.9937	4.084	0.863	0	-0.044	0	0	0	0.095	0	0.224	0	0	0	0.334	0.03	-0.213	-0.0563	10	0	0	0	10_0_0_0
108-3p05			3p	5	ZaXb	C512a	C	512a	0.9937	4.084	0.863	0	0	-0.044	0	0	0.152	0	0.193	0	0	0	0.333	-0.083	-0.199	0.064	10	0	0	0	10_0_0_0
108-3p06			3p	6	ZaXb	C512a	C	512a	0.9937	4.084	0.863	0	-0.044	0	0	0	0.095	0	0.224	0	0	0	0.334	-0.031	-0.213	0.0574	10	0	0	0	10_0_0_0
108-3p21			3p	21	XabYa	C512a	C	512a	0.9937	4.084	0.863	0	0	0.043	0	0	-0.2514	0	0	-0.022	0	0.0505	0	0.023	0	-0.369	10	1	0	0	10_1_0_0
108-3p22			3p	22	XabYa	C512a	C	512a	0.9937	4.084	0.863	0	0	0.043	0	0	-0.2514	0	0	0.022	0	-0.0505	0	0.023	0	-0.369	10	1	0	0	10_1_0_0
108-3p23			3p	23	XabYa	C512a	C	512a	0.9937	4.084	0.863	0.043	0	0	0	0	-0.2507	0	0.023	-0.047	0	0.046	0	0.029	0	-0.367	10	1	0	0	10_1_0_0
108-3p24			3p	24	XabYa	C512a	C	512a	0.9937	4.084	0.863	-0.043	0	0	0	0	-0.2507	0	0.023	0.047	0	-0.046	0	0.029	0	-0.367	10	1	0	0	10_1_0_0
108-3p25			3p	25	XabYa	C512a	C	512a	0.9937	4.084	0.863	0.031	0	-0.032	0.034	0	-0.2508	0	0	-0.0261	0	0	0	-0.055	0	-0.369	10	1	0	0	10_1_0_0
108-3p26			3p	26	XabYa	C512a	C	512a	0.9937	4.084	0.863	-0.031	0	-0.032	-0.034	0	-0.2508	0	0	0.0261	0	0	0	-0.055	0	-0.369	10	1	0	0	10_1_0_0
109-3p01	17		3p	1	ZaXb	C512b	C	512b	0.9993	4.118	0.845	0	-0.091	0.08	0	0	0.042	-0.085	0.232	0	0	0	0.318	0.072	-0.251	-0.039	10	0	0	0	10_0_0_0
109-3p02	17		3p	2	ZaXb	C512b	C	512b	0.9993	4.118	0.845	0	0.117	0	0	0	0.216	0.046	0.136	0	0	0	0.328	0	-0.253	-0.021	10	0	0	0	10_0_0_0
109-3p03	17		3p	3	ZaXb	C512b	C	512b	0.9993	4.118	0.845	0	-0.091	-0.08	0	0	0.042	0.084	0.232	0	0	0	0.318	-0.072	-0.25	0.039	10	0	0	0	10_0_0_0
109-3p04			3p	4	ZaXb	C512b	C	512b	0.9993	4.118	0.845	0	0	-0.115	0	0	0.106	0.118	0.196	0	0	0	0.35	0	-0.225	0	10	0	0	0	10_0_0_0
109-3p05	17		3p	5	ZaXb	C512b	C	512b	0.9993	4.118	0.845	0	0.117	0	0	0	0.216	-0.046	0.135	0	0	0	0.328	0	-0.253	0.021	10	0	0	0	10_0_0_0
109-3p06			3p	6	ZaXb	C512b	C	512b	0.9993	4.118	0.845	0	0	0.115	0	0	0.106	-0.118	0.196	0	0	0	0.35	0	-0.225	0	10	0	0	0	10_0_0_0
109-3p21			3p	21	XabYa	C512b	C	512b	0.9993	4.118	0.845	-0.118	0	0	-0.117	0	-0.231	0	0	0.041	0	0	0	0.025	0	-0.385	10	1	0	0	10_1_0_0
109-3p22			3p	22	XabYa	C512b	C	512b	0.9993	4.118	0.845	0.118	0	0	0.117	0	-0.231	0	0	-0.041	0	0	0	0.025	0	-0.385	10	1	0	0	10_1_0_0
109-3p23			3p	23	XabYa	C512b	C	512b	0.9993	4.118	0.845	-0.034	0	-0.116	-0.04	0	-0.231	0	0.111	0	0	0.0226	0	0	0	-0.386	10	1	0	0	10_1_0_0
109-3p24			3p	24	XabYa	C512b	C	512b	0.9993	4.118	0.845	0.034	0	-0.116	0.04	0	-0.231	0	0.111	0	0	-0.0226	0	0	0	-0.386	10	1	0	0	10_1_0_0
109-3p25			3p	25	XabYa	C512b	C	512b	0.9993	4.118	0.845	0.086	0	0.084	0.071	0	-0.231	0	-0.097	0	0	0.02	0	-0.0159	0	-0.388	10	1	0	0	10_1_0_0
109-3p26			3p	26	XabYa	C512b	C	512b	0.9993	4.118	0.845	-0.086	0	0.084	-0.071	0	-0.231	0	-0.097	0	0	-0.02	0	-0.0159	0	-0.388	10	1	0	0	10_1_0_0
110-3p01			3p	1	ZaXb	C812	C	812	0.9974	4.097	0.8652	0	0.0411	0	0	0	0.1584	0	0.188	0	0	0	0.306	0	-0.281	0	10	0	0	0	10_0_0_0
110-3p02			3p	2	ZaXb	C812	C	812	0.9974	4.097	0.8652	0	-0.0219	0.0349	0	0	0.1138	-0.035	0.2125	0	0	0	0.343	0.061	-0.221	-0.052	10	0	0	0	10_0_0_0
110-3p03			3p	3	ZaXb	C812	C	812	0.9974	4.097	0.8652	0	0.0411	0	0	0	0.1584	0	0.188	0	0	0	0.306	0	-0.281	0	10	0	0	0	10_0_0_0
110-3p04			3p	4	ZaXb	C812	C	812	0.9974	4.097	0.8652	0	-0.0219	0.0349	0	0	0.1138	-0.035	0.2125	0	0	0	0.343	0.061	-0.221	-0.052	10	0	0	0	10_0_0_0
110-3p05			3p	5	ZaXb	C812	C	812	0.9974	4.097	0.8652	0	-0.0219	-0.0349	0	0	0.1138	0.035	0.2122	0	0	0	0.343	-0.061	-0.221	0.052	10	0	0	0	10_0_0_0
110-3p06			3p	6	ZaXb	C812	C	812	0.9974	4.097	0.8652	0	-0.0219	-0.0349	0	0	0.1138	0.035	0.2122	0	0	0	0.343	-0.061	-0.221	0.052	10	0	0	0	10_0_0_0
110-3p21			3p	21	XabYa	C812	C	812	0.9974	4.097	0.8652	0.0357	0	0.0205	0.03	0	-0.2496	0	-0.022	-0.035	0	0.0385	0	0.0212	0	-0.384	10	1	0	0	10_1_0_0
110-3p22			3p	22	XabYa	C812	C	812	0.9974	4.097	0.8652	-0.0357	0	0.0205	-0.03	0	-0.2496	0	-0.022	0.035	0	-0.0385	0	0.0212	0	-0.384	10	1	0	0	10_1_0_0
110-3p23			3p	23	XabYa	C812	C	812	0.9974	4.097	0.8652	0.0357	0	0.0205	0.03	0	-0.2496	0	-0.022	-0.035	0	0.0385	0	0.0212	0	-0.384	10	1	0	0	10_1_0_0
110-3p24			3p	24	XabYa	C812	C	812	0.9974	4.097	0.8652	-0.0357	0	0.0205	-0.03	0	-0.2496	0	-0.022	0.035	0	-0.0385	0	0.0212	0	-0.384	10	1	0	0	10_1_0_0
110-3p25			3p	25	XabYa	C812	C	812	0.9974	4.097	0.8652	0	0	-0.0411	0	0	-0.2493	0	0.037	0	0	0	0	-0.0439	0	-0.383	10	1	0	0	10_1_0_0
110-3p26			3p	26	XabYa	C812	C	812	0.9974	4.097	0.8652	0	0	-0.0411	0	0	-0.2493	0	0.037	0	0	0	0	-0.0439	0	-0.383	10	1	0	0	10_1_0_0
111-3p01			3p	1	ZaXb	C883	C	883	1.0066	4.069	0.839	0	-0.041	-0.15	0	0	0	0.074	0.183	0	0	0	0.2577	0.031	-0.1974	-0.031	10	0	0	0	10_0_0_0
111-3p02			3p	2	ZaXb	C883	C	883	1.0066	4.069	0.839	0	-0.109	-0.111	0	0	0.064	0.121	0.143	0	0	0	0.2497	0	-0.2044	0	10	0	0	0	10_0_0_0
111-3p03			3p	3	ZaXb	C883	C	883	1.0066	4.069	0.839	0	-0.041	0.15	0	0	0	-0.074	0.183	0	0	0	0.2577	-0.031	-0.1979	0.031	10	0	0	0	10_0_0_0
111-3p04			3p	4	ZaXb	C883	C	883	1.0066	4.069	0.839	0	0.153	0.03	0	0	0.189	0.033	0.075	0	0	0	0.279	-0.022	-0.1747	0.0095	10	0	0	0	10_0_0_0
111-3p05			3p	5	ZaXb	C883	C	883	1.0066	4.069	0.839	0	-0.109	0.111	0	0	0.064	-0.122	0.143	0	0	0	0.2497	0	-0.2046	0.0097	10	0	0	0	10_0_0_0
111-3p06			3p	6	ZaXb	C883	C	883	1.0066	4.069	0.839	0	0.153	-0.03	0	0	0.189	-0.033	0.075	0	0	0	0.279	0.022	-0.1743	-0.0095	10	0	0	0	10_0_0_0
111-3p21			3p	21	XabYa	C883	C	883	1.0066	4.069	0.839	0.04	0	-0.151	-0.046	0	-0.162	0	0.114	0.033	0	-0.0058	0	0.0229	0	-0.3018	10	1	0	0	10_1_0_0
111-3p22			3p	22	XabYa	C883	C	883	1.0066	4.069	0.839	-0.04	0	-0.151	0.046	0	-0.162	0	0.114	-0.033	0	0.0058	0	0.0229	0	-0.3018	10	1	0	0	10_1_0_0
111-3p23			3p	23	XabYa	C883	C	883	1.0066	4.069	0.839	-0.114	0	0.106	-0.121	0	-0.162	0	-0.023	0	0	0.0178	0	-0.0158	0	-0.3048	10	1	0	0	10_1_0_0
111-3p24			3p	24	XabYa	C883	C	883	1.0066	4.069	0.839	0.114	0	0.106	0.121	0	-0.162	0	-0.023	0	0	-0.0178	0	-0.0158	0	-0.3048	10	1	0	0	10_1_0_0
111-3p25			3p	25	XabYa	C883	C	883	1.0066	4.069	0.839	-0.149	0	0.046	-0.082	0	-0.162	0	-0.092	0	0	0.0229	0	-0.0078	0	-0.3038	10	1	0	0	10_1_0_0
111-3p26			3p	26	XabYa	C883	C	883	1.0066	4.069	0.839	0.149	0	0.046	0.082	0	-0.162	0	-0.092	0	0	-0.0229	0	-0.0078	0	-0.3038	10	1	0	0	10_1_0_0
112-3p01			3p	1	ZaXb	C514	C	514	1.008	3.898	0.882	0	-0.06	0.072	0	0	0	-0.051	0.135	0	0	0	0.22	0	-0.151	-0.047	10	0	0	0	10_0_0_0
112-3p02	16		3p	2	ZaXb	C514	C	514	1.008	3.898	0.882	0	0.093	0	0	0	0.136	0.046	0.053	0	0	0	0.184	0	-0.191	0	10	0	0	0	10_0_0_0
112-3p03			3p	3	ZaXb	C514	C	514	1.008	3.898	0.882	0	-0.06	-0.072	0	0	0	0.051	0.135	0	0	0	0.22	0	-0.151	0.047	10	0	0	0	10_0_0_0
112-3p04	16		3p	4	ZaXb	C514	C	514	1.008	3.898	0.882	0	-0.034	-0.088	0	0	0.056	0.095	0.097	0	0	0	0.241	0	-0.13	0.029	10	0	0	0	10_0_0_0
112-3p05	16		3p	5	ZaXb	C514	C	514	1.008	3.898	0.882	0	0.093	0	0	0	0.136	-0.046	0.053	0	0	0	0.184	0	-0.191	0	10	0	0	0	10_0_0_0
112-3p06	16		3p	6	ZaXb	C514	C	514	1.008	3.898	0.882	0	-0.034	0.088	0	0	0.056	-0.095	0.097	0	0	0	0.241	0	-0.13	-0.029	10	0	0	0	10_0_0_0
112-3p21	16		3p	21	XabYa	C514	C	514	1.008	3.898	0.882	-0.088	0	0.033	-0.095	0	-0.116	0	0	0	0	-0.03	0	0.0363	0	-0.25	10	1	0	0	10_1_0_0
112-3p22	16		3p	22	XabYa	C514	C	514	1.008	3.898	0.882	0.088	0	0.033	0.095	0	-0.116	0	0	0	0	0.03	0	0.0363	0	-0.25	10	1	0	0	10_1_0_0
112-3p23	16		3p	23	XabYa	C514	C	514	1.008	3.898	0.882	0	0	-0.093	-0.043	0	-0.116	0	0.083	0	0	0.0166	0	-0.044	0	-0.25	10	1	0	0	10_1_0_0
112-3p24	16		3p	24	XabYa	C514	C	514	1.008	3.898	0.882	0	0	-0.093	0.043	0	-0.116	0	0.083	0	0	-0.0166	0	-0.044	0	-0.25	10	1	0	0	10_1_0_0
112-3p25	16		3p	25	XabYa	C514	C	514	1.008	3.898	0.882	0.073	0	0.059	0.051	0	-0.116	0	-0.082	0	0	0.046	0	0	0	-0.249	10	1	0	0	10_1_0_0
112-3p26	16		3p	26	XabYa	C514	C	514	1.008	3.898	0.882	-0.073	0	0.059	-0.051	0	-0.116	0	-0.082	0	0	-0.046	0	0	0	-0.249	10	1	0	0	10_1_0_0
113-3p01			3p	1	ZaXb	C718	C	718	0.9978	4.059	0.882	0	0.033	0	0	0	0.143	0	0.184	0	0	0	0.247	0	-0.233	0	10	0	0	0	10_0_0_0
113-3p02			3p	2	ZaXb	C718	C	718	0.9978	4.059	0.882	0	-0.022	0.024	0	0	0.105	-0.021	0.205	0	0	0	0.286	0.022	-0.184	-0.0402	10	0	0	0	10_0_0_0
113-3p03			3p	3	ZaXb	C718	C	718	0.9978	4.059	0.882	0	0.033	0	0	0	0.143	0	0.184	0	0	0	0.247	0	-0.232	0	10	0	0	0	10_0_0_0
113-3p04			3p	4	ZaXb	C718	C	718	0.9978	4.059	0.882	0	-0.012	0.031	0	0	0.113	-0.026	0.201	0	0	0	0.287	0.02	-0.183	-0.0386	10	0	0	0	10_0_0_0
113-3p05			3p	5	ZaXb	C718	C	718	0.9978	4.059	0.882	0	-0.022	-0.024	0	0	0.105	0.021	0.205	0	0	0	0.286	-0.022	-0.183	0.0401	10	0	0	0	10_0_0_0
113-3p06			3p	6	ZaXb	C718	C	718	0.9978	4.059	0.882	0	-0.012	-0.031	0	0	0.113	0.026	0.2	0	0	0	0.287	-0.021	-0.183	0.0392	10	0	0	0	10_0_0_0
113-3p21			3p	21	XabYa	C718	C	718	0.9978	4.059	0.882	0.031	0	0	0.025	0	-0.239	0	-0.0088	0	0	0.0344	0	0.0205	0	-0.316	10	1	0	0	10_1_0_0
113-3p22			3p	22	XabYa	C718	C	718	0.9978	4.059	0.882	-0.031	0	0	-0.025	0	-0.239	0	-0.0088	0	0	-0.0344	0	0.0205	0	-0.316	10	1	0	0	10_1_0_0
113-3p23			3p	23	XabYa	C718	C	718	0.9978	4.059	0.882	0.026	0	0.021	0.019	0	-0.238	0	-0.019	-0.023	0	0.0352	0	0.0182	0	-0.315	10	1	0	0	10_1_0_0
113-3p24			3p	24	XabYa	C718	C	718	0.9978	4.059	0.882	-0.026	0	0.021	-0.019	0	-0.238	0	-0.019	0.023	0	-0.0352	0	0.0182	0	-0.315	10	1	0	0	10_1_0_0
113-3p25			3p	25	XabYa	C718	C	718	0.9978	4.059	0.882	0	0	-0.032	0	0	-0.238	0	0.026	0	0	0	0	-0.04	0	-0.316	10	1	0	0	10_1_0_0
113-3p26			3p	26	XabYa	C718	C	718	0.9978	4.059	0.882	0	0	-0.032	0	0	-0.238	0	0.026	0	0	0	0	-0.04	0	-0.316	10	1	0	0	10_1_0_0
114-3p01	9		3p	1	ZaXb	C562a	C	562a	1.0001	4.098	0.8461	0	-0.093	0	0	0	0	0	0.232	0	0	0	0.288	0	-0.22	0	10	0	0	0	10_0_0_0
114-3p02	9		3p	2	ZaXb	C562a	C	562a	1.0001	4.098	0.8461	0	0.09	-0.055	0	0	0.188	0.067	0.14	0	0	0	0.293	0	-0.215	0	10	0	0	0	10_0_0_0
114-3p03	9		3p	3	ZaXb	C562a	C	562a	1.0001	4.098	0.8461	0	-0.093	0	0	0	0	0	0.231	0	0	0	0.288	0	-0.219	0	10	0	0	0	10_0_0_0
114-3p04	9		3p	4	ZaXb	C562a	C	562a	1.0001	4.098	0.8461	0	0	-0.106	0	0	0.13	0.104	0.172	0	0	0	0.298	0	-0.21	0	10	0	0	0	10_0_0_0
114-3p05	9		3p	5	ZaXb	C562a	C	562a	1.0001	4.098	0.8461	0	0.09	0.055	0	0	0.188	-0.067	0.14	0	0	0	0.293	0	-0.214	0	10	0	0	0	10_0_0_0
114-3p06	9		3p	6	ZaXb	C562a	C	562a	1.0001	4.098	0.8461	0	0	0.106	0	0	0.13	-0.104	0.172	0	0	0	0.298	0	-0.21	0	10	0	0	0	10_0_0_0
114-3p21			3p	21	XabYa	C562a	C	562a	1.0001	4.098	0.8461	-0.106	0	0	-0.106	0	-0.221	0	0	0	0	0	0	0	0	-0.339	10	1	0	0	10_1_0_0
114-3p22			3p	22	XabYa	C562a	C	562a	1.0001	4.098	0.8461	0.106	0	0	0.106	0	-0.221	0	0	0	0	0	0	0	0	-0.339	10	1	0	0	10_1_0_0
114-3p23			3p	23	XabYa	C562a	C	562a	1.0001	4.098	0.8461	-0.054	0	-0.092	-0.069	0	-0.221	0	0.08	0	0	0	0	0	0	-0.339	10	1	0	0	10_1_0_0
114-3p24			3p	24	XabYa	C562a	C	562a	1.0001	4.098	0.8461	0.054	0	-0.092	0.069	0	-0.221	0	0.08	0	0	0	0	0	0	-0.339	10	1	0	0	10_1_0_0
114-3p25	9		3p	25	XabYa	C562a	C	562a	1.0001	4.098	0.8461	0	0	0.092	0	0	-0.221	0	-0.101	0	0	0	0	-0.0074	0	-0.34	10	1	0	0	10_1_0_0
114-3p26	9		3p	26	XabYa	C562a	C	562a	1.0001	4.098	0.8461	0	0	0.092	0	0	-0.221	0	-0.101	0	0	0	0	-0.0074	0	-0.34	10	1	0	0	10_1_0_0
115-3p01			3p	1	ZaXb	C562b	C	562b	0.9982	4.101	0.853	0	-0.085	-0.07	0	0	0.033	0.059	0.213	0	0	0	0.28	0	-0.216	0.044	10	0	0	0	10_0_0_0
115-3p02			3p	2	ZaXb	C562b	C	562b	0.9982	4.101	0.853	0	0	-0.107	0	0	0.103	0.099	0.175	0	0	0	0.313	0	-0.181	0.013	10	0	0	0	10_0_0_0
115-3p03			3p	3	ZaXb	C562b	C	562b	0.9982	4.101	0.853	0	-0.085	0.07	0	0	0.033	-0.059	0.213	0	0	0	0.28	0	-0.216	-0.044	10	0	0	0	10_0_0_0
115-3p04			3p	4	ZaXb	C562b	C	562b	0.9982	4.101	0.853	0	0.103	-0.035	0	0	0.188	0.043	0.127	0	0	0	0.267	0	-0.233	-0.02	10	0	0	0	10_0_0_0
115-3p05			3p	5	ZaXb	C562b	C	562b	0.9982	4.101	0.853	0	0	0.107	0	0	0.103	-0.099	0.174	0	0	0	0.313	0	-0.181	-0.013	10	0	0	0	10_0_0_0
115-3p06			3p	6	ZaXb	C562b	C	562b	0.9982	4.101	0.853	0	0.103	0.035	0	0	0.188	-0.043	0.128	0	0	0	0.267	0	-0.233	0.021	10	0	0	0	10_0_0_0
115-3p21			3p	21	XabYa	C562b	C	562b	0.9982	4.101	0.853	-0.035	0	-0.104	-0.044	0	-0.21	0	0.089	0	0	0.028	0	-0.028	0	-0.332	10	1	0	0	10_1_0_0
115-3p22			3p	22	XabYa	C562b	C	562b	0.9982	4.101	0.853	0.035	0	-0.104	0.044	0	-0.21	0	0.089	0	0	-0.028	0	-0.028	0	-0.332	10	1	0	0	10_1_0_0
115-3p23			3p	23	XabYa	C562b	C	562b	0.9982	4.101	0.853	-0.108	0	0	-0.1	0	-0.21	0	0	0	0	-0.0116	0	0.038	0	-0.331	10	1	0	0	10_1_0_0
115-3p24			3p	24	XabYa	C562b	C	562b	0.9982	4.101	0.853	0.108	0	0	0.1	0	-0.21	0	0	0	0	0.0116	0	0.038	0	-0.331	10	1	0	0	10_1_0_0
115-3p25			3p	25	XabYa	C562b	C	562b	0.9982	4.101	0.853	-0.073	0	0.081	-0.055	0	-0.21	0	-0.084	0	0	-0.039	0	-0.0101	0	-0.332	10	1	0	0	10_1_0_0
115-3p26			3p	26	XabYa	C562b	C	562b	0.9982	4.101	0.853	0.073	0	0.081	0.055	0	-0.21	0	-0.084	0	0	0.039	0	-0.0101	0	-0.332	10	1	0	0	10_1_0_0
116-3p01			3p	1	ZaXb	C566	C	566	1.0031	3.94	0.899	0	0.051	-0.035	0	0	0.138	0.053	0.149	0	0	0	0.169	0	-0.158	0	10	0	0	0	10_0_0_0
116-3p02			3p	2	ZaXb	C566	C	566	1.0031	3.94	0.899	0	-0.059	0.024	0	0	0.046	0	0.2	0	0	0	0.18	0.048	-0.128	-0.042	10	0	0	0	10_0_0_0
116-3p03			3p	3	ZaXb	C566	C	566	1.0031	3.94	0.899	0	0.051	0.035	0	0	0.138	-0.053	0.149	0	0	0	0.169	0	-0.157	0	10	0	0	0	10_0_0_0
116-3p04			3p	4	ZaXb	C566	C	566	1.0031	3.94	0.899	0	0	0.062	0	0	0.133	-0.056	0.152	0	0	0	0.203	0.022	-0.116	-0.0196	10	0	0	0	10_0_0_0
116-3p05			3p	5	ZaXb	C566	C	566	1.0031	3.94	0.899	0	-0.059	-0.024	0	0	0.046	0	0.199	0	0	0	0.18	-0.048	-0.128	0.041	10	0	0	0	10_0_0_0
116-3p06			3p	6	ZaXb	C566	C	566	1.0031	3.94	0.899	0	0	-0.062	0	0	0.133	0.056	0.152	0	0	0	0.203	-0.022	-0.116	0.0201	10	0	0	0	10_0_0_0
116-3p21			3p	21	XabYa	C566	C	566	1.0031	3.94	0.899	0.062	0	0	0.061	0	-0.204	0	0	-0.037	0	0.0167	0	0.0245	0	-0.212	10	1	0	0	10_1_0_0
116-3p22			3p	22	XabYa	C566	C	566	1.0031	3.94	0.899	-0.062	0	0	-0.061	0	-0.204	0	0	0.037	0	-0.0167	0	0.0245	0	-0.212	10	1	0	0	10_1_0_0
116-3p23			3p	23	XabYa	C566	C	566	1.0031	3.94	0.899	0.029	0	0.055	0	0	-0.204	0	-0.066	0	0	0.0292	0	0	0	-0.216	10	1	0	0	10_1_0_0
116-3p24			3p	24	XabYa	C566	C	566	1.0031	3.94	0.899	-0.029	0	0.055	0	0	-0.204	0	-0.066	0	0	-0.0292	0	0	0	-0.216	10	1	0	0	10_1_0_0
116-3p25			3p	25	XabYa	C566	C	566	1.0031	3.94	0.899	-0.035	0	-0.052	-0.052	0	-0.204	0	0.037	0	0	0.0133	0	-0.0263	0	-0.215	10	1	0	0	10_1_0_0
116-3p26			3p	26	XabYa	C566	C	566	1.0031	3.94	0.899	0.035	0	-0.052	0.052	0	-0.204	0	0.037	0	0	-0.0133	0	-0.0263	0	-0.215	10	1	0	0	10_1_0_0
117-3p01	15		3p	1	ZaXb	C569T	C	569T	1.012	3.9	0.84	0	0	0	0	0	-0.035	0.17	0.099	0	0	0	0.23	-0.036	-0.153	0.026	10	8			10_8__
117-3p02	15		3p	2	ZaXb	C569T	C	569T	1.012	3.9	0.84	0	0	0	0	0	-0.035	0.17	0.099	0	0	0	0.23	-0.036	-0.153	0.026	10	8			10_8__
117-3p03	15		3p	3	ZaXb	C569T	C	569T	1.012	3.9	0.84	0	0	0	0	0	-0.035	-0.17	0.099	0	0	0	0.23	0.036	-0.153	-0.026	10	9			10_9__
117-3p04	15		3p	4	ZaXb	C569T	C	569T	1.012	3.9	0.84	0	0	0	0	0	0.21	0	-0.036	0	0	0	0.21	0	-0.183	0	10	10			10_10__
117-3p05	15		3p	5	ZaXb	C569T	C	569T	1.012	3.9	0.84	0	0	0	0	0	-0.035	-0.17	0.099	0	0	0	0.23	0.036	-0.153	-0.026	10	9			10_9__
117-3p06	15		3p	6	ZaXb	C569T	C	569T	1.012	3.9	0.84	0	0	0	0	0	0.21	0	-0.036	0	0	0	0.21	0	-0.183	0	10	10			10_10__
117-3p21	15		3p	21	XabYa	C569T	C	569T	1.012	3.9	0.84	0	0	0	0	0	-0.072	0	0.19	0	0	0	0	0	0	-0.26	10	11			10_11__
117-3p22	15		3p	22	XabYa	C569T	C	569T	1.012	3.9	0.84	0	0	0	0	0	-0.072	0	0.19	0	0	0	0	0	0	-0.26	10	11			10_11__
117-3p23	15		3p	23	XabYa	C569T	C	569T	1.012	3.9	0.84	0	0	0	-0.16	0	-0.073	0	-0.104	0.02	0	0	0	0	0	-0.26	10	12			10_12__
117-3p24	15		3p	24	XabYa	C569T	C	569T	1.012	3.9	0.84	0	0	0	0.16	0	-0.073	0	-0.104	-0.02	0	0	0	0	0	-0.26	10	13			10_13__
117-3p25	15		3p	25	XabYa	C569T	C	569T	1.012	3.9	0.84	0	0	0	-0.16	0	-0.073	0	-0.104	0.02	0	0	0	0	0	-0.26	10	12			10_12__
117-3p26	15		3p	26	XabYa	C569T	C	569T	1.012	3.9	0.84	0	0	0	0.16	0	-0.073	0	-0.104	-0.02	0	0	0	0	0	-0.26	10	13			10_13__
118-3p01			3p	1	ZaXb	C570	C	570	1.0045	4	0.848	0	-0.063	-0.101	0	0	0	0.118	0.141	0	0	0	0.217	0	-0.147	0.018	10	0	0	3	10_0_0_3
118-3p02			3p	2	ZaXb	C570	C	570	1.0045	4	0.848	0	-0.063	-0.101	0	0	0	0.118	0.141	0	0	0	0.217	0	-0.147	0.018	10	0	0	3	10_0_0_3
118-3p03			3p	3	ZaXb	C570	C	570	1.0045	4	0.848	0	-0.063	0.101	0	0	0	-0.118	0.141	0	0	0	0.217	0	-0.147	-0.018	10	0	0	15	10_0_0_15
118-3p04	11		3p	4	ZaXb	C570	C	570	1.0045	4	0.848	0	0.119	0	0	0	0.188	0	0	0	0	0	0.2	0	-0.17	0	10	0	12		10_0_12_
118-3p05			3p	5	ZaXb	C570	C	570	1.0045	4	0.848	0	-0.063	0.101	0	0	0	-0.118	0.141	0	0	0	0.217	0	-0.147	-0.018	10	0	0	15	10_0_0_15
118-3p06	11		3p	6	ZaXb	C570	C	570	1.0045	4	0.848	0	0.119	0	0	0	0.188	0	0	0	0	0	0.2	0	-0.17	0	10	0	12		10_0_12_
118-3p21	11		3p	21	XabYa	C570	C	570	1.0045	4	0.848	0	0	-0.119	0	0	-0.135	0	0.132	0	0	0	0	-0.018	0	-0.244	10	1	0	0	10_1_0_0
118-3p22	11		3p	22	XabYa	C570	C	570	1.0045	4	0.848	0	0	-0.119	0	0	-0.135	0	0.132	0	0	0	0	-0.018	0	-0.244	10	1	0	0	10_1_0_0
118-3p23			3p	23	XabYa	C570	C	570	1.0045	4	0.848	-0.105	0	0.057	-0.112	0	-0.136	0	-0.071	0	0	-0.016	0	0.0094	0	-0.244	10	1	0	0	10_1_0_0
118-3p24			3p	24	XabYa	C570	C	570	1.0045	4	0.848	0.105	0	0.057	0.112	0	-0.136	0	-0.071	0	0	0.016	0	0.0094	0	-0.244	10	1	0	0	10_1_0_0
118-3p25			3p	25	XabYa	C570	C	570	1.0045	4	0.848	-0.105	0	0.057	-0.112	0	-0.136	0	-0.071	0	0	-0.016	0	0.0094	0	-0.244	10	1	0	0	10_1_0_0
118-3p26			3p	26	XabYa	C570	C	570	1.0045	4	0.848	0.105	0	0.057	0.112	0	-0.136	0	-0.071	0	0	0.016	0	0.0094	0	-0.244	10	1	0	0	10_1_0_0
119-3p01	10		3p	1	ZaXb	C813	C	813	1.0103	3.93	0.88	0	-0.051	-0.101	0	0	-0.023	0.059	0.097	0	0	0	0.198	0	-0.127	0.016	10	0	0	0	10_0_0_0
119-3p02	10		3p	2	ZaXb	C813	C	813	1.0103	3.93	0.88	0	-0.068	-0.09	0	0	0.0318	0.09	0.066	0	0	0	0.189	0	-0.127	0.029	10	0	0	0	10_0_0_0
119-3p03	10		3p	3	ZaXb	C813	C	813	1.0103	3.93	0.88	0	-0.051	0.101	0	0	-0.023	-0.059	0.097	0	0	0	0.198	0	-0.127	-0.016	10	0	0	0	10_0_0_0
119-3p04	10		3p	4	ZaXb	C813	C	813	1.0103	3.93	0.88	0	0.113	0	0	0	0.117	0.02	0.019	0	0	0	0.172	-0.034	-0.154	0.0137	10	0	0	0	10_0_0_0
119-3p05	10		3p	5	ZaXb	C813	C	813	1.0103	3.93	0.88	0	-0.068	0.09	0	0	0.0318	-0.09	0.066	0	0	0	0.189	0	-0.127	-0.028	10	0	0	0	10_0_0_0
119-3p06	10		3p	6	ZaXb	C813	C	813	1.0103	3.93	0.88	0	0.113	0	0	0	0.117	-0.02	0.0193	0	0	0	0.172	0.033	-0.154	-0.0132	10	0	0	0	10_0_0_0
119-3p21	10		3p	21	XabYa	C813	C	813	1.0103	3.93	0.88	0.0103	0	-0.113	-0.034	0	-0.076	0	0.083	0	0	0	0	-0.022	0	-0.216	10	1	0	0	10_1_0_0
119-3p22	10		3p	22	XabYa	C813	C	813	1.0103	3.93	0.88	-0.0103	0	-0.113	0.034	0	-0.076	0	0.083	0	0	0	0	-0.022	0	-0.216	10	1	0	0	10_1_0_0
119-3p23	10		3p	23	XabYa	C813	C	813	1.0103	3.93	0.88	-0.096	0	0.06	-0.087	0	-0.076	0	-0.022	0	0	-0.021	0	0.007	0	-0.217	10	1	0	0	10_1_0_0
119-3p24	10		3p	24	XabYa	C813	C	813	1.0103	3.93	0.88	0.096	0	0.06	0.087	0	-0.076	0	-0.022	0	0	0.021	0	0.007	0	-0.217	10	1	0	0	10_1_0_0
119-3p25	10		3p	25	XabYa	C813	C	813	1.0103	3.93	0.88	-0.102	0	0.05	-0.059	0	-0.076	0	-0.068	0	0	-0.017	0	0.0139	0	-0.216	10	1	0	0	10_1_0_0
119-3p26	10		3p	26	XabYa	C813	C	813	1.0103	3.93	0.88	0.102	0	0.05	0.059	0	-0.076	0	-0.068	0	0	0.017	0	0.0139	0	-0.216	10	1	0	0	10_1_0_0
120-3p01			3p	1	ZaXb	C777	C	777	0.993	4.158	0.8426	0	0.1301	-0.076	0	0	0.296	0.09	0.1732	0	0	0	0.3941	-0.054	-0.2778	0.0161	10	0	0	0	10_0_0_0
120-3p02			3p	2	ZaXb	C777	C	777	0.993	4.158	0.8426	0	-0.135	0.0672	0	0	0.02	-0.1096	0.325	0	0	0	0.3721	0.1339	-0.2772	-0.0247	10	0	0	0	10_0_0_0
120-3p03			3p	3	ZaXb	C777	C	777	0.993	4.158	0.8426	0	0.1301	0.076	0	0	0.296	-0.09	0.1729	0	0	0	0.3941	0.054	-0.2773	-0.016	10	0	0	0	10_0_0_0
120-3p04			3p	4	ZaXb	C777	C	777	0.993	4.158	0.8426	0	-0.018	0.15	0	0	0.192	-0.177	0.2308	0	0	0	0.3751	0.107	-0.2852	-0.0206	10	0	0	0	10_0_0_0
120-3p05			3p	5	ZaXb	C777	C	777	0.993	4.158	0.8426	0	-0.135	-0.0672	0	0	0.02	0.1096	0.325	0	0	0	0.3721	-0.1339	-0.2769	0.0246	10	0	0	0	10_0_0_0
120-3p06			3p	6	ZaXb	C777	C	777	0.993	4.158	0.8426	0	-0.018	-0.15	0	0	0.192	0.177	0.2307	0	0	0	0.3751	-0.107	-0.2851	0.0212	10	0	0	0	10_0_0_0
120-3p21			3p	21	XabYa	C777	C	777	0.993	4.158	0.8426	0.15	0	0	0.182	0	-0.3053	0	-0.0115	-0.094	0	-0.0069	0	-0.0064	0	-0.4415	10	1	0	0	10_1_0_0
120-3p22			3p	22	XabYa	C777	C	777	0.993	4.158	0.8426	-0.15	0	0	-0.182	0	-0.3053	0	-0.0115	0.094	0	0.0069	0	-0.0064	0	-0.4415	10	1	0	0	10_1_0_0
120-3p23			3p	23	XabYa	C777	C	777	0.993	4.158	0.8426	0.0827	0	0.126	0.0724	0	-0.3051	0	-0.168	-0.0258	0	-0.0095	0	0	0	-0.4505	10	1	0	0	10_1_0_0
120-3p24			3p	24	XabYa	C777	C	777	0.993	4.158	0.8426	-0.0827	0	0.126	-0.0724	0	-0.3051	0	-0.168	0.0258	0	0.0095	0	0	0	-0.4505	10	1	0	0	10_1_0_0
120-3p25			3p	25	XabYa	C777	C	777	0.993	4.158	0.8426	-0.072	0	-0.1326	-0.1	0	-0.305	0	0.152	-0.0136	0	0	0	0.009	0	-0.4511	10	1	0	0	10_1_0_0
120-3p26			3p	26	XabYa	C777	C	777	0.993	4.158	0.8426	0.072	0	-0.1326	0.1	0	-0.305	0	0.152	0.0136	0	0	0	0.009	0	-0.4511	10	1	0	0	10_1_0_0
121-3p01			3p	1	ZaXb	C880	C	880	0.997	4.083	0.861	0	0.103	-0.0491	0	0	0.299	0.06	0.1497	0	0	0	0.335	-0.029	-0.254	0.0171	10	0	0	0	10_0_0_0
121-3p02			3p	2	ZaXb	C880	C	880	0.997	4.083	0.861	0	-0.1	0.054	0	0	0.044	-0.147	0.29	0	0	0	0.32	0.156	-0.22	-0.0389	10	0	0	0	10_0_0_0
121-3p03			3p	3	ZaXb	C880	C	880	0.997	4.083	0.861	0	0.103	0.049	0	0	0.299	-0.06	0.1495	0	0	0	0.335	0.029	-0.254	-0.0162	10	0	0	0	10_0_0_0
121-3p04			3p	4	ZaXb	C880	C	880	0.997	4.083	0.861	0	-0.044	0.105	0	0	0.216	-0.164	0.1953	0	0	0	0.214	0.3	-0.159	-0.0863	10	0	0	18	10_0_0_18
121-3p05			3p	5	ZaXb	C880	C	880	0.997	4.083	0.861	0	-0.1	-0.054	0	0	0.044	0.147	0.291	0	0	0	0.32	-0.156	-0.22	0.0389	10	0	0	0	10_0_0_0
121-3p06			3p	6	ZaXb	C880	C	880	0.997	4.083	0.861	0	-0.044	-0.105	0	0	0.216	0.164	0.1957	0	0	0	0.214	-0.3	-0.159	0.0871	10	0	0	27	10_0_0_27
121-3p21			3p	21	XabYa	C880	C	880	0.997	4.083	0.861	0.114	0	0	0.175	0	-0.285	0	-0.054	-0.096	0	0.0103	0	0	0	-0.381	10	1	0	0	10_1_0_0
121-3p22			3p	22	XabYa	C880	C	880	0.997	4.083	0.861	-0.114	0	0	-0.175	0	-0.285	0	-0.054	0.096	0	-0.0103	0	0	0	-0.381	10	1	0	0	10_1_0_0
121-3p23			3p	23	XabYa	C880	C	880	0.997	4.083	0.861	0.079	0	0.0822	0.069	0	-0.285	0	-0.169	-0.154	0	0	0	0.0106	0	-0.361	10	1	0	0	10_1_0_0
121-3p24			3p	24	XabYa	C880	C	880	0.997	4.083	0.861	-0.079	0	0.0822	-0.069	0	-0.285	0	-0.169	0.154	0	0	0	0.0106	0	-0.361	10	1	0	0	10_1_0_0
121-3p25			3p	25	XabYa	C880	C	880	0.997	4.083	0.861	-0.038	0	-0.107	-0.095	0	-0.286	0	0.156	0.093	0	-0.0088	0	-0.0076	0	-0.382	10	1	0	0	10_1_0_0
121-3p26			3p	26	XabYa	C880	C	880	0.997	4.083	0.861	0.038	0	-0.107	0.095	0	-0.286	0	0.156	-0.093	0	0.0088	0	-0.0076	0	-0.382	10	1	0	0	10_1_0_0
122-3p01			3p	1	ZaXb	C008	C	008	1.00765	3.9012	1.0292	0	-0.058	0	0	0	-0.0829	0	0.0039	0	0	0	0.1202	0	-0.1003	0	10	0	9		10_0_9_
122-3p02			3p	2	ZaXb	C008	C	008	1.00765	3.9012	1.0292	0	0.0318	-0.0486	0	0	0.0047	0.0656	-0.0444	0	0	0	0.1285	0.0293	-0.08637	-0.0144	10	0	10		10_0_10_
122-3p03			3p	3	ZaXb	C008	C	008	1.00765	3.9012	1.0292	0	-0.058	0	0	0	-0.0829	0	0.0039	0	0	0	0.1202	0	-0.1003	0	10	0	9		10_0_9_
122-3p04			3p	4	ZaXb	C008	C	008	1.00765	3.9012	1.0292	0	0.0318	-0.0486	0	0	0.0047	0.0656	-0.0444	0	0	0	0.1285	0.0293	-0.08637	-0.0144	10	0	10		10_0_10_
122-3p05			3p	5	ZaXb	C008	C	008	1.00765	3.9012	1.0292	0	0.0318	0.0488	0	0	0.0047	-0.06582	-0.0449	0	0	0	0.1285	-0.0294	-0.0875	0.0148	10	0	11		10_0_11_
122-3p06			3p	6	ZaXb	C008	C	008	1.00765	3.9012	1.0292	0	0.0318	0.0488	0	0	0.0047	-0.06582	-0.0449	0	0	0	0.1285	-0.0294	-0.0875	0.0148	10	0	11		10_0_11_
122-3p21			3p	21	XabYa	C008	C	008	1.00765	3.9012	1.0292	-0.0508	0	-0.0282	-0.05857	0	0.0379	0	0.0394	-0.014	0	0.0088	0	0.0033	0	-0.1458	10	1	0	0	10_1_0_0
122-3p22			3p	22	XabYa	C008	C	008	1.00765	3.9012	1.0292	0.0508	0	-0.0282	0.05857	0	0.0379	0	0.0394	0.014	0	-0.0088	0	0.0033	0	-0.1458	10	1	0	0	10_1_0_0
122-3p23			3p	23	XabYa	C008	C	008	1.00765	3.9012	1.0292	-0.0508	0	-0.0282	-0.05857	0	0.0379	0	0.0394	-0.014	0	0.0088	0	0.0033	0	-0.1458	10	1	0	0	10_1_0_0
122-3p24			3p	24	XabYa	C008	C	008	1.00765	3.9012	1.0292	0.0508	0	-0.0282	0.05857	0	0.0379	0	0.0394	0.014	0	-0.0088	0	0.0033	0	-0.1458	10	1	0	0	10_1_0_0
122-3p25			3p	25	XabYa	C008	C	008	1.00765	3.9012	1.0292	0	0	0.0582	0	0	0.0384	0	-0.0709	0	0	0	0	-0.00917	0	-0.1475	10	1	0	0	10_1_0_0
122-3p26			3p	26	XabYa	C008	C	008	1.00765	3.9012	1.0292	0	0	0.0582	0	0	0.0384	0	-0.0709	0	0	0	0	-0.00917	0	-0.1475	10	1	0	0	10_1_0_0
123-3p01			3p	1	ZaXb	C780	C	780	0.9977	4.059	0.8482	0	-0.106	0.072	0	0	0.047	-0.103	0.297	0	0	0	0.2738	0.09	-0.244	-0.0244	10	0	0	0	10_0_0_0
123-3p02			3p	2	ZaXb	C780	C	780	0.9977	4.059	0.8482	0	0.119	-0.048	0	0	0.271	0.061	0.173	0	0	0	0.317	-0.032	-0.2106	-0.0209	10	0	0	0	10_0_0_0
123-3p03			3p	3	ZaXb	C780	C	780	0.9977	4.059	0.8482	0	-0.106	-0.072	0	0	0.047	0.103	0.296	0	0	0	0.2738	-0.09	-0.243	0.0242	10	0	0	0	10_0_0_0
123-3p04			3p	4	ZaXb	C780	C	780	0.9977	4.059	0.8482	0	-0.025	-0.126	0	0	0.147	0.15	0.241	0	0	0	0.313	-0.042	-0.2118	-0.0192	10	0	0	17	10_0_0_17
123-3p05			3p	5	ZaXb	C780	C	780	0.9977	4.059	0.8482	0	0.119	0.048	0	0	0.271	-0.061	0.173	0	0	0	0.317	0.032	-0.2098	0.0207	10	0	0	0	10_0_0_0
123-3p06			3p	6	ZaXb	C780	C	780	0.9977	4.059	0.8482	0	-0.025	0.126	0	0	0.147	-0.151	0.241	0	0	0	0.313	0.041	-0.2119	0.0204	10	0	0	6	10_0_0_6
123-3p21			3p	21	XabYa	C780	C	780	0.9977	4.059	0.8482	-0.127	0	0	-0.148	0	-0.293	0	-0.025	0.058	0	0.0287	0	0.0173	0	-0.349	10	1	0	0	10_1_0_0
123-3p22			3p	22	XabYa	C780	C	780	0.9977	4.059	0.8482	0.127	0	0	0.148	0	-0.293	0	-0.025	-0.058	0	-0.0287	0	0.0173	0	-0.349	10	1	0	0	10_1_0_0
123-3p23			3p	23	XabYa	C780	C	780	0.9977	4.059	0.8482	-0.049	0	-0.119	-0.06	0	-0.292	0	0.137	-0.029	0	0.0283	0	0.0168	0	-0.352	10	1	0	0	10_1_0_0
123-3p24			3p	24	XabYa	C780	C	780	0.9977	4.059	0.8482	0.049	0	-0.119	0.06	0	-0.292	0	0.137	0.029	0	-0.0283	0	0.0168	0	-0.352	10	1	0	0	10_1_0_0
123-3p25			3p	25	XabYa	C780	C	780	0.9977	4.059	0.8482	0.082	0	0.099	0.082	0	-0.292	0	-0.127	0	0	0	0	-0.0337	0	-0.353	10	1	0	0	10_1_0_0
123-3p26			3p	26	XabYa	C780	C	780	0.9977	4.059	0.8482	-0.082	0	0.099	-0.082	0	-0.292	0	-0.127	0	0	0	0	-0.0337	0	-0.353	10	1	0	0	10_1_0_0
124-3p01			3p	1	ZaXb	C781	C	781	0.9987	3.987	0.8875	0	0.0624	-0.0878	0	0	0.185	0.0933	0.1267	0	0	0	0.225	-0.03	-0.217	0.0259	10	0	0	0	10_0_0_0
124-3p02			3p	2	ZaXb	C781	C	781	0.9987	3.987	0.8875	0	-0.1065	0.0162	0	0	-0.0129	-0.0166	0.236	0	0	0	0.276	-0.023	-0.159	-0.0222	10	0	0	0	10_0_0_0
124-3p03			3p	3	ZaXb	C781	C	781	0.9987	3.987	0.8875	0	0.0624	0.0878	0	0	0.185	-0.0934	0.1267	0	0	0	0.225	0.03	-0.217	-0.0258	10	0	0	0	10_0_0_0
124-3p04			3p	4	ZaXb	C781	C	781	0.9987	3.987	0.8875	0	0.0345	0.1021	0	0	0.1592	-0.1146	0.1412	0	0	0	0.255	0.046	-0.1756	-0.0551	10	0	0	0	10_0_0_0
124-3p05			3p	5	ZaXb	C781	C	781	0.9987	3.987	0.8875	0	-0.1065	-0.0162	0	0	-0.0129	0.0166	0.2362	0	0	0	0.276	0.023	-0.159	0.0222	10	0	0	0	10_0_0_0
124-3p06			3p	6	ZaXb	C781	C	781	0.9987	3.987	0.8875	0	0.0345	-0.1021	0	0	0.1592	0.1147	0.1413	0	0	0	0.255	-0.046	-0.1757	0.055	10	0	0	0	10_0_0_0
124-3p21			3p	21	XabYa	C781	C	781	0.9987	3.987	0.8875	0.0992	0	-0.042	0.122	0	-0.2076	0	0.0429	0	0	0.0439	0	0	0	-0.293	10	1	0	0	10_1_0_0
124-3p22			3p	22	XabYa	C781	C	781	0.9987	3.987	0.8875	-0.0992	0	-0.042	-0.122	0	-0.2076	0	0.0429	0	0	-0.0439	0	0	0	-0.293	10	1	0	0	10_1_0_0
124-3p23			3p	23	XabYa	C781	C	781	0.9987	3.987	0.8875	0.0157	0	0.1066	0.018	0	-0.2077	0	-0.129	-0.011	0	0.0277	0	0.0345	0	-0.293	10	1	0	0	10_1_0_0
124-3p24			3p	24	XabYa	C781	C	781	0.9987	3.987	0.8875	-0.0157	0	0.1066	-0.018	0	-0.2077	0	-0.129	0.011	0	-0.0277	0	0.0345	0	-0.293	10	1	0	0	10_1_0_0
124-3p25			3p	25	XabYa	C781	C	781	0.9987	3.987	0.8875	-0.0825	0	-0.0693	-0.1068	0	-0.2077	0	0.0739	0.037	0	-0.0149	0	-0.0416	0	-0.291	10	1	0	0	10_1_0_0
124-3p26			3p	26	XabYa	C781	C	781	0.9987	3.987	0.8875	0.0825	0	-0.0693	0.1068	0	-0.2077	0	0.0739	-0.037	0	0.0149	0	-0.0416	0	-0.291	10	1	0	0	10_1_0_0
125-3p01			3p	1	ZaXb	C783	C	783	0.9988	4.008	1.055	0	0	0	0	0	-0.0615	0.019	-0.0768	0	0	0	0.1142	0	-0.0996	-0.0232	10	14			10_14__
125-3p02			3p	2	ZaXb	C783	C	783	0.9988	4.008	1.055	0	0	0	0	0	-0.0615	0.019	-0.0768	0	0	0	0.1142	0	-0.0996	-0.0232	10	14			10_14__
125-3p03			3p	3	ZaXb	C783	C	783	0.9988	4.008	1.055	0	0	0	0	0	-0.0615	-0.0191	-0.0786	0	0	0	0.1142	0	-0.1019	0.0246	10	14			10_14__
125-3p04			3p	4	ZaXb	C783	C	783	0.9988	4.008	1.055	0	0	0	0	0	-0.0308	0	-0.0956	0	0	0	0.142	0	-0.0678	0	10	14			10_14__
125-3p05			3p	5	ZaXb	C783	C	783	0.9988	4.008	1.055	0	0	0	0	0	-0.0615	-0.0191	-0.0786	0	0	0	0.1142	0	-0.1019	0.0246	10	14			10_14__
125-3p06			3p	6	ZaXb	C783	C	783	0.9988	4.008	1.055	0	0	0	0	0	-0.0308	0	-0.0956	0	0	0	0.142	0	-0.0678	0	10	14			10_14__
125-3p21			3p	21	XabYa	C783	C	783	0.9988	4.008	1.055	0	0	0	0	0	0.1004	0	0.0227	0	0	0	0	0.0266	0	-0.1411	10	15			10_15__
125-3p22			3p	22	XabYa	C783	C	783	0.9988	4.008	1.055	0	0	0	0	0	0.1004	0	0.0227	0	0	0	0	0.0266	0	-0.1411	10	15			10_15__
125-3p23			3p	23	XabYa	C783	C	783	0.9988	4.008	1.055	0	0	0	-0.0195	0	0.1021	0	-0.011	0	0	0.0247	0	-0.0144	0	-0.1425	10	15			10_15__
125-3p24			3p	24	XabYa	C783	C	783	0.9988	4.008	1.055	0	0	0	0.0195	0	0.1021	0	-0.011	0	0	-0.0247	0	-0.0144	0	-0.1425	10	15			10_15__
125-3p25			3p	25	XabYa	C783	C	783	0.9988	4.008	1.055	0	0	0	-0.0195	0	0.1021	0	-0.011	0	0	0.0247	0	-0.0144	0	-0.1425	10	15			10_15__
125-3p26			3p	26	XabYa	C783	C	783	0.9988	4.008	1.055	0	0	0	0.0195	0	0.1021	0	-0.011	0	0	-0.0247	0	-0.0144	0	-0.1425	10	15			10_15__
126-3p01			3p	1	ZaXb	C318	C	318	1.0023	3.96	0.901	0	-0.096	0.073	0	0	-0.045	-0.067	0.156	0	0	0	0.258	0.018	-0.145	-0.0589	10	0	0	-1	10_0_0_-1
126-3p02			3p	2	ZaXb	C318	C	318	1.0023	3.96	0.901	0	0.114	-0.0389	0	0	0.156	0.0813	0.045	0	0	0	0.194	0.021	-0.225	0	10	0	0	-1	10_0_0_-1
126-3p03			3p	3	ZaXb	C318	C	318	1.0023	3.96	0.901	0	-0.096	-0.073	0	0	-0.045	0.067	0.155	0	0	0	0.258	-0.018	-0.145	0.0587	10	0	0	-1	10_0_0_-1
126-3p04			3p	4	ZaXb	C318	C	318	1.0023	3.96	0.901	0	-0.02	-0.119	0	0	0.07	0.132	0.092	0	0	0	0.257	0	-0.148	0.0537	10	0	0	0	10_0_0_0
126-3p05			3p	5	ZaXb	C318	C	318	1.0023	3.96	0.901	0	0.114	0.0389	0	0	0.156	-0.0813	0.045	0	0	0	0.194	-0.021	-0.224	0	10	0	0	-1	10_0_0_-1
126-3p06			3p	6	ZaXb	C318	C	318	1.0023	3.96	0.901	0	-0.02	0.119	0	0	0.07	-0.132	0.092	0	0	0	0.257	0	-0.148	-0.0533	10	0	0	0	10_0_0_0
126-3p21			3p	21	XabYa	C318	C	318	1.0023	3.96	0.901	-0.119	0	0	-0.134	0	-0.119	0	0	0	0	-0.0558	0	0.0313	0	-0.273	10	1	0	0	10_1_0_0
126-3p22			3p	22	XabYa	C318	C	318	1.0023	3.96	0.901	0.119	0	0	0.134	0	-0.119	0	0	0	0	0.0558	0	0.0313	0	-0.273	10	1	0	0	10_1_0_0
126-3p23			3p	23	XabYa	C318	C	318	1.0023	3.96	0.901	-0.0443	0	-0.112	-0.071	0	-0.118	0	0.112	0	0	0	0	-0.0639	0	-0.273	10	1	0	0	10_1_0_0
126-3p24			3p	24	XabYa	C318	C	318	1.0023	3.96	0.901	0.0443	0	-0.112	0.071	0	-0.118	0	0.112	0	0	0	0	-0.0639	0	-0.273	10	1	0	0	10_1_0_0
126-3p25			3p	25	XabYa	C318	C	318	1.0023	3.96	0.901	0.078	0	0.092	0.054	0	-0.118	0	-0.122	-0.0136	0	0.0555	0	0.0313	0	-0.273	10	1	0	0	10_1_0_0
126-3p26			3p	26	XabYa	C318	C	318	1.0023	3.96	0.901	-0.078	0	0.092	-0.054	0	-0.118	0	-0.122	0.0136	0	-0.0555	0	0.0313	0	-0.273	10	1	0	0	10_1_0_0
127-4n01	94		4n	1	ZaXb	C408	C	408	0.9911	4.076	0.865	0	0	0	0	0	0.019	0	0	0	0	0	0.291	0	0	0.223	10	0	16	0	10_0_16_0
127-4n02	94		4n	2	ZaXb	C408	C	408	0.9911	4.076	0.865	0	0	0	0	0	0.019	0	0	0	0	0	0.291	0	0	0.223	10	0	16	0	10_0_16_0
127-4n03	94		4n	3	ZaXb	C408	C	408	0.9911	4.076	0.865	0	0	0	0	0	0.019	0	0	0	0	0	0.291	0	0	0.223	10	0	16	0	10_0_16_0
127-4n04	94		4n	4	ZaXb	C408	C	408	0.9911	4.076	0.865	0	0	0	0	0	0.019	0	0	0	0	0	0.291	0	0	0.223	10	0	16	0	10_0_16_0
127-4n05	94		4n	5	ZaXb	C408	C	408	0.9911	4.076	0.865	0	0	0	0	0	0.019	0	0	0	0	0	0.291	0	0	0.223	10	0	16	0	10_0_16_0
127-4n06	94		4n	6	ZaXb	C408	C	408	0.9911	4.076	0.865	0	0	0	0	0	0.019	0	0	0	0	0	0.291	0	0	0.223	10	0	16	0	10_0_16_0
127-4n07	94		4n	7	ZaXb	C408	C	408	0.9911	4.076	0.865	0	0	0	0	0	0.019	0	0	0	0	0	0.291	0	0	0.223	10	0	16	0	10_0_16_0
127-4n08	94		4n	8	ZaXb	C408	C	408	0.9911	4.076	0.865	0	0	0	0	0	0.019	0	0	0	0	0	0.291	0	0	0.223	10	0	16	0	10_0_16_0
127-4n09	94		4n	9	ZaXb	C408	C	408	0.9911	4.076	0.865	0	0	0	0	0	0.019	0	0	0	0	0	0.291	0	0	0.223	10	0	16	0	10_0_16_0
127-4n10	94		4n	10	ZaXb	C408	C	408	0.9911	4.076	0.865	0	0	0	0	0	0.019	0	0	0	0	0	0.291	0	0	0.223	10	0	16	0	10_0_16_0
127-4n11	94		4n	11	ZaXb	C408	C	408	0.9911	4.076	0.865	0	0	0	0	0	0.019	0	0	0	0	0	0.291	0	0	0.223	10	0	16	0	10_0_16_0
127-4n12	94		4n	12	ZaXb	C408	C	408	0.9911	4.076	0.865	0	0	0	0	0	0.019	0	0	0	0	0	0.291	0	0	0.223	10	0	16	0	10_0_16_0
127-4n21	94		4n	21	XabYa	C408	C	408	0.9911	4.076	0.865	0	0	0	0	0	-0.024	0	0	0	0	0	0	-0.269	0	-0.227	10	1	0	1	10_1_0_1
127-4n22	94		4n	22	XabYa	C408	C	408	0.9911	4.076	0.865	0	0	0	0	0	-0.024	0	0	0	0	0	0	-0.269	0	-0.227	10	1	0	1	10_1_0_1
127-4n23	94		4n	23	XabYa	C408	C	408	0.9911	4.076	0.865	0	0	0	0	0	-0.024	0	0	0	0	0	0	-0.269	0	-0.227	10	1	0	1	10_1_0_1
127-4n24	94		4n	24	XabYa	C408	C	408	0.9911	4.076	0.865	0	0	0	0	0	-0.024	0	0	0	0	0	0	-0.269	0	-0.227	10	1	0	1	10_1_0_1
127-4n25	94		4n	25	XabYa	C408	C	408	0.9911	4.076	0.865	0	0	0	0	0	-0.024	0	0	0	0	0	0	-0.269	0	-0.227	10	1	0	1	10_1_0_1
127-4n26	94		4n	26	XabYa	C408	C	408	0.9911	4.076	0.865	0	0	0	0	0	-0.024	0	0	0	0	0	0	-0.269	0	-0.227	10	1	0	1	10_1_0_1
127-4n27	94		4n	27	XabYa	C408	C	408	0.9911	4.076	0.865	0	0	0	0	0	-0.024	0	0	0	0	0	0	-0.269	0	-0.227	10	1	0	1	10_1_0_1
127-4n28	94		4n	28	XabYa	C408	C	408	0.9911	4.076	0.865	0	0	0	0	0	-0.024	0	0	0	0	0	0	-0.269	0	-0.227	10	1	0	1	10_1_0_1
127-4n29	94		4n	29	XabYa	C408	C	408	0.9911	4.076	0.865	0	0	0	0	0	-0.024	0	0	0	0	0	0	-0.269	0	-0.227	10	1	0	1	10_1_0_1
127-4n30	94		4n	30	XabYa	C408	C	408	0.9911	4.076	0.865	0	0	0	0	0	-0.024	0	0	0	0	0	0	-0.269	0	-0.227	10	1	0	1	10_1_0_1
127-4n31	94		4n	31	XabYa	C408	C	408	0.9911	4.076	0.865	0	0	0	0	0	-0.024	0	0	0	0	0	0	-0.269	0	-0.227	10	1	0	1	10_1_0_1
127-4n32	94		4n	32	XabYa	C408	C	408	0.9911	4.076	0.865	0	0	0	0	0	-0.024	0	0	0	0	0	0	-0.269	0	-0.227	10	1	0	1	10_1_0_1
127-4n41	94		4n	41	ZabXc	C408	C	408	0.9911	4.076	0.865	0	0	0	0	0	0	0	-0.024	0	0	0	0	0	-0.358	0	10	0	16	1	10_0_16_1
127-4n42	94		4n	42	ZabXc	C408	C	408	0.9911	4.076	0.865	0	0	0	0	0	0	0	-0.024	0	0	0	0	0	-0.358	0	10	0	16	1	10_0_16_1
127-4n43	94		4n	43	ZabXc	C408	C	408	0.9911	4.076	0.865	0	0	0	0	0	0	0	-0.024	0	0	0	0	0	-0.358	0	10	0	16	1	10_0_16_1
127-4n44	94		4n	44	ZabXc	C408	C	408	0.9911	4.076	0.865	0	0	0	0	0	0	0	-0.024	0	0	0	0	0	-0.358	0	10	0	16	1	10_0_16_1
127-4n45	94		4n	45	ZabXc	C408	C	408	0.9911	4.076	0.865	0	0	0	0	0	0	0	-0.024	0	0	0	0	0	-0.358	0	10	0	16	1	10_0_16_1
127-4n46	94		4n	46	ZabXc	C408	C	408	0.9911	4.076	0.865	0	0	0	0	0	0	0	-0.024	0	0	0	0	0	-0.358	0	10	0	16	1	10_0_16_1
127-4n47	94		4n	47	ZabXc	C408	C	408	0.9911	4.076	0.865	0	0	0	0	0	0	0	-0.024	0	0	0	0	0	-0.358	0	10	0	16	1	10_0_16_1
127-4n48	94		4n	48	ZabXc	C408	C	408	0.9911	4.076	0.865	0	0	0	0	0	0	0	-0.024	0	0	0	0	0	-0.358	0	10	0	16	1	10_0_16_1
127-4n49	94		4n	49	ZabXc	C408	C	408	0.9911	4.076	0.865	0	0	0	0	0	0	0	-0.024	0	0	0	0	0	-0.358	0	10	0	16	1	10_0_16_1
127-4n50	94		4n	50	ZabXc	C408	C	408	0.9911	4.076	0.865	0	0	0	0	0	0	0	-0.024	0	0	0	0	0	-0.358	0	10	0	16	1	10_0_16_1
127-4n51	94		4n	51	ZabXc	C408	C	408	0.9911	4.076	0.865	0	0	0	0	0	0	0	-0.024	0	0	0	0	0	-0.358	0	10	0	16	1	10_0_16_1
127-4n52	94		4n	52	ZabXc	C408	C	408	0.9911	4.076	0.865	0	0	0	0	0	0	0	-0.024	0	0	0	0	0	-0.358	0	10	0	16	1	10_0_16_1
127-4n61	94		4n	61	ZabcXa	C408	C	408	0.9911	4.076	0.865	0	0	0	0	0	-0.024	0	0	0	0	0	-0.271	0	0	0.24	10	0	17		10_0_17_
127-4n62	94		4n	62	ZabcXa	C408	C	408	0.9911	4.076	0.865	0	0	0	0	0	-0.024	0	0	0	0	0	-0.271	0	0	0.24	10	0	17		10_0_17_
127-4n63	94		4n	63	ZabcXa	C408	C	408	0.9911	4.076	0.865	0	0	0	0	0	-0.024	0	0	0	0	0	-0.271	0	0	0.24	10	0	17		10_0_17_
127-4n64	94		4n	64	ZabcXa	C408	C	408	0.9911	4.076	0.865	0	0	0	0	0	-0.024	0	0	0	0	0	-0.271	0	0	0.24	10	0	17		10_0_17_
128-4n01			4n	1	ZaXb	C400a	C	400a	0.9966	3.979	0.893	0	-0.022	0	0	0	0	0	0	0	0	0	0.259	0	0	0.221	10	0	16	2	10_0_16_2
128-4n02			4n	2	ZaXb	C400a	C	400a	0.9966	3.979	0.893	0	0.008	-0.021	0	0	0	0	0	0	0	0	0.263	0	0	0.214	10	0	16	2	10_0_16_2
128-4n03			4n	3	ZaXb	C400a	C	400a	0.9966	3.979	0.893	0	-0.022	0	0	0	0	0	0	0	0	0	0.259	0	0	0.221	10	0	16	2	10_0_16_2
128-4n04			4n	4	ZaXb	C400a	C	400a	0.9966	3.979	0.893	0	0.008	-0.021	0	0	0	0	0	0	0	0	0.263	0	0	0.214	10	0	16	2	10_0_16_2
128-4n05			4n	5	ZaXb	C400a	C	400a	0.9966	3.979	0.893	0	0.008	0.011	0	0	0	0	0	0	0	0	0.263	0	0	0.21	10	0	16	2	10_0_16_2
128-4n06			4n	6	ZaXb	C400a	C	400a	0.9966	3.979	0.893	0	0.008	0.011	0	0	0	0	0	0	0	0	0.263	0	0	0.21	10	0	16	2	10_0_16_2
128-4n07			4n	7	ZaXb	C400a	C	400a	0.9966	3.979	0.893	0	-0.022	0	0	0	0	0	0	0	0	0	0.259	0	0	0.221	10	0	16	2	10_0_16_2
128-4n08			4n	8	ZaXb	C400a	C	400a	0.9966	3.979	0.893	0	0.008	0.011	0	0	0	0	0	0	0	0	0.263	0	0	0.21	10	0	16	2	10_0_16_2
128-4n09			4n	9	ZaXb	C400a	C	400a	0.9966	3.979	0.893	0	0.008	0.011	0	0	0	0	0	0	0	0	0.263	0	0	0.21	10	0	16	2	10_0_16_2
128-4n10			4n	10	ZaXb	C400a	C	400a	0.9966	3.979	0.893	0	0.008	-0.021	0	0	0	0	0	0	0	0	0.263	0	0	0.214	10	0	16	2	10_0_16_2
128-4n11			4n	11	ZaXb	C400a	C	400a	0.9966	3.979	0.893	0	0.008	0.011	0	0	0	0	0	0	0	0	0.263	0	0	0.21	10	0	16	2	10_0_16_2
128-4n12			4n	12	ZaXb	C400a	C	400a	0.9966	3.979	0.893	0	0.008	0.011	0	0	0	0	0	0	0	0	0.263	0	0	0.21	10	0	16	2	10_0_16_2
128-4n21			4n	21	XabYa	C400a	C	400a	0.9966	3.979	0.893	-0.018	0	-0.013	0	0	0	0	0	0	0	0	0	-0.265	0	-0.194	10	1	0	1	10_1_0_1
128-4n22			4n	22	XabYa	C400a	C	400a	0.9966	3.979	0.893	0.018	0	-0.013	0	0	0	0	0	0	0	0	0	-0.265	0	-0.194	10	1	0	1	10_1_0_1
128-4n23			4n	23	XabYa	C400a	C	400a	0.9966	3.979	0.893	-0.018	0	-0.013	0	0	0	0	0	0	0	0	0	-0.265	0	-0.194	10	1	0	1	10_1_0_1
128-4n24			4n	24	XabYa	C400a	C	400a	0.9966	3.979	0.893	0.018	0	-0.013	0	0	0	0	0	0	0	0	0	-0.265	0	-0.194	10	1	0	1	10_1_0_1
128-4n25			4n	25	XabYa	C400a	C	400a	0.9966	3.979	0.893	0	0	0.013	0	0	0	0	0	0	0	0	0	-0.255	0	-0.199	10	1	0	1	10_1_0_1
128-4n26			4n	26	XabYa	C400a	C	400a	0.9966	3.979	0.893	0	0	0.013	0	0	0	0	0	0	0	0	0	-0.255	0	-0.199	10	1	0	1	10_1_0_1
128-4n27			4n	27	XabYa	C400a	C	400a	0.9966	3.979	0.893	-0.018	0	-0.013	0	0	0	0	0	0	0	0	0	-0.265	0	-0.194	10	1	0	1	10_1_0_1
128-4n28			4n	28	XabYa	C400a	C	400a	0.9966	3.979	0.893	0.018	0	-0.013	0	0	0	0	0	0	0	0	0	-0.265	0	-0.194	10	1	0	1	10_1_0_1
128-4n29			4n	29	XabYa	C400a	C	400a	0.9966	3.979	0.893	0	0	0.013	0	0	0	0	0	0	0	0	0	-0.255	0	-0.199	10	1	0	1	10_1_0_1
128-4n30			4n	30	XabYa	C400a	C	400a	0.9966	3.979	0.893	0	0	0.013	0	0	0	0	0	0	0	0	0	-0.255	0	-0.199	10	1	0	1	10_1_0_1
128-4n31			4n	31	XabYa	C400a	C	400a	0.9966	3.979	0.893	0	0	0.013	0	0	0	0	0	0	0	0	0	-0.255	0	-0.199	10	1	0	1	10_1_0_1
128-4n32			4n	32	XabYa	C400a	C	400a	0.9966	3.979	0.893	0	0	0.013	0	0	0	0	0	0	0	0	0	-0.255	0	-0.199	10	1	0	1	10_1_0_1
128-4n41	76		4n	41	ZabXc	C400a	C	400a	0.9966	3.979	0.893	0	-0.013	0	0	0	0	0	0	0	0	0	0	0	-0.33	0	10	0	16	3	10_0_16_3
128-4n42	76		4n	42	ZabXc	C400a	C	400a	0.9966	3.979	0.893	0	-0.013	0	0	0	0	0	0	0	0	0	0	0	-0.33	0	10	0	16	3	10_0_16_3
128-4n43	76		4n	43	ZabXc	C400a	C	400a	0.9966	3.979	0.893	0	-0.013	0	0	0	0	0	0	0	0	0	0	0	-0.33	0	10	0	16	3	10_0_16_3
128-4n44	76		4n	44	ZabXc	C400a	C	400a	0.9966	3.979	0.893	0	-0.013	0	0	0	0	0	0	0	0	0	0	0	-0.33	0	10	0	16	3	10_0_16_3
128-4n45			4n	45	ZabXc	C400a	C	400a	0.9966	3.979	0.893	0	0.013	-0.018	0	0	0	0	0	0	0	0	0	0	-0.332	0	10	0	16	3	10_0_16_3
128-4n46	76		4n	46	ZabXc	C400a	C	400a	0.9966	3.979	0.893	0	0.013	0.018	0	0	0	0	0	0	0	0	0	0	-0.327	0	10	0	16	3	10_0_16_3
128-4n47	76		4n	47	ZabXc	C400a	C	400a	0.9966	3.979	0.893	0	0.013	0.018	0	0	0	0	0	0	0	0	0	0	-0.327	0	10	0	16	3	10_0_16_3
128-4n48			4n	48	ZabXc	C400a	C	400a	0.9966	3.979	0.893	0	0.013	-0.018	0	0	0	0	0	0	0	0	0	0	-0.332	0	10	0	16	3	10_0_16_3
128-4n49	76		4n	49	ZabXc	C400a	C	400a	0.9966	3.979	0.893	0	-0.013	0	0	0	0	0	0	0	0	0	0	0	-0.33	0	10	0	16	3	10_0_16_3
128-4n50	76		4n	50	ZabXc	C400a	C	400a	0.9966	3.979	0.893	0	-0.013	0	0	0	0	0	0	0	0	0	0	0	-0.33	0	10	0	16	3	10_0_16_3
128-4n51			4n	51	ZabXc	C400a	C	400a	0.9966	3.979	0.893	0	0.013	-0.018	0	0	0	0	0	0	0	0	0	0	-0.332	0	10	0	16	3	10_0_16_3
128-4n52	76		4n	52	ZabXc	C400a	C	400a	0.9966	3.979	0.893	0	0.013	0.018	0	0	0	0	0	0	0	0	0	0	-0.327	0	10	0	16	3	10_0_16_3
128-4n61			4n	61	ZabcXa	C400a	C	400a	0.9966	3.979	0.893	0	0	-0.021	0	0	0	0	0	0	0	0	-0.26	0	0	0.213	10	0	17		10_0_17_
128-4n62			4n	62	ZabcXa	C400a	C	400a	0.9966	3.979	0.893	0	0	-0.021	0	0	0	0	0	0	0	0	-0.26	0	0	0.213	10	0	17		10_0_17_
128-4n63			4n	63	ZabcXa	C400a	C	400a	0.9966	3.979	0.893	0	0.022	0	0	0	0	0	0	0	0	0	-0.248	0	0	0.218	10	0	17		10_0_17_
128-4n64			4n	64	ZabcXa	C400a	C	400a	0.9966	3.979	0.893	0	0	-0.021	0	0	0	0	0	0	0	0	-0.26	0	0	0.213	10	0	17		10_0_17_
129-4n01			4n	1	ZaXb	C400b	C	400b	1.0075	3.84	0.94	0	0	0	0	0	0	0	0	0	0	0	0.21	0	0	0.174	10	0	16	2	10_0_16_2
129-4n02			4n	2	ZaXb	C400b	C	400b	1.0075	3.84	0.94	0	0	0	0	0	0	0	0	0	0	0	0.21	0	0	0.174	10	0	16	2	10_0_16_2
129-4n03			4n	3	ZaXb	C400b	C	400b	1.0075	3.84	0.94	0	0	0	0	0	0	0	0	0	0	0	0.21	0	0	0.174	10	0	16	2	10_0_16_2
129-4n04			4n	4	ZaXb	C400b	C	400b	1.0075	3.84	0.94	0	0	0	0	0	0	0	0	0	0	0	0.21	0	0	0.174	10	0	16	2	10_0_16_2
129-4n05			4n	5	ZaXb	C400b	C	400b	1.0075	3.84	0.94	0	0	0	0	0	0	0	0	0	0	0	0.21	0	0	0.174	10	0	16	2	10_0_16_2
129-4n06			4n	6	ZaXb	C400b	C	400b	1.0075	3.84	0.94	0	0	0	0	0	0	0	0	0	0	0	0.21	0	0	0.174	10	0	16	2	10_0_16_2
129-4n07			4n	7	ZaXb	C400b	C	400b	1.0075	3.84	0.94	0	0	0	0	0	0	-0.0088	0	0	0	0	0.21	0	0	0.174	10	0	16	2	10_0_16_2
129-4n08			4n	8	ZaXb	C400b	C	400b	1.0075	3.84	0.94	0	0	0	0	0	0	-0.0088	0	0	0	0	0.21	0	0	0.174	10	0	16	2	10_0_16_2
129-4n09			4n	9	ZaXb	C400b	C	400b	1.0075	3.84	0.94	0	0	0	0	0	0	-0.0088	0	0	0	0	0.21	0	0	0.174	10	0	16	2	10_0_16_2
129-4n10			4n	10	ZaXb	C400b	C	400b	1.0075	3.84	0.94	0	0	0	0	0	0	0	0	0	0	0	0.216	0	0	0.169	10	0	16	2	10_0_16_2
129-4n11			4n	11	ZaXb	C400b	C	400b	1.0075	3.84	0.94	0	0	0	0	0	0	0	0	0	0	0	0.216	0	0	0.169	10	0	16	2	10_0_16_2
129-4n12			4n	12	ZaXb	C400b	C	400b	1.0075	3.84	0.94	0	0	0	0	0	0	0	0	0	0	0	0.216	0	0	0.169	10	0	16	2	10_0_16_2
129-4n21			4n	21	XabYa	C400b	C	400b	1.0075	3.84	0.94	0	0	0	0	0	0	0	0	0	0	0	0	-0.214	0	-0.156	10	1	0	1	10_1_0_1
129-4n22			4n	22	XabYa	C400b	C	400b	1.0075	3.84	0.94	0	0	0	0	0	0	0	0	0	0	0	0	-0.214	0	-0.156	10	1	0	1	10_1_0_1
129-4n23			4n	23	XabYa	C400b	C	400b	1.0075	3.84	0.94	0	0	0	0	0	0	0	0	0	0	0	0	-0.214	0	-0.156	10	1	0	1	10_1_0_1
129-4n24			4n	24	XabYa	C400b	C	400b	1.0075	3.84	0.94	0	0	0	0	0	0	0	0	0	0	0	0	-0.214	0	-0.156	10	1	0	1	10_1_0_1
129-4n25			4n	25	XabYa	C400b	C	400b	1.0075	3.84	0.94	0	0	0	0	0	0	0	0	0	0	0	0	-0.214	0	-0.156	10	1	0	1	10_1_0_1
129-4n26			4n	26	XabYa	C400b	C	400b	1.0075	3.84	0.94	0	0	0	0	0	0	0	0	0	0	0	0	-0.214	0	-0.156	10	1	0	1	10_1_0_1
129-4n27			4n	27	XabYa	C400b	C	400b	1.0075	3.84	0.94	0	0	0	0	0	0	0	-0.0065	0	0	0	0	-0.209	0	-0.161	10	1	0	1	10_1_0_1
129-4n28			4n	28	XabYa	C400b	C	400b	1.0075	3.84	0.94	0	0	0	0	0	0	0	-0.0065	0	0	0	0	-0.209	0	-0.161	10	1	0	1	10_1_0_1
129-4n29			4n	29	XabYa	C400b	C	400b	1.0075	3.84	0.94	0	0	0	0	0	0	0	-0.0065	0	0	0	0	-0.209	0	-0.161	10	1	0	1	10_1_0_1
129-4n30			4n	30	XabYa	C400b	C	400b	1.0075	3.84	0.94	0	0	0	0	0	0	0	-0.0065	0	0	0	0	-0.209	0	-0.161	10	1	0	1	10_1_0_1
129-4n31			4n	31	XabYa	C400b	C	400b	1.0075	3.84	0.94	0	0	0	0	0	0	0	-0.0065	0	0	0	0	-0.209	0	-0.161	10	1	0	1	10_1_0_1
129-4n32			4n	32	XabYa	C400b	C	400b	1.0075	3.84	0.94	0	0	0	0	0	0	0	-0.0065	0	0	0	0	-0.209	0	-0.161	10	1	0	1	10_1_0_1
129-4n41			4n	41	ZabXc	C400b	C	400b	1.0075	3.84	0.94	0	0	0	0	0	0	0	0	0	0	0	0	0	-0.271	0	10	0	16	3	10_0_16_3
129-4n42			4n	42	ZabXc	C400b	C	400b	1.0075	3.84	0.94	0	0	0	0	0	0	0	0	0	0	0	0	0	-0.271	0	10	0	16	3	10_0_16_3
129-4n43			4n	43	ZabXc	C400b	C	400b	1.0075	3.84	0.94	0	0	0	0	0	0	0	0	0	0	0	0	0	-0.271	0	10	0	16	3	10_0_16_3
129-4n44			4n	44	ZabXc	C400b	C	400b	1.0075	3.84	0.94	0	0	0	0	0	0	0	0	0	0	0	0	0	-0.271	0	10	0	16	3	10_0_16_3
129-4n45			4n	45	ZabXc	C400b	C	400b	1.0075	3.84	0.94	0	0	0	0	0	0	0	0	0	0	0	0	0	-0.271	0	10	0	16	3	10_0_16_3
129-4n46			4n	46	ZabXc	C400b	C	400b	1.0075	3.84	0.94	0	0	0	0	0	0	0	0	0	0	0	0	0	-0.271	0	10	0	16	3	10_0_16_3
129-4n47			4n	47	ZabXc	C400b	C	400b	1.0075	3.84	0.94	0	0	0	0	0	-0.0052	0	0	0	0	0	0	0	-0.268	0	10	0	16	3	10_0_16_3
129-4n48			4n	48	ZabXc	C400b	C	400b	1.0075	3.84	0.94	0	0	0	0	0	-0.0052	0	0	0	0	0	0	0	-0.268	0	10	0	16	3	10_0_16_3
129-4n49			4n	49	ZabXc	C400b	C	400b	1.0075	3.84	0.94	0	0	0	0	0	-0.0052	0	0	0	0	0	0	0	-0.268	0	10	0	16	3	10_0_16_3
129-4n50			4n	50	ZabXc	C400b	C	400b	1.0075	3.84	0.94	0	0	0	0	0	-0.0052	0	0	0	0	0	0	0	-0.268	0	10	0	16	3	10_0_16_3
129-4n51			4n	51	ZabXc	C400b	C	400b	1.0075	3.84	0.94	0	0	0	0	0	-0.0052	0	0	0	0	0	0	0	-0.268	0	10	0	16	3	10_0_16_3
129-4n52			4n	52	ZabXc	C400b	C	400b	1.0075	3.84	0.94	0	0	0	0	0	-0.0052	0	0	0	0	0	0	0	-0.268	0	10	0	16	3	10_0_16_3
129-4n61			4n	61	ZabcXa	C400b	C	400b	1.0075	3.84	0.94	0	0	0	0	0	0	0	0	0	0	0	-0.211	0	0	0.171	10	0	17		10_0_17_
129-4n62			4n	62	ZabcXa	C400b	C	400b	1.0075	3.84	0.94	0	0	0	0	0	0	0	0	0	0	0	-0.211	0	0	0.172	10	0	17		10_0_17_
129-4n63			4n	63	ZabcXa	C400b	C	400b	1.0075	3.84	0.94	0	0	0	0	0	0	0	0	0	0	0	-0.211	0	0	0.172	10	0	17		10_0_17_
129-4n64			4n	64	ZabcXa	C400b	C	400b	1.0075	3.84	0.94	0	0	0	0	0	0	0	0	0	0	0	-0.211	0	0	0.172	10	0	17		10_0_17_
130-4n01			4n	1	ZaXb	C474	C	474	1.0015	3.924	0.909	0	0	0	0	0	0	0.013	0	0	0	0	0.242	0	0	0.194	10	0	16	2	10_0_16_2
130-4n02			4n	2	ZaXb	C474	C	474	1.0015	3.924	0.909	0	0	0	0	0	0	0.013	0	0	0	0	0.242	0	0	0.194	10	0	16	2	10_0_16_2
130-4n03			4n	3	ZaXb	C474	C	474	1.0015	3.924	0.909	0	0	0	0	0	0	-0.0075	0	0	0	0	0.242	0	0	0.192	10	0	16	2	10_0_16_2
130-4n04			4n	4	ZaXb	C474	C	474	1.0015	3.924	0.909	0	0	0	0	0	0	0	0	0	0	0	0.24	0	0	0.194	10	0	16	2	10_0_16_2
130-4n05			4n	5	ZaXb	C474	C	474	1.0015	3.924	0.909	0	0	0	0	0	0	-0.0075	0	0	0	0	0.242	0	0	0.192	10	0	16	2	10_0_16_2
130-4n06			4n	6	ZaXb	C474	C	474	1.0015	3.924	0.909	0	0	0	0	0	0	0	0	0	0	0	0.24	0	0	0.194	10	0	16	2	10_0_16_2
130-4n07			4n	7	ZaXb	C474	C	474	1.0015	3.924	0.909	0	0	0	0	0	0	-0.0075	0	0	0	0	0.242	0	0	0.192	10	0	16	2	10_0_16_2
130-4n08			4n	8	ZaXb	C474	C	474	1.0015	3.924	0.909	0	0	0	0	0	0	-0.0075	0	0	0	0	0.242	0	0	0.192	10	0	16	2	10_0_16_2
130-4n09			4n	9	ZaXb	C474	C	474	1.0015	3.924	0.909	0	0	0	0	0	0	0	0.014	0	0	0	0.24	0	0	0.193	10	0	16	2	10_0_16_2
130-4n10			4n	10	ZaXb	C474	C	474	1.0015	3.924	0.909	0	0	0	0	0	0	0	0	0	0	0	0.24	0	0	0.194	10	0	16	2	10_0_16_2
130-4n11			4n	11	ZaXb	C474	C	474	1.0015	3.924	0.909	0	0	0	0	0	0	0	0	0	0	0	0.24	0	0	0.194	10	0	16	2	10_0_16_2
130-4n12			4n	12	ZaXb	C474	C	474	1.0015	3.924	0.909	0	0	0	0	0	0	0	0.014	0	0	0	0.24	0	0	0.193	10	0	16	2	10_0_16_2
130-4n21			4n	21	XabYa	C474	C	474	1.0015	3.924	0.909	0	0	0	0	0	0	0	0.013	0	0	0	0	-0.24	0	-0.179	10	1	0	1	10_1_0_1
130-4n22			4n	22	XabYa	C474	C	474	1.0015	3.924	0.909	0	0	0	0	0	0	0	0.013	0	0	0	0	-0.24	0	-0.179	10	1	0	1	10_1_0_1
130-4n23			4n	23	XabYa	C474	C	474	1.0015	3.924	0.909	0	0	0	0	0	0	0	0	0	0	0	0	-0.235	0	-0.183	10	1	0	1	10_1_0_1
130-4n24			4n	24	XabYa	C474	C	474	1.0015	3.924	0.909	0	0	0	0	0	0	0	0	0	0	0	0	-0.235	0	-0.183	10	1	0	1	10_1_0_1
130-4n25			4n	25	XabYa	C474	C	474	1.0015	3.924	0.909	0	0	0	0	0	0	0	0	0	0	0	0	-0.235	0	-0.183	10	1	0	1	10_1_0_1
130-4n26			4n	26	XabYa	C474	C	474	1.0015	3.924	0.909	0	0	0	0	0	0	0	0	0	0	0	0	-0.235	0	-0.183	10	1	0	1	10_1_0_1
130-4n27			4n	27	XabYa	C474	C	474	1.0015	3.924	0.909	0	0	0	0	0	0	0	0	0	0	0	0	-0.235	0	-0.183	10	1	0	1	10_1_0_1
130-4n28			4n	28	XabYa	C474	C	474	1.0015	3.924	0.909	0	0	0	0	0	0	0	0	0	0	0	0	-0.235	0	-0.183	10	1	0	1	10_1_0_1
130-4n29			4n	29	XabYa	C474	C	474	1.0015	3.924	0.909	0	0	0	0	0	0	0	0	0	0	0	0	-0.235	0	-0.183	10	1	0	1	10_1_0_1
130-4n30			4n	30	XabYa	C474	C	474	1.0015	3.924	0.909	0	0	0	0	0	0	0	0	0	0	0	0	-0.235	0	-0.183	10	1	0	1	10_1_0_1
130-4n31			4n	31	XabYa	C474	C	474	1.0015	3.924	0.909	0	0	0	0	0	-0.018	0	0	0	0	0	0	-0.236	0	-0.18	10	1	0	1	10_1_0_1
130-4n32			4n	32	XabYa	C474	C	474	1.0015	3.924	0.909	0	0	0	0	0	-0.018	0	0	0	0	0	0	-0.236	0	-0.18	10	1	0	1	10_1_0_1
130-4n41			4n	41	ZabXc	C474	C	474	1.0015	3.924	0.909	0	0	0	0	0	0	0	0	0	0	0	0	0	-0.308	0	10	0	16	3	10_0_16_3
130-4n42			4n	42	ZabXc	C474	C	474	1.0015	3.924	0.909	0	0	0	0	0	0	0	0	0	0	0	0	0	-0.308	0	10	0	16	3	10_0_16_3
130-4n43			4n	43	ZabXc	C474	C	474	1.0015	3.924	0.909	0	0	0	0	0	0	0	0	0	0	0	0	0	-0.304	0	10	0	16	3	10_0_16_3
130-4n44			4n	44	ZabXc	C474	C	474	1.0015	3.924	0.909	0	0	0	0	0	0	0	0	0	0	0	0	0	-0.303	0	10	0	16	3	10_0_16_3
130-4n45			4n	45	ZabXc	C474	C	474	1.0015	3.924	0.909	0	0	0	0	0	0	0	0	0	0	0	0	0	-0.304	0	10	0	16	3	10_0_16_3
130-4n46			4n	46	ZabXc	C474	C	474	1.0015	3.924	0.909	0	0	0	0	0	0	0	0	0	0	0	0	0	-0.303	0	10	0	16	3	10_0_16_3
130-4n47			4n	47	ZabXc	C474	C	474	1.0015	3.924	0.909	0	0	0	0	0	0	0	0	0	0	0	0	0	-0.302	0	10	0	16	3	10_0_16_3
130-4n48			4n	48	ZabXc	C474	C	474	1.0015	3.924	0.909	0	0	0	0	0	0	0	0	0	0	0	0	0	-0.302	0	10	0	16	3	10_0_16_3
130-4n49			4n	49	ZabXc	C474	C	474	1.0015	3.924	0.909	0	0	0	0	0	0	0	0	0	0	0	0	0	-0.304	0	10	0	16	3	10_0_16_3
130-4n50			4n	50	ZabXc	C474	C	474	1.0015	3.924	0.909	0	0	0	0	0	0	0	0	0	0	0	0	0	-0.303	0	10	0	16	3	10_0_16_3
130-4n51			4n	51	ZabXc	C474	C	474	1.0015	3.924	0.909	0	0	0	0	0	0	0	0	0	0	0	0	0	-0.304	0	10	0	16	3	10_0_16_3
130-4n52			4n	52	ZabXc	C474	C	474	1.0015	3.924	0.909	0	0	0	0	0	0	0	0	0	0	0	0	0	-0.303	0	10	0	16	3	10_0_16_3
130-4n61			4n	61	ZabcXa	C474	C	474	1.0015	3.924	0.909	0	0	0	0	0	0	0	0	0	0	0	-0.24	0	0	0.196	10	0	17		10_0_17_
130-4n62			4n	62	ZabcXa	C474	C	474	1.0015	3.924	0.909	0	0	0	0	0	0	0	0	0	0	0	-0.24	0	0	0.196	10	0	17		10_0_17_
130-4n63			4n	63	ZabcXa	C474	C	474	1.0015	3.924	0.909	0	0	0	0	0	0	-0.011	0	0	0	0	-0.233	0	0	0.199	10	0	17		10_0_17_
130-4n64			4n	64	ZabcXa	C474	C	474	1.0015	3.924	0.909	0	0	0	0	0	0	-0.011	0	0	0	0	-0.233	0	0	0.199	10	0	17		10_0_17_
131-4n01			4n	1	ZaXb	C4751	C	4751	0.99738	3.954	0.91	0.025	-0.036	0.013	0	-0.016	-0.03	-0.015	0.0126	-0.02	0	0	0.254	0	0	0.212	10	0	16	2	10_0_16_2
131-4n02			4n	2	ZaXb	C4751	C	4751	0.99738	3.954	0.91	-0.025	0.0245	-0.03	0.016	0	0.02838	0	-0.0196	0	0.0098	0.018	0.262	0	0	0.204	10	0	16	2	10_0_16_2
131-4n03			4n	3	ZaXb	C4751	C	4751	0.99738	3.954	0.91	0	-0.036	-0.028	0	0	-0.03	0.022	-0.0078	0	-0.0081	-0.0189	0.254	0	0	0.212	10	0	16	2	10_0_16_2
131-4n04			4n	4	ZaXb	C4751	C	4751	0.99738	3.954	0.91	0	0	-0.0423	0	0	0	0.0296	-0.022	0.0253	0	0	0.253	-0.037	0.024	0.208	10	0	16	2	10_0_16_2
131-4n05			4n	5	ZaXb	C4751	C	4751	0.99738	3.954	0.91	0	0.0245	0	0	0	0.02838	0	0	0	-0.0137	-0.02	0.262	0.0131	-0.0065	0.202	10	0	16	2	10_0_16_2
131-4n06			4n	6	ZaXb	C4751	C	4751	0.99738	3.954	0.91	0	0	0.0194	0	0	0	-0.0223	0.016	0.0131	0	-0.029	0.253	0.0268	-0.0206	0.209	10	0	16	2	10_0_16_2
131-4n07			4n	7	ZaXb	C4751	C	4751	0.99738	3.954	0.91	0	-0.036	-0.028	0	0	-0.03	0.022	-0.0078	0	-0.0081	-0.0189	0.254	0	0	0.212	10	0	16	2	10_0_16_2
131-4n08			4n	8	ZaXb	C4751	C	4751	0.99738	3.954	0.91	0	0.0245	0	0	0	0.02838	0	0	0	-0.0137	-0.02	0.262	0.0131	-0.0065	0.202	10	0	16	2	10_0_16_2
131-4n09			4n	9	ZaXb	C4751	C	4751	0.99738	3.954	0.91	0	0	0.0236	0	0	0	-0.008	0	0	0	0	0.253	0	0	0.209	10	0	16	2	10_0_16_2
131-4n10			4n	10	ZaXb	C4751	C	4751	0.99738	3.954	0.91	0	0	-0.0423	0	0	0	0.0296	-0.022	0.0253	0	0	0.253	-0.037	0.024	0.208	10	0	16	2	10_0_16_2
131-4n11			4n	11	ZaXb	C4751	C	4751	0.99738	3.954	0.91	0	0	0.0194	0	0	0	-0.0223	0.016	0.0131	0	-0.029	0.253	0.0268	-0.0206	0.209	10	0	16	2	10_0_16_2
131-4n12			4n	12	ZaXb	C4751	C	4751	0.99738	3.954	0.91	0	0	0.0236	0	0	0	-0.008	0	0	0	0	0.253	0	0	0.209	10	0	16	2	10_0_16_2
131-4n21			4n	21	XabYa	C4751	C	4751	0.99738	3.954	0.91	-0.0372	-0.025	0	-0.034	0.011	0	0.012	0	0	-0.015	0	-0.015	-0.253	0.0052	-0.195	10	1	0	1	10_1_0_1
131-4n22			4n	22	XabYa	C4751	C	4751	0.99738	3.954	0.91	0.0372	0.025	0	0.034	0.011	0	-0.012	0	0	-0.015	0	0.015	-0.253	-0.0052	-0.195	10	1	0	1	10_1_0_1
131-4n23			4n	23	XabYa	C4751	C	4751	0.99738	3.954	0.91	0	0	-0.044	0	0	0.0221	0	0.027	0.02	0	0.0112	-0.03	-0.256	0	-0.188	10	1	0	1	10_1_0_1
131-4n24			4n	24	XabYa	C4751	C	4751	0.99738	3.954	0.91	0	0	-0.044	0	0	0.0221	0	0.027	-0.02	0	-0.0112	0.03	-0.256	0	-0.188	10	1	0	1	10_1_0_1
131-4n25			4n	25	XabYa	C4751	C	4751	0.99738	3.954	0.91	0.025	0	0	0.0201	-0.0139	0	0	-0.0156	0	0.035	-0.0097	0	-0.25	0	-0.196	10	1	0	1	10_1_0_1
131-4n26			4n	26	XabYa	C4751	C	4751	0.99738	3.954	0.91	-0.025	0	0	-0.0201	-0.0139	0	0	-0.0156	0	0.035	0.0097	0	-0.25	0	-0.196	10	1	0	1	10_1_0_1
131-4n27			4n	27	XabYa	C4751	C	4751	0.99738	3.954	0.91	0	0	-0.044	0	0	0.0221	0	0.027	0.02	0	0.0112	-0.03	-0.256	0	-0.188	10	1	0	1	10_1_0_1
131-4n28			4n	28	XabYa	C4751	C	4751	0.99738	3.954	0.91	0	0	-0.044	0	0	0.0221	0	0.027	-0.02	0	-0.0112	0.03	-0.256	0	-0.188	10	1	0	1	10_1_0_1
131-4n29			4n	29	XabYa	C4751	C	4751	0.99738	3.954	0.91	0.025	0	0	0.0201	-0.0139	0	0	-0.0156	0	0.035	-0.0097	0	-0.25	0	-0.196	10	1	0	1	10_1_0_1
131-4n30			4n	30	XabYa	C4751	C	4751	0.99738	3.954	0.91	-0.025	0	0	-0.0201	-0.0139	0	0	-0.0156	0	0.035	0.0097	0	-0.25	0	-0.196	10	1	0	1	10_1_0_1
131-4n31			4n	31	XabYa	C4751	C	4751	0.99738	3.954	0.91	-0.028	0	0	0	0.013	0	0	-0.0046	0	0	0	0	-0.255	0	-0.19	10	1	0	1	10_1_0_1
131-4n32			4n	32	XabYa	C4751	C	4751	0.99738	3.954	0.91	-0.028	0	0	0	0.013	0	0	-0.0046	0	0	0	0	-0.255	0	-0.19	10	1	0	1	10_1_0_1
131-4n41	3		4n	41	ZabXc	C4751	C	4751	0.99738	3.954	0.91	0	0	-0.029	-0.0132	0	0	0	0	0.0103	0	0.0148	-0.0031	0.0118	-0.323	0	10	0	16	3	10_0_16_3
131-4n42	3		4n	42	ZabXc	C4751	C	4751	0.99738	3.954	0.91	0	0	-0.029	-0.0132	0	0	0	0	0.0103	0	0.0148	-0.0031	0.0118	-0.323	0	10	0	16	3	10_0_16_3
131-4n43			4n	43	ZabXc	C4751	C	4751	0.99738	3.954	0.91	0	-0.044	0	0	0	0	-0.0113	0.03165	0	0	0.017	0	0	-0.325	0	10	0	16	3	10_0_16_3
131-4n44			4n	44	ZabXc	C4751	C	4751	0.99738	3.954	0.91	0	-0.044	0	0	0	0	0.0107	0.0315	0	0	0	0	0	-0.325	0	10	0	16	3	10_0_16_3
131-4n45			4n	45	ZabXc	C4751	C	4751	0.99738	3.954	0.91	-0.024	0	-0.0386	0.0134	0	-0.0081	0.0239	-0.017	0	-0.0245	0	-0.0065	-0.0112	-0.326	0.0078	10	0	16	3	10_0_16_3
131-4n46			4n	46	ZabXc	C4751	C	4751	0.99738	3.954	0.91	0.021	0	0.0406	0.0154	0	-0.0081	-0.022	0	0	0.025	0	-0.0065	0.0113	-0.326	0	10	0	16	3	10_0_16_3
131-4n47			4n	47	ZabXc	C4751	C	4751	0.99738	3.954	0.91	-0.025	0	0.0382	0	-0.012	0	-0.0327	0	0	0	0.0067	0	0.0171	-0.326	-0.0037	10	0	16	3	10_0_16_3
131-4n48			4n	48	ZabXc	C4751	C	4751	0.99738	3.954	0.91	0.025	0	-0.0372	-0.012	0.0119	0	0.0332	0	0	-0.0088	-0.0066	0	-0.0171	-0.327	0.004	10	0	16	3	10_0_16_3
131-4n49			4n	49	ZabXc	C4751	C	4751	0.99738	3.954	0.91	0	-0.044	0	0	0	0	-0.0113	0.03165	0	0	0.017	0	0	-0.325	0	10	0	16	3	10_0_16_3
131-4n50			4n	50	ZabXc	C4751	C	4751	0.99738	3.954	0.91	0	-0.044	0	0	0	0	0.0107	0.0315	0	0	0	0	0	-0.325	0	10	0	16	3	10_0_16_3
131-4n51			4n	51	ZabXc	C4751	C	4751	0.99738	3.954	0.91	-0.024	0	-0.0386	0.0134	0	-0.0081	0.0239	-0.017	0	-0.0245	0	-0.0065	-0.0112	-0.326	0.0078	10	0	16	3	10_0_16_3
131-4n52			4n	52	ZabXc	C4751	C	4751	0.99738	3.954	0.91	0.021	0	0.0406	0.0154	0	-0.0081	-0.022	0	0	0.025	0	-0.0065	0.0113	-0.326	0	10	0	16	3	10_0_16_3
131-4n61			4n	61	ZabcXa	C4751	C	4751	0.99738	3.954	0.91	-0.024	-0.0289	-0.027	0	0	0.0092	0	-0.026	0.0098	0.0123	-0.019	-0.252	0.037	0.0094	0.211	10	0	17		10_0_17_
131-4n62			4n	62	ZabcXa	C4751	C	4751	0.99738	3.954	0.91	-0.024	-0.0289	-0.027	0	0	0.0092	0	-0.026	0.0098	0.0123	-0.019	-0.252	0.037	0.0094	0.211	10	0	17		10_0_17_
131-4n63			4n	63	ZabcXa	C4751	C	4751	0.99738	3.954	0.91	-0.025	0.038	0.013	0.0043	0	-0.027	0	0.0123	0.0166	0	0	-0.253	0	0	0.212	10	0	17		10_0_17_
131-4n64			4n	64	ZabcXa	C4751	C	4751	0.99738	3.954	0.91	0.025	-0.0246	-0.029	-0.016	0	0.02787	0	-0.0191	0	0.0059	-0.01	-0.259	0.034	0	0.204	10	0	17		10_0_17_
132-4n01			4n	1	ZaXb	C479	C	479	0.9999	3.909	0.922	0	0	0	0	0.004	0	0	0	0	0	0	0.236	0	0	0.194	10	0	16	2	10_0_16_2
132-4n02			4n	2	ZaXb	C479	C	479	0.9999	3.909	0.922	0	0	0	0	-0.004	0	0	0	0	0	0	0.236	0	0	0.194	10	0	16	2	10_0_16_2
132-4n03			4n	3	ZaXb	C479	C	479	0.9999	3.909	0.922	0	0	0	0	-0.004	0	0	0	0	0	0	0.236	0	0	0.194	10	0	16	2	10_0_16_2
132-4n04			4n	4	ZaXb	C479	C	479	0.9999	3.909	0.922	0	0	0	0	0.004	0	0	0	0	0	0	0.236	0	0	0.194	10	0	16	2	10_0_16_2
132-4n05			4n	5	ZaXb	C479	C	479	0.9999	3.909	0.922	0	0	0	0	0.004	0	0	0	0	0	0	0.236	0	0	0.194	10	0	16	2	10_0_16_2
132-4n06			4n	6	ZaXb	C479	C	479	0.9999	3.909	0.922	0	0	0	0	-0.004	0	0	0	0	0	0	0.236	0	0	0.194	10	0	16	2	10_0_16_2
132-4n07			4n	7	ZaXb	C479	C	479	0.9999	3.909	0.922	0	0	0	0	0.004	0	0	0	0	0	0	0.236	0	0	0.194	10	0	16	2	10_0_16_2
132-4n08			4n	8	ZaXb	C479	C	479	0.9999	3.909	0.922	0	0	0	0	-0.004	0	0	0	0	0	0	0.236	0	0	0.194	10	0	16	2	10_0_16_2
132-4n09			4n	9	ZaXb	C479	C	479	0.9999	3.909	0.922	0	0	0	0	0.004	0	0	0	0	0	0	0.236	0	0	0.194	10	0	16	2	10_0_16_2
132-4n10			4n	10	ZaXb	C479	C	479	0.9999	3.909	0.922	0	0	0	0	-0.004	0	0	0	0	0	0	0.236	0	0	0.194	10	0	16	2	10_0_16_2
132-4n11			4n	11	ZaXb	C479	C	479	0.9999	3.909	0.922	0	0	0	0	0.004	0	0	0	0	0	0	0.236	0	0	0.194	10	0	16	2	10_0_16_2
132-4n12			4n	12	ZaXb	C479	C	479	0.9999	3.909	0.922	0	0	0	0	-0.004	0	0	0	0	0	0	0.236	0	0	0.194	10	0	16	2	10_0_16_2
132-4n21			4n	21	XabYa	C479	C	479	0.9999	3.909	0.922	0	0	0	0	-0.003	0	0	0	0	0	0	0	-0.235	0	-0.179	10	1	0	1	10_1_0_1
132-4n22			4n	22	XabYa	C479	C	479	0.9999	3.909	0.922	0	0	0	0	0.003	0	0	0	0	0	0	0	-0.235	0	-0.179	10	1	0	1	10_1_0_1
132-4n23			4n	23	XabYa	C479	C	479	0.9999	3.909	0.922	0	0	0	0	0.003	0	0	0	0	0	0	0	-0.235	0	-0.179	10	1	0	1	10_1_0_1
132-4n24			4n	24	XabYa	C479	C	479	0.9999	3.909	0.922	0	0	0	0	-0.003	0	0	0	0	0	0	0	-0.235	0	-0.179	10	1	0	1	10_1_0_1
132-4n25			4n	25	XabYa	C479	C	479	0.9999	3.909	0.922	0	0	0	0	-0.003	0	0	0	0	0	0	0	-0.235	0	-0.179	10	1	0	1	10_1_0_1
132-4n26			4n	26	XabYa	C479	C	479	0.9999	3.909	0.922	0	0	0	0	0.003	0	0	0	0	0	0	0	-0.235	0	-0.179	10	1	0	1	10_1_0_1
132-4n27			4n	27	XabYa	C479	C	479	0.9999	3.909	0.922	0	0	0	0	-0.003	0	0	0	0	0	0	0	-0.235	0	-0.179	10	1	0	1	10_1_0_1
132-4n28			4n	28	XabYa	C479	C	479	0.9999	3.909	0.922	0	0	0	0	0.003	0	0	0	0	0	0	0	-0.235	0	-0.179	10	1	0	1	10_1_0_1
132-4n29			4n	29	XabYa	C479	C	479	0.9999	3.909	0.922	0	0	0	0	0.003	0	0	0	0	0	0	0	-0.235	0	-0.179	10	1	0	1	10_1_0_1
132-4n30			4n	30	XabYa	C479	C	479	0.9999	3.909	0.922	0	0	0	0	-0.003	0	0	0	0	0	0	0	-0.235	0	-0.179	10	1	0	1	10_1_0_1
132-4n31			4n	31	XabYa	C479	C	479	0.9999	3.909	0.922	0	0	0	0	-0.003	0	0	0	0	0	0	0	-0.235	0	-0.179	10	1	0	1	10_1_0_1
132-4n32			4n	32	XabYa	C479	C	479	0.9999	3.909	0.922	0	0	0	0	0.003	0	0	0	0	0	0	0	-0.235	0	-0.179	10	1	0	1	10_1_0_1
132-4n41			4n	41	ZabXc	C479	C	479	0.9999	3.909	0.922	-0.0041	0	0	0	0	0	0	0	0	0	0	0	0	-0.302	0	10	0	16	3	10_0_16_3
132-4n42			4n	42	ZabXc	C479	C	479	0.9999	3.909	0.922	0.0041	0	0	0	0	0	0	0	0	0	0	0	0	-0.302	0	10	0	16	3	10_0_16_3
132-4n43			4n	43	ZabXc	C479	C	479	0.9999	3.909	0.922	0.0041	0	0	0	0	0	0	0	0	0	0	0	0	-0.302	0	10	0	16	3	10_0_16_3
132-4n44			4n	44	ZabXc	C479	C	479	0.9999	3.909	0.922	-0.0041	0	0	0	0	0	0	0	0	0	0	0	0	-0.302	0	10	0	16	3	10_0_16_3
132-4n45			4n	45	ZabXc	C479	C	479	0.9999	3.909	0.922	-0.0041	0	0	0	0	0	0	0	0	0	0	0	0	-0.302	0	10	0	16	3	10_0_16_3
132-4n46			4n	46	ZabXc	C479	C	479	0.9999	3.909	0.922	0.0041	0	0	0	0	0	0	0	0	0	0	0	0	-0.302	0	10	0	16	3	10_0_16_3
132-4n47			4n	47	ZabXc	C479	C	479	0.9999	3.909	0.922	0.0041	0	0	0	0	0	0	0	0	0	0	0	0	-0.302	0	10	0	16	3	10_0_16_3
132-4n48			4n	48	ZabXc	C479	C	479	0.9999	3.909	0.922	-0.0041	0	0	0	0	0	0	0	0	0	0	0	0	-0.302	0	10	0	16	3	10_0_16_3
132-4n49			4n	49	ZabXc	C479	C	479	0.9999	3.909	0.922	-0.0041	0	0	0	0	0	0	0	0	0	0	0	0	-0.302	0	10	0	16	3	10_0_16_3
132-4n50			4n	50	ZabXc	C479	C	479	0.9999	3.909	0.922	0.0041	0	0	0	0	0	0	0	0	0	0	0	0	-0.302	0	10	0	16	3	10_0_16_3
132-4n51			4n	51	ZabXc	C479	C	479	0.9999	3.909	0.922	0.0041	0	0	0	0	0	0	0	0	0	0	0	0	-0.302	0	10	0	16	3	10_0_16_3
132-4n52			4n	52	ZabXc	C479	C	479	0.9999	3.909	0.922	-0.0041	0	0	0	0	0	0	0	0	0	0	0	0	-0.302	0	10	0	16	3	10_0_16_3
132-4n61			4n	61	ZabcXa	C479	C	479	0.9999	3.909	0.922	-0.0048	0	0	0	0	0	0	0	0	0	0	-0.236	0	0	0.194	10	0	17		10_0_17_
132-4n62			4n	62	ZabcXa	C479	C	479	0.9999	3.909	0.922	0.0048	0	0	0	0	0	0	0	0	0	0	-0.236	0	0	0.194	10	0	17		10_0_17_
132-4n63			4n	63	ZabcXa	C479	C	479	0.9999	3.909	0.922	0.0048	0	0	0	0	0	0	0	0	0	0	-0.236	0	0	0.194	10	0	17		10_0_17_
132-4n64			4n	64	ZabcXa	C479	C	479	0.9999	3.909	0.922	-0.0048	0	0	0	0	0	0	0	0	0	0	-0.236	0	0	0.194	10	0	17		10_0_17_
133-4n01	25		4n	1	ZaXb	C799	C	799	1.0019	3.96	0.934	0	0	0	0	0	0	0	0	0	0	0	0.24	0	-0.047	0.111	10	0	16	2	10_0_16_2
133-4n02	25		4n	2	ZaXb	C799	C	799	1.0019	3.96	0.934	0	0	0	0	0	0	0	0.012	0	0	0	0.21	0	-0.087	0.133	10	0	16	2	10_0_16_2
133-4n03	25		4n	3	ZaXb	C799	C	799	1.0019	3.96	0.934	0	0	0	0	0	0	0	0	0	0	0	0.24	0	-0.028	0	10	0	16	2	10_0_16_2
133-4n04	25		4n	4	ZaXb	C799	C	799	1.0019	3.96	0.934	0	0	0	0	0	0	0	0.015	0	0	0	0.136	0	-0.149	0.109	10	0	16	4	10_0_16_4
133-4n05	25		4n	5	ZaXb	C799	C	799	1.0019	3.96	0.934	0	0	0	0	0	0	0	0	0	0	0	0.21	0	-0.046	0	10	0	16	2	10_0_16_2
133-4n06	25		4n	6	ZaXb	C799	C	799	1.0019	3.96	0.934	0	0	0	0	0	0	0	0.014	0	0	0	0.136	0	-0.135	0.076	10	0	16	4	10_0_16_4
133-4n07	25		4n	7	ZaXb	C799	C	799	1.0019	3.96	0.934	0	0	0	0	0	0	0	0	0	0	0	0.24	0	-0.028	0	10	0	16	2	10_0_16_2
133-4n08	25		4n	8	ZaXb	C799	C	799	1.0019	3.96	0.934	0	0	0	0	0	0	0	0	0	0	0	0.21	0	-0.046	0	10	0	16	2	10_0_16_2
133-4n09	25		4n	9	ZaXb	C799	C	799	1.0019	3.96	0.934	0	0	0	0	0	0	0	-0.017	0	0	0	0.136	-0.061	0.163	0.128	10	0	16	5	10_0_16_5
133-4n10	25		4n	10	ZaXb	C799	C	799	1.0019	3.96	0.934	0	0	0	0	0	0	0	0.015	0	0	0	0.136	0	-0.149	0.109	10	0	16	4	10_0_16_4
133-4n11	25		4n	11	ZaXb	C799	C	799	1.0019	3.96	0.934	0	0	0	0	0	0	0	0.014	0	0	0	0.136	0	-0.135	0.076	10	0	16	4	10_0_16_4
133-4n12	25		4n	12	ZaXb	C799	C	799	1.0019	3.96	0.934	0	0	0	0	0	0	0	-0.017	0	0	0	0.136	-0.061	0.163	0.128	10	0	16	5	10_0_16_5
133-4n21	25		4n	21	XabYa	C799	C	799	1.0019	3.96	0.934	0	0	0	0	0	-0.015	0	0	0	0	0	0	-0.146	0	-0.203	10	1	0	1	10_1_0_1
133-4n22	25		4n	22	XabYa	C799	C	799	1.0019	3.96	0.934	0	0	0	0	0	-0.015	0	0	0	0	0	0	-0.146	0	-0.203	10	1	0	1	10_1_0_1
133-4n23	25		4n	23	XabYa	C799	C	799	1.0019	3.96	0.934	0	0	0	0	0	-0.015	0	0	0	0	-0.09	0	-0.075	0	-0.189	10	1	0	1	10_1_0_1
133-4n24	25		4n	24	XabYa	C799	C	799	1.0019	3.96	0.934	0	0	0	0	0	-0.015	0	0	0	0	0.09	0	-0.075	0	-0.189	10	1	0	1	10_1_0_1
133-4n25	25		4n	25	XabYa	C799	C	799	1.0019	3.96	0.934	0	0	0	0	0	0	0	0	0	0	-0.065	0	-0.055	0	-0.179	10	1	0	1	10_1_0_1
133-4n26	25		4n	26	XabYa	C799	C	799	1.0019	3.96	0.934	0	0	0	0	0	0	0	0	0	0	0.065	0	-0.055	0	-0.179	10	1	0	1	10_1_0_1
133-4n27	25		4n	27	XabYa	C799	C	799	1.0019	3.96	0.934	0	0	0	0	0	-0.015	0	0	0	0	-0.09	0	-0.075	0	-0.189	10	1	0	1	10_1_0_1
133-4n28	25		4n	28	XabYa	C799	C	799	1.0019	3.96	0.934	0	0	0	0	0	-0.015	0	0	0	0	0.09	0	-0.075	0	-0.189	10	1	0	1	10_1_0_1
133-4n29	25		4n	29	XabYa	C799	C	799	1.0019	3.96	0.934	0	0	0	0	0	0	0	0	0	0	-0.065	0	-0.055	0	-0.179	10	1	0	1	10_1_0_1
133-4n30	25		4n	30	XabYa	C799	C	799	1.0019	3.96	0.934	0	0	0	0	0	0	0	0	0	0	0.065	0	-0.055	0	-0.179	10	1	0	1	10_1_0_1
133-4n31	25		4n	31	XabYa	C799	C	799	1.0019	3.96	0.934	0	0	0	0	0	0.014	0	0	0	0	0	0	-0.234	0	-0.089	10	1	0	1	10_1_0_1
133-4n32	25		4n	32	XabYa	C799	C	799	1.0019	3.96	0.934	0	0	0	0	0	0.014	0	0	0	0	0	0	-0.234	0	-0.089	10	1	0	1	10_1_0_1
133-4n41	25		4n	41	ZabXc	C799	C	799	1.0019	3.96	0.934	0	0	0	0	0	0	0	-0.016	0	0	0	-0.08	0	-0.237	0	10	0	16	3	10_0_16_3
133-4n42	25		4n	42	ZabXc	C799	C	799	1.0019	3.96	0.934	0	0	0	0	0	0	0	-0.016	0	0	0	-0.08	0	-0.237	0	10	0	16	3	10_0_16_3
133-4n43	25		4n	43	ZabXc	C799	C	799	1.0019	3.96	0.934	0	0	0	0	0	0	0	-0.013	0	0	0	-0.114	0.107	-0.18	-0.038	10	0	16	6	10_0_16_6
133-4n44	25		4n	44	ZabXc	C799	C	799	1.0019	3.96	0.934	0	0	0	0	0	0	0	-0.0071	0	0	0	-0.114	-0.105	-0.1	0.074	10	0	18		10_0_18_
133-4n45	25		4n	45	ZabXc	C799	C	799	1.0019	3.96	0.934	0	0	0	0	0	0.012	-0.0098	0	0	0	0	-0.119	0.147	-0.157	-0.037	10	0	16	6	10_0_16_6
133-4n46	25		4n	46	ZabXc	C799	C	799	1.0019	3.96	0.934	0	0	0	0	0	0.012	0	0	0	0	0	-0.119	-0.123	-0.082	0.055	10	0	18		10_0_18_
133-4n47	25		4n	47	ZabXc	C799	C	799	1.0019	3.96	0.934	0	0	0	0	0	0	0	0.015	0	0	0	0.076	0	-0.242	0	10	0	16	3	10_0_16_3
133-4n48	25		4n	48	ZabXc	C799	C	799	1.0019	3.96	0.934	0	0	0	0	0	0	0	0.015	0	0	0	0.076	0	-0.243	0	10	0	16	3	10_0_16_3
133-4n49	25		4n	49	ZabXc	C799	C	799	1.0019	3.96	0.934	0	0	0	0	0	0	0	-0.013	0	0	0	-0.114	0.107	-0.18	-0.038	10	0	16	6	10_0_16_6
133-4n50	25		4n	50	ZabXc	C799	C	799	1.0019	3.96	0.934	0	0	0	0	0	0	0	-0.0071	0	0	0	-0.114	-0.105	-0.1	0.074	10	0	18		10_0_18_
133-4n51	25		4n	51	ZabXc	C799	C	799	1.0019	3.96	0.934	0	0	0	0	0	0.012	-0.0098	0	0	0	0	-0.119	0.147	-0.157	-0.037	10	0	16	6	10_0_16_6
133-4n52	25		4n	52	ZabXc	C799	C	799	1.0019	3.96	0.934	0	0	0	0	0	0.012	0	0	0	0	0	-0.119	-0.123	-0.082	0.055	10	0	18		10_0_18_
133-4n61	25		4n	61	ZabcXa	C799	C	799	1.0019	3.96	0.934	0	0	0	0	0	-0.017	0	0	0	0	0	-0.117	-0.064	0	0.197	10	0	19		10_0_19_
133-4n62	25		4n	62	ZabcXa	C799	C	799	1.0019	3.96	0.934	0	0	0	0	0	-0.017	0	0	0	0	0	-0.117	-0.064	0	0.197	10	0	19		10_0_19_
133-4n63	25		4n	63	ZabcXa	C799	C	799	1.0019	3.96	0.934	0	0	0	0	0	0	0.0093	0	0	0	0	-0.126	-0.176	-0.079	0.107	10	0	18		10_0_18_
133-4n64	25		4n	64	ZabcXa	C799	C	799	1.0019	3.96	0.934	0	0	0	0	0	0	0	0.015	0	0	0	-0.116	-0.162	-0.046	0.149	10	0	18		10_0_18_
134-4n01			4n	1	ZaXb	C799b	C	799b	0.9967	4.106	0.889	0	0	0	0	0	0.029	0	0.024	0	0	0	0.279	0	-0.062	0.164	10	0	16	0	10_0_16_0
134-4n02			4n	2	ZaXb	C799b	C	799b	0.9967	4.106	0.889	0	0	0	0	0	0.029	0	0.024	0	0	0	0.279	0	-0.062	0.164	10	0	16	0	10_0_16_0
134-4n03	25		4n	3	ZaXb	C799b	C	799b	0.9967	4.106	0.889	0	0	0	0	0	0.029	0	0	0	0	0	0.279	0	-0.026	0.046	10	0	20		10_0_20_
134-4n04	25		4n	4	ZaXb	C799b	C	799b	0.9967	4.106	0.889	0	0	0	0	0	0	0	0.031	0	0	0	0.172	0.029	-0.16	0.14	10	16			10_16__
134-4n05	25		4n	5	ZaXb	C799b	C	799b	0.9967	4.106	0.889	0	0	0	0	0	0.029	0	0	0	0	0	0.279	0	-0.026	0.046	10	0	20		10_0_20_
134-4n06	25		4n	6	ZaXb	C799b	C	799b	0.9967	4.106	0.889	0	0	0	0	0	0	0	0.031	0	0	0	0.172	0.029	-0.16	0.14	10	16			10_16__
134-4n07	25		4n	7	ZaXb	C799b	C	799b	0.9967	4.106	0.889	0	0	0	0	0	0.029	0	0	0	0	0	0.279	0	-0.026	0.046	10	0	20		10_0_20_
134-4n08	25		4n	8	ZaXb	C799b	C	799b	0.9967	4.106	0.889	0	0	0	0	0	0.029	0	0	0	0	0	0.279	0	-0.026	0.046	10	0	20		10_0_20_
134-4n09			4n	9	ZaXb	C799b	C	799b	0.9967	4.106	0.889	0	0	0	0	0	0	0	-0.037	0	0	0	0.172	-0.085	0.201	0.165	10	17			10_17__
134-4n10	25		4n	10	ZaXb	C799b	C	799b	0.9967	4.106	0.889	0	0	0	0	0	0	0	0.031	0	0	0	0.172	0.029	-0.16	0.14	10	16			10_16__
134-4n11	25		4n	11	ZaXb	C799b	C	799b	0.9967	4.106	0.889	0	0	0	0	0	0	0	0.031	0	0	0	0.172	0.029	-0.16	0.14	10	16			10_16__
134-4n12			4n	12	ZaXb	C799b	C	799b	0.9967	4.106	0.889	0	0	0	0	0	0	0	-0.037	0	0	0	0.172	-0.085	0.201	0.165	10	17			10_17__
134-4n21			4n	21	XabYa	C799b	C	799b	0.9967	4.106	0.889	0	0	0	0	0	-0.036	0	0	0	0	0	0	-0.194	0	-0.246	10	1	0	1	10_1_0_1
134-4n22			4n	22	XabYa	C799b	C	799b	0.9967	4.106	0.889	0	0	0	0	0	-0.036	0	0	0	0	0	0	-0.194	0	-0.246	10	1	0	1	10_1_0_1
134-4n23	25		4n	23	XabYa	C799b	C	799b	0.9967	4.106	0.889	0	0	0	0	0	-0.03	0	0	0	0	-0.096	0	-0.113	0	-0.219	10	1	6		10_1_6_
134-4n24	25		4n	24	XabYa	C799b	C	799b	0.9967	4.106	0.889	0	0	0	0	0	-0.03	0	0	0	0	0.096	0	-0.113	0	-0.219	10	1	7		10_1_7_
134-4n25	25		4n	25	XabYa	C799b	C	799b	0.9967	4.106	0.889	0	0	0	0	0	-0.03	0	0	0	0	-0.096	0	-0.113	0	-0.219	10	1	6		10_1_6_
134-4n26	25		4n	26	XabYa	C799b	C	799b	0.9967	4.106	0.889	0	0	0	0	0	-0.03	0	0	0	0	0.096	0	-0.113	0	-0.219	10	1	7		10_1_7_
134-4n27	25		4n	27	XabYa	C799b	C	799b	0.9967	4.106	0.889	0	0	0	0	0	-0.03	0	0	0	0	-0.096	0	-0.113	0	-0.219	10	1	6		10_1_6_
134-4n28	25		4n	28	XabYa	C799b	C	799b	0.9967	4.106	0.889	0	0	0	0	0	-0.03	0	0	0	0	0.096	0	-0.113	0	-0.219	10	1	7		10_1_7_
134-4n29	25		4n	29	XabYa	C799b	C	799b	0.9967	4.106	0.889	0	0	0	0	0	-0.03	0	0	0	0	-0.096	0	-0.113	0	-0.219	10	1	6		10_1_6_
134-4n30	25		4n	30	XabYa	C799b	C	799b	0.9967	4.106	0.889	0	0	0	0	0	-0.03	0	0	0	0	0.096	0	-0.113	0	-0.219	10	1	7		10_1_7_
134-4n31			4n	31	XabYa	C799b	C	799b	0.9967	4.106	0.889	0	0	0	0	0	0	0	0.022	0	0	0	0	-0.293	0	-0.122	10	1	0	1	10_1_0_1
134-4n32			4n	32	XabYa	C799b	C	799b	0.9967	4.106	0.889	0	0	0	0	0	0	0	0.022	0	0	0	0	-0.293	0	-0.122	10	1	0	1	10_1_0_1
134-4n41	25		4n	41	ZabXc	C799b	C	799b	0.9967	4.106	0.889	0	0	0	0	0	0	0	-0.037	0	0	0	-0.086	0	-0.304	0	10	0	16	1	10_0_16_1
134-4n42	25		4n	42	ZabXc	C799b	C	799b	0.9967	4.106	0.889	0	0	0	0	0	0	0	-0.037	0	0	0	-0.086	0	-0.304	0	10	0	16	1	10_0_16_1
134-4n43	25		4n	43	ZabXc	C799b	C	799b	0.9967	4.106	0.889	0	0	0	0	0	0	-0.023	-0.022	0	0	0	-0.116	0.156	-0.233	-0.05	10	19			10_19__
134-4n44	25		4n	44	ZabXc	C799b	C	799b	0.9967	4.106	0.889	0	0	0	0	0	0	0	0	0	0	0	-0.116	-0.142	-0.14	0.078	10	18			10_18__
134-4n45	25		4n	45	ZabXc	C799b	C	799b	0.9967	4.106	0.889	0	0	0	0	0	0	-0.023	-0.022	0	0	0	-0.116	0.156	-0.233	-0.05	10	19			10_19__
134-4n46	25		4n	46	ZabXc	C799b	C	799b	0.9967	4.106	0.889	0	0	0	0	0	0	0	0	0	0	0	-0.116	-0.142	-0.14	0.078	10	18			10_18__
134-4n47			4n	47	ZabXc	C799b	C	799b	0.9967	4.106	0.889	0	0	0	0	0	0	0	0.038	0	0	0	0.086	0	-0.312	0	10	0	16	1	10_0_16_1
134-4n48			4n	48	ZabXc	C799b	C	799b	0.9967	4.106	0.889	0	0	0	0	0	0	0	0.038	0	0	0	0.086	0	-0.312	0	10	0	16	1	10_0_16_1
134-4n49	25		4n	49	ZabXc	C799b	C	799b	0.9967	4.106	0.889	0	0	0	0	0	0	-0.023	-0.022	0	0	0	-0.116	0.156	-0.233	-0.05	10	19			10_19__
134-4n50	25		4n	50	ZabXc	C799b	C	799b	0.9967	4.106	0.889	0	0	0	0	0	0	0	0	0	0	0	-0.116	-0.142	-0.14	0.078	10	18			10_18__
134-4n51	25		4n	51	ZabXc	C799b	C	799b	0.9967	4.106	0.889	0	0	0	0	0	0	-0.023	-0.022	0	0	0	-0.116	0.156	-0.233	-0.05	10	19			10_19__
134-4n52	25		4n	52	ZabXc	C799b	C	799b	0.9967	4.106	0.889	0	0	0	0	0	0	0	0	0	0	0	-0.116	-0.142	-0.14	0.078	10	18			10_18__
134-4n61	25		4n	61	ZabcXa	C799b	C	799b	0.9967	4.106	0.889	0	0	0	0	0	-0.034	0	0	0	0	0	-0.171	-0.052	0	0.24	10	0	17		10_0_17_
134-4n62	25		4n	62	ZabcXa	C799b	C	799b	0.9967	4.106	0.889	0	0	0	0	0	-0.034	0	0	0	0	0	-0.171	-0.052	0	0.24	10	0	17		10_0_17_
134-4n63			4n	63	ZabcXa	C799b	C	799b	0.9967	4.106	0.889	0	0	0	0	0	0	0	0.035	0	0	0	-0.155	-0.209	-0.089	0.166	10	18			10_18__
134-4n64			4n	64	ZabcXa	C799b	C	799b	0.9967	4.106	0.889	0	0	0	0	0	0	0	0.035	0	0	0	-0.155	-0.209	-0.089	0.166	10	18			10_18__
135-4n01	9		4n	1	ZaXb	C798	C	798	0.9915	4.1	0.874	0	0	0	0	0	0.029	-0.0082	0.035	0	0	0	0.288	0	-0.033	0.221	10	0	16	0	10_0_16_0
135-4n02	9		4n	2	ZaXb	C798	C	798	0.9915	4.1	0.874	0	0	0	0	0	0.029	-0.0082	0.035	0	0	0	0.288	0	-0.033	0.221	10	0	16	0	10_0_16_0
135-4n03	9		4n	3	ZaXb	C798	C	798	0.9915	4.1	0.874	0	0	0	0	0	0.029	0	0	0	0	0	0.288	0	0	0.189	10	0	16	0	10_0_16_0
135-4n04	9		4n	4	ZaXb	C798	C	798	0.9915	4.1	0.874	0	0	0	0	0	-0.013	-0.017	0.018	0	0	0	0.251	0.036	-0.05	0.221	10	0	16	0	10_0_16_0
135-4n05	9		4n	5	ZaXb	C798	C	798	0.9915	4.1	0.874	0	0	0	0	0	0.029	0	0	0	0	0	0.288	0	0	0.189	10	0	16	0	10_0_16_0
135-4n06	9		4n	6	ZaXb	C798	C	798	0.9915	4.1	0.874	0	0	0	0	0	-0.013	-0.017	0.018	0	0	0	0.251	0.036	-0.05	0.221	10	0	16	0	10_0_16_0
135-4n07	9		4n	7	ZaXb	C798	C	798	0.9915	4.1	0.874	0	0	0	0	0	0.029	0	0	0	0	0	0.288	0	0	0.189	10	0	16	0	10_0_16_0
135-4n08	9		4n	8	ZaXb	C798	C	798	0.9915	4.1	0.874	0	0	0	0	0	0.029	0	0	0	0	0	0.288	0	0	0.189	10	0	16	0	10_0_16_0
135-4n09			4n	9	ZaXb	C798	C	798	0.9915	4.1	0.874	0	0	0	0	0	-0.013	0.033	-0.0266	0	0	0	0.251	-0.086	0.088	0.228	10	20			10_20__
135-4n10	9		4n	10	ZaXb	C798	C	798	0.9915	4.1	0.874	0	0	0	0	0	-0.013	-0.017	0.018	0	0	0	0.251	0.036	-0.05	0.221	10	0	16	0	10_0_16_0
135-4n11	9		4n	11	ZaXb	C798	C	798	0.9915	4.1	0.874	0	0	0	0	0	-0.013	-0.017	0.018	0	0	0	0.251	0.036	-0.05	0.221	10	0	16	0	10_0_16_0
135-4n12			4n	12	ZaXb	C798	C	798	0.9915	4.1	0.874	0	0	0	0	0	-0.013	0.033	-0.0266	0	0	0	0.251	-0.086	0.088	0.228	10	20			10_20__
135-4n21	9		4n	21	XabYa	C798	C	798	0.9915	4.1	0.874	0	0	-0.014	0	0	-0.046	0	-0.0099	0	0	0	0	-0.261	0	-0.234	10	1	0	1	10_1_0_1
135-4n22	9		4n	22	XabYa	C798	C	798	0.9915	4.1	0.874	0	0	-0.014	0	0	-0.046	0	-0.0099	0	0	0	0	-0.261	0	-0.234	10	1	0	1	10_1_0_1
135-4n23	9		4n	23	XabYa	C798	C	798	0.9915	4.1	0.874	-0.013	0	0	0.025	0	0	0	0	0	0	-0.038	0	-0.249	0	-0.212	10	1	0	1	10_1_0_1
135-4n24	9		4n	24	XabYa	C798	C	798	0.9915	4.1	0.874	0.013	0	0	-0.025	0	0	0	0	0	0	0.038	0	-0.249	0	-0.212	10	1	0	1	10_1_0_1
135-4n25	9		4n	25	XabYa	C798	C	798	0.9915	4.1	0.874	-0.013	0	0	0.025	0	0	0	0	0	0	-0.038	0	-0.249	0	-0.212	10	1	0	1	10_1_0_1
135-4n26	9		4n	26	XabYa	C798	C	798	0.9915	4.1	0.874	0.013	0	0	-0.025	0	0	0	0	0	0	0.038	0	-0.249	0	-0.212	10	1	0	1	10_1_0_1
135-4n27	9		4n	27	XabYa	C798	C	798	0.9915	4.1	0.874	-0.013	0	0	0.025	0	0	0	0	0	0	-0.038	0	-0.249	0	-0.212	10	1	0	1	10_1_0_1
135-4n28	9		4n	28	XabYa	C798	C	798	0.9915	4.1	0.874	0.013	0	0	-0.025	0	0	0	0	0	0	0.038	0	-0.249	0	-0.212	10	1	0	1	10_1_0_1
135-4n29	9		4n	29	XabYa	C798	C	798	0.9915	4.1	0.874	-0.013	0	0	0.025	0	0	0	0	0	0	-0.038	0	-0.249	0	-0.212	10	1	0	1	10_1_0_1
135-4n30	9		4n	30	XabYa	C798	C	798	0.9915	4.1	0.874	0.013	0	0	-0.025	0	0	0	0	0	0	0.038	0	-0.249	0	-0.212	10	1	0	1	10_1_0_1
135-4n31	9		4n	31	XabYa	C798	C	798	0.9915	4.1	0.874	0	0	0.016	0	0	0.0306	0	0.033	0	0	0	0	-0.295	0	-0.189	10	1	0	1	10_1_0_1
135-4n32	9		4n	32	XabYa	C798	C	798	0.9915	4.1	0.874	0	0	0.016	0	0	0.0306	0	0.033	0	0	0	0	-0.295	0	-0.189	10	1	0	1	10_1_0_1
135-4n41	9		4n	41	ZabXc	C798	C	798	0.9915	4.1	0.874	0	-0.014	0	0	0	0.014	0	-0.042	0	0	0	-0.032	0	-0.356	0	10	0	16	1	10_0_16_1
135-4n42	9		4n	42	ZabXc	C798	C	798	0.9915	4.1	0.874	0	-0.014	0	0	0	0.014	0	-0.042	0	0	0	-0.032	0	-0.356	0	10	0	16	1	10_0_16_1
135-4n43	9		4n	43	ZabXc	C798	C	798	0.9915	4.1	0.874	0	0	0	0	0	0	-0.0324	0	0	0	0	-0.021	0.103	-0.335	-0.04	10	0	22		10_0_22_
135-4n44	9		4n	44	ZabXc	C798	C	798	0.9915	4.1	0.874	0	0	0	0	0	0	0.0245	0	0	0	0	-0.021	-0.098	-0.311	0.056	10	0	21		10_0_21_
135-4n45	9		4n	45	ZabXc	C798	C	798	0.9915	4.1	0.874	0	0	0	0	0	0	-0.0324	0	0	0	0	-0.021	0.103	-0.335	-0.04	10	0	22		10_0_22_
135-4n46	9		4n	46	ZabXc	C798	C	798	0.9915	4.1	0.874	0	0	0	0	0	0	0.0245	0	0	0	0	-0.021	-0.098	-0.311	0.056	10	0	21		10_0_21_
135-4n47	9		4n	47	ZabXc	C798	C	798	0.9915	4.1	0.874	0	0.016	0	0	0	0.015	0	0.043	0	0	0	0.029	0	-0.356	0	10	0	16	1	10_0_16_1
135-4n48	9		4n	48	ZabXc	C798	C	798	0.9915	4.1	0.874	0	0.016	0	0	0	0.015	0	0.043	0	0	0	0.029	0	-0.356	0	10	0	16	1	10_0_16_1
135-4n49	9		4n	49	ZabXc	C798	C	798	0.9915	4.1	0.874	0	0	0	0	0	0	-0.0324	0	0	0	0	-0.021	0.103	-0.335	-0.04	10	0	22		10_0_22_
135-4n50	9		4n	50	ZabXc	C798	C	798	0.9915	4.1	0.874	0	0	0	0	0	0	0.0245	0	0	0	0	-0.021	-0.098	-0.311	0.056	10	0	21		10_0_21_
135-4n51	9		4n	51	ZabXc	C798	C	798	0.9915	4.1	0.874	0	0	0	0	0	0	-0.0324	0	0	0	0	-0.021	0.103	-0.335	-0.04	10	0	22		10_0_22_
135-4n52	9		4n	52	ZabXc	C798	C	798	0.9915	4.1	0.874	0	0	0	0	0	0	0.0245	0	0	0	0	-0.021	-0.098	-0.311	0.056	10	0	21		10_0_21_
135-4n61	9		4n	61	ZabcXa	C798	C	798	0.9915	4.1	0.874	0	0	0	0	0	-0.032	0	0.011	0	0	0	-0.258	0	0	0.244	10	0	17		10_0_17_
135-4n62	9		4n	62	ZabcXa	C798	C	798	0.9915	4.1	0.874	0	0	0	0	0	-0.032	0	0.011	0	0	0	-0.258	0	0	0.244	10	0	17		10_0_17_
135-4n63	9		4n	63	ZabcXa	C798	C	798	0.9915	4.1	0.874	0	0	0	0	0	0.02	0.009	0.04	0	0	0	-0.26	-0.129	-0.059	0.208	10	21			10_21__
135-4n64	9		4n	64	ZabcXa	C798	C	798	0.9915	4.1	0.874	0	0	0	0	0	0.02	0.009	0.04	0	0	0	-0.26	-0.129	-0.059	0.208	10	21			10_21__
136-4n01	250		4n	1	ZaXb	C402	C	402	0.9995	3.915	0.892	0	0	0.0106	0	0	0	0	0	0	0	0	0.264	0	0	0.21	10	0	16	2	10_0_16_2
136-4n02	250		4n	2	ZaXb	C402	C	402	0.9995	3.915	0.892	0	0	0.0106	0	0	0	0	0	0	0	0	0.264	0	0	0.21	10	0	16	2	10_0_16_2
136-4n03	250		4n	3	ZaXb	C402	C	402	0.9995	3.915	0.892	0	0	0.0106	0	0	0	0	0	0	0	0	0.264	0	0	0.21	10	0	16	2	10_0_16_2
136-4n04	250		4n	4	ZaXb	C402	C	402	0.9995	3.915	0.892	0	0	0.0106	0	0	0	0	0	0	0	0	0.264	0	0	0.21	10	0	16	2	10_0_16_2
136-4n05	250		4n	5	ZaXb	C402	C	402	0.9995	3.915	0.892	0	0	0.0106	0	0	0	0	0	0	0	0	0.264	0	0	0.21	10	0	16	2	10_0_16_2
136-4n06	250		4n	6	ZaXb	C402	C	402	0.9995	3.915	0.892	0	0	0.0106	0	0	0	0	0	0	0	0	0.264	0	0	0.21	10	0	16	2	10_0_16_2
136-4n07			4n	7	ZaXb	C402	C	402	0.9995	3.915	0.892	0	0	-0.02	0	0	0	0	0	0	0	0	0.264	0	0	0.216	10	0	16	2	10_0_16_2
136-4n08			4n	8	ZaXb	C402	C	402	0.9995	3.915	0.892	0	0	-0.02	0	0	0	0	0	0	0	0	0.264	0	0	0.216	10	0	16	2	10_0_16_2
136-4n09			4n	9	ZaXb	C402	C	402	0.9995	3.915	0.892	0	0	-0.02	0	0	0	0	0	0	0	0	0.264	0	0	0.216	10	0	16	2	10_0_16_2
136-4n10			4n	10	ZaXb	C402	C	402	0.9995	3.915	0.892	0	-0.022	0	0	0	0	0	0	0	0	0	0.266	0	0	0.218	10	0	16	2	10_0_16_2
136-4n11			4n	11	ZaXb	C402	C	402	0.9995	3.915	0.892	0	-0.022	0	0	0	0	0	0	0	0	0	0.266	0	0	0.218	10	0	16	2	10_0_16_2
136-4n12			4n	12	ZaXb	C402	C	402	0.9995	3.915	0.892	0	-0.022	0	0	0	0	0	0	0	0	0	0.266	0	0	0.218	10	0	16	2	10_0_16_2
136-4n21	250		4n	21	XabYa	C402	C	402	0.9995	3.915	0.892	0	0	0.013	0	0	0	0	0	0	0	0	0	-0.256	0	-0.201	10	1	0	1	10_1_0_1
136-4n22	250		4n	22	XabYa	C402	C	402	0.9995	3.915	0.892	0	0	0.013	0	0	0	0	0	0	0	0	0	-0.256	0	-0.201	10	1	0	1	10_1_0_1
136-4n23	250		4n	23	XabYa	C402	C	402	0.9995	3.915	0.892	0	0	0.013	0	0	0	0	0	0	0	0	0	-0.256	0	-0.201	10	1	0	1	10_1_0_1
136-4n24	250		4n	24	XabYa	C402	C	402	0.9995	3.915	0.892	0	0	0.013	0	0	0	0	0	0	0	0	0	-0.256	0	-0.201	10	1	0	1	10_1_0_1
136-4n25	250		4n	25	XabYa	C402	C	402	0.9995	3.915	0.892	0	0	0.013	0	0	0	0	0	0	0	0	0	-0.256	0	-0.201	10	1	0	1	10_1_0_1
136-4n26	250		4n	26	XabYa	C402	C	402	0.9995	3.915	0.892	0	0	0.013	0	0	0	0	0	0	0	0	0	-0.256	0	-0.201	10	1	0	1	10_1_0_1
136-4n27			4n	27	XabYa	C402	C	402	0.9995	3.915	0.892	0.018	0	-0.012	0	0	0	0	0	0	0	0	0	-0.265	0	-0.199	10	1	0	1	10_1_0_1
136-4n28			4n	28	XabYa	C402	C	402	0.9995	3.915	0.892	-0.018	0	-0.012	0	0	0	0	0	0	0	0	0	-0.265	0	-0.199	10	1	0	1	10_1_0_1
136-4n29			4n	29	XabYa	C402	C	402	0.9995	3.915	0.892	0.018	0	-0.012	0	0	0	0	0	0	0	0	0	-0.265	0	-0.199	10	1	0	1	10_1_0_1
136-4n30			4n	30	XabYa	C402	C	402	0.9995	3.915	0.892	-0.018	0	-0.012	0	0	0	0	0	0	0	0	0	-0.265	0	-0.199	10	1	0	1	10_1_0_1
136-4n31			4n	31	XabYa	C402	C	402	0.9995	3.915	0.892	0.018	0	-0.012	0	0	0	0	0	0	0	0	0	-0.265	0	-0.199	10	1	0	1	10_1_0_1
136-4n32			4n	32	XabYa	C402	C	402	0.9995	3.915	0.892	-0.018	0	-0.012	0	0	0	0	0	0	0	0	0	-0.265	0	-0.199	10	1	0	1	10_1_0_1
136-4n41	250		4n	41	ZabXc	C402	C	402	0.9995	3.915	0.892	0	0.013	0.017	0	0	0	0	0	0	0	0	0	0	-0.33	0	10	0	16	3	10_0_16_3
136-4n42	250		4n	42	ZabXc	C402	C	402	0.9995	3.915	0.892	0	0.013	-0.017	0	0	0	0	0	0	0	0	0	0	-0.333	0	10	0	16	3	10_0_16_3
136-4n43	250		4n	43	ZabXc	C402	C	402	0.9995	3.915	0.892	0	0.013	0.017	0	0	0	0	0	0	0	0	0	0	-0.33	0	10	0	16	3	10_0_16_3
136-4n44	250		4n	44	ZabXc	C402	C	402	0.9995	3.915	0.892	0	0.013	-0.017	0	0	0	0	0	0	0	0	0	0	-0.333	0	10	0	16	3	10_0_16_3
136-4n45	250		4n	45	ZabXc	C402	C	402	0.9995	3.915	0.892	0	0.013	0.017	0	0	0	0	0	0	0	0	0	0	-0.33	0	10	0	16	3	10_0_16_3
136-4n46	250		4n	46	ZabXc	C402	C	402	0.9995	3.915	0.892	0	0.013	-0.017	0	0	0	0	0	0	0	0	0	0	-0.333	0	10	0	16	3	10_0_16_3
136-4n47	250		4n	47	ZabXc	C402	C	402	0.9995	3.915	0.892	0	-0.012	0	0	0	0	0	0	0	0	0	0	0	-0.334	0	10	0	16	3	10_0_16_3
136-4n48	250		4n	48	ZabXc	C402	C	402	0.9995	3.915	0.892	0	-0.012	0	0	0	0	0	0	0	0	0	0	0	-0.334	0	10	0	16	3	10_0_16_3
136-4n49	250		4n	49	ZabXc	C402	C	402	0.9995	3.915	0.892	0	-0.012	0	0	0	0	0	0	0	0	0	0	0	-0.334	0	10	0	16	3	10_0_16_3
136-4n50	250		4n	50	ZabXc	C402	C	402	0.9995	3.915	0.892	0	-0.012	0	0	0	0	0	0	0	0	0	0	0	-0.334	0	10	0	16	3	10_0_16_3
136-4n51	250		4n	51	ZabXc	C402	C	402	0.9995	3.915	0.892	0	-0.012	0	0	0	0	0	0	0	0	0	0	0	-0.334	0	10	0	16	3	10_0_16_3
136-4n52	250		4n	52	ZabXc	C402	C	402	0.9995	3.915	0.892	0	-0.012	0	0	0	0	0	0	0	0	0	0	0	-0.334	0	10	0	16	3	10_0_16_3
136-4n61			4n	61	ZabcXa	C402	C	402	0.9995	3.915	0.892	0	0.021	0	0	0	0	0	0	0	0	0	-0.26	0	0	0.216	10	0	17		10_0_17_
136-4n62			4n	62	ZabcXa	C402	C	402	0.9995	3.915	0.892	0	-0.0067	0.01	0	0	0	0	0	0	0	0	-0.258	0	0	0.216	10	0	17		10_0_17_
136-4n63			4n	63	ZabcXa	C402	C	402	0.9995	3.915	0.892	0	-0.0067	0.01	0	0	0	0	0	0	0	0	-0.258	0	0	0.216	10	0	17		10_0_17_
136-4n64			4n	64	ZabcXa	C402	C	402	0.9995	3.915	0.892	0	-0.0067	0.01	0	0	0	0	0	0	0	0	-0.258	0	0	0.216	10	0	17		10_0_17_
137-4n01			4n	1	ZaXb	C403a	C	403a	1.0082	3.809	0.923	0	0	0	0	0	0	0	0	0	0	0	0.233	0	0	0.19	10	0	16	2	10_0_16_2
137-4n02			4n	2	ZaXb	C403a	C	403a	1.0082	3.809	0.923	0	0	0	0	0	0	0	0	0	0	0	0.233	0	0	0.19	10	0	16	2	10_0_16_2
137-4n03			4n	3	ZaXb	C403a	C	403a	1.0082	3.809	0.923	0	0	0	0	0	0	0	0	0	0	0	0.233	0	0	0.19	10	0	16	2	10_0_16_2
137-4n04			4n	4	ZaXb	C403a	C	403a	1.0082	3.809	0.923	0	0	0	0	0	0	0	0	0	0	0	0.236	0	0	0.189	10	0	16	2	10_0_16_2
137-4n05			4n	5	ZaXb	C403a	C	403a	1.0082	3.809	0.923	0	0	0	0	0	0	0	0	0	0	0	0.233	0	0	0.19	10	0	16	2	10_0_16_2
137-4n06			4n	6	ZaXb	C403a	C	403a	1.0082	3.809	0.923	0	0	0	0	0	0	0	0	0	0	0	0.236	0	0	0.189	10	0	16	2	10_0_16_2
137-4n07			4n	7	ZaXb	C403a	C	403a	1.0082	3.809	0.923	0	0	0	0	0	0	0	0	0	0	0	0.233	0	0	0.192	10	0	16	2	10_0_16_2
137-4n08			4n	8	ZaXb	C403a	C	403a	1.0082	3.809	0.923	0	0	0	0	0	0	0	0	0	0	0	0.233	0	0	0.192	10	0	16	2	10_0_16_2
137-4n09			4n	9	ZaXb	C403a	C	403a	1.0082	3.809	0.923	0	0	0	0	0	0	0	0	0	0	0	0.236	0	0	0.193	10	0	16	2	10_0_16_2
137-4n10			4n	10	ZaXb	C403a	C	403a	1.0082	3.809	0.923	0	0	0	0	0	0	0	0	0	0	0	0.238	0	0	0.189	10	0	16	2	10_0_16_2
137-4n11			4n	11	ZaXb	C403a	C	403a	1.0082	3.809	0.923	0	0	0	0	0	0	0	0	0	0	0	0.238	0	0	0.189	10	0	16	2	10_0_16_2
137-4n12			4n	12	ZaXb	C403a	C	403a	1.0082	3.809	0.923	0	0	0	0	0	0	0	0	0	0	0	0.238	0	0	0.192	10	0	16	2	10_0_16_2
137-4n21			4n	21	XabYa	C403a	C	403a	1.0082	3.809	0.923	0	0	0	0	0	0	0	0	0	0	0	0	-0.231	0	-0.176	10	1	0	1	10_1_0_1
137-4n22			4n	22	XabYa	C403a	C	403a	1.0082	3.809	0.923	0	0	0	0	0	0	0	0	0	0	0	0	-0.231	0	-0.176	10	1	0	1	10_1_0_1
137-4n23			4n	23	XabYa	C403a	C	403a	1.0082	3.809	0.923	0	0	0	0	0	0	0	0	0	0	0	0	-0.23	0	-0.178	10	1	0	1	10_1_0_1
137-4n24			4n	24	XabYa	C403a	C	403a	1.0082	3.809	0.923	0	0	0	0	0	0	0	0	0	0	0	0	-0.23	0	-0.178	10	1	0	1	10_1_0_1
137-4n25			4n	25	XabYa	C403a	C	403a	1.0082	3.809	0.923	0	0	0	0	0	0	0	0	0	0	0	0	-0.23	0	-0.178	10	1	0	1	10_1_0_1
137-4n26			4n	26	XabYa	C403a	C	403a	1.0082	3.809	0.923	0	0	0	0	0	0	0	0	0	0	0	0	-0.23	0	-0.178	10	1	0	1	10_1_0_1
137-4n27			4n	27	XabYa	C403a	C	403a	1.0082	3.809	0.923	0	0	0	0	0	0	0	0	0	0	0	0	-0.232	0	-0.178	10	1	0	1	10_1_0_1
137-4n28			4n	28	XabYa	C403a	C	403a	1.0082	3.809	0.923	0	0	0	0	0	0	0	0	0	0	0	0	-0.232	0	-0.178	10	1	0	1	10_1_0_1
137-4n29			4n	29	XabYa	C403a	C	403a	1.0082	3.809	0.923	0	0	0	0	0	0	0	0	0	0	0	0	-0.232	0	-0.178	10	1	0	1	10_1_0_1
137-4n30			4n	30	XabYa	C403a	C	403a	1.0082	3.809	0.923	0	0	0	0	0	0	0	0	0	0	0	0	-0.232	0	-0.178	10	1	0	1	10_1_0_1
137-4n31			4n	31	XabYa	C403a	C	403a	1.0082	3.809	0.923	0	0	0	0	0	0	0	0	0	0	0	0	-0.234	0	-0.179	10	1	0	1	10_1_0_1
137-4n32			4n	32	XabYa	C403a	C	403a	1.0082	3.809	0.923	0	0	0	0	0	0	0	0	0	0	0	0	-0.234	0	-0.179	10	1	0	1	10_1_0_1
137-4n41			4n	41	ZabXc	C403a	C	403a	1.0082	3.809	0.923	0	0	0	0	0	0	0	0	0	0	0	0	0	-0.296	0	10	0	16	3	10_0_16_3
137-4n42			4n	42	ZabXc	C403a	C	403a	1.0082	3.809	0.923	0	0	0	0	0	0	0	0	0	0	0	0	0	-0.297	0	10	0	16	3	10_0_16_3
137-4n43			4n	43	ZabXc	C403a	C	403a	1.0082	3.809	0.923	0	0	0	0	0	0	0	0	0	0	0	0	0	-0.295	0	10	0	16	3	10_0_16_3
137-4n44			4n	44	ZabXc	C403a	C	403a	1.0082	3.809	0.923	0	0	0	0	0	0	0	0	0	0	0	0	0	-0.298	0	10	0	16	3	10_0_16_3
137-4n45			4n	45	ZabXc	C403a	C	403a	1.0082	3.809	0.923	0	0	0	0	0	0	0	0	0	0	0	0	0	-0.295	0	10	0	16	3	10_0_16_3
137-4n46			4n	46	ZabXc	C403a	C	403a	1.0082	3.809	0.923	0	0	0	0	0	0	0	0	0	0	0	0	0	-0.298	0	10	0	16	3	10_0_16_3
137-4n47	41		4n	47	ZabXc	C403a	C	403a	1.0082	3.809	0.923	0	0	0	0	0	0	0	0	0	0	0	0	0	-0.297	0	10	0	16	3	10_0_16_3
137-4n48	41		4n	48	ZabXc	C403a	C	403a	1.0082	3.809	0.923	0	0	0	0	0	0	0	0	0	0	0	0	0	-0.297	0	10	0	16	3	10_0_16_3
137-4n49			4n	49	ZabXc	C403a	C	403a	1.0082	3.809	0.923	0	0	0	0	0	0	0	0	0	0	0	0	0	-0.297	0	10	0	16	3	10_0_16_3
137-4n50			4n	50	ZabXc	C403a	C	403a	1.0082	3.809	0.923	0	0	0	0	0	0	0	0	0	0	0	0	0	-0.297	0	10	0	16	3	10_0_16_3
137-4n51			4n	51	ZabXc	C403a	C	403a	1.0082	3.809	0.923	0	0	0	0	0	0	0	0	0	0	0	0	0	-0.297	0	10	0	16	3	10_0_16_3
137-4n52			4n	52	ZabXc	C403a	C	403a	1.0082	3.809	0.923	0	0	0	0	0	0	0	0	0	0	0	0	0	-0.297	0	10	0	16	3	10_0_16_3
137-4n61			4n	61	ZabcXa	C403a	C	403a	1.0082	3.809	0.923	0	0	0	0	0	0	0	0	0	0	0	-0.235	0	0	0.19	10	0	17		10_0_17_
137-4n62			4n	62	ZabcXa	C403a	C	403a	1.0082	3.809	0.923	0	0	0	0	0	0	0	0	0	0	0	-0.231	0	0	0.191	10	0	17		10_0_17_
137-4n63			4n	63	ZabcXa	C403a	C	403a	1.0082	3.809	0.923	0	0	0	0	0	0	0	0	0	0	0	-0.229	0	0	0.193	10	0	17		10_0_17_
137-4n64			4n	64	ZabcXa	C403a	C	403a	1.0082	3.809	0.923	0	0	0	0	0	0	0	0	0	0	0	-0.229	0	0	0.193	10	0	17		10_0_17_
138-4n01			4n	1	ZaXb	C403b	C	403b	1.0049	3.848	0.91	0	0	0	0	0	0	0	0	0	0	0	0.246	0	0	0.199	10	0	16	2	10_0_16_2
138-4n02			4n	2	ZaXb	C403b	C	403b	1.0049	3.848	0.91	0	0	0	0	0	0	0	0	0	0	0	0.244	0	0	0.199	10	0	16	2	10_0_16_2
138-4n03			4n	3	ZaXb	C403b	C	403b	1.0049	3.848	0.91	0	0	0	0	0	0	0	0	0	0	0	0.246	0	0	0.199	10	0	16	2	10_0_16_2
138-4n04			4n	4	ZaXb	C403b	C	403b	1.0049	3.848	0.91	0	0	0	0	0	0	0	0	0	0	0	0.244	0	0	0.199	10	0	16	2	10_0_16_2
138-4n05			4n	5	ZaXb	C403b	C	403b	1.0049	3.848	0.91	0	0	0	0	0	0	0	0	0	0	0	0.244	0	0	0.198	10	0	16	2	10_0_16_2
138-4n06			4n	6	ZaXb	C403b	C	403b	1.0049	3.848	0.91	0	0	0	0	0	0	0	0	0	0	0	0.244	0	0	0.198	10	0	16	2	10_0_16_2
138-4n07			4n	7	ZaXb	C403b	C	403b	1.0049	3.848	0.91	0	0	0	0	0	0	0	0	0	0	0	0.246	0	0	0.203	10	0	16	2	10_0_16_2
138-4n08			4n	8	ZaXb	C403b	C	403b	1.0049	3.848	0.91	0	0	0	0	0	0	0	0	0	0	0	0.244	0	0	0.2	10	0	16	2	10_0_16_2
138-4n09			4n	9	ZaXb	C403b	C	403b	1.0049	3.848	0.91	0	0	0	0	0	0	0	0	0	0	0	0.244	0	0	0.2	10	0	16	2	10_0_16_2
138-4n10			4n	10	ZaXb	C403b	C	403b	1.0049	3.848	0.91	0	0	0	0	0	0	0	0	0	0	0	0.248	0	0	0.202	10	0	16	2	10_0_16_2
138-4n11			4n	11	ZaXb	C403b	C	403b	1.0049	3.848	0.91	0	0	0	0	0	0	0	0	0	0	0	0.248	0	0	0.198	10	0	16	2	10_0_16_2
138-4n12			4n	12	ZaXb	C403b	C	403b	1.0049	3.848	0.91	0	0	0	0	0	0	0	0	0	0	0	0.248	0	0	0.198	10	0	16	2	10_0_16_2
138-4n21			4n	21	XabYa	C403b	C	403b	1.0049	3.848	0.91	0	0	0	0	0	0	0	0	0	0	0	0	-0.242	0	-0.186	10	1	0	1	10_1_0_1
138-4n22			4n	22	XabYa	C403b	C	403b	1.0049	3.848	0.91	0	0	0	0	0	0	0	0	0	0	0	0	-0.242	0	-0.186	10	1	0	1	10_1_0_1
138-4n23			4n	23	XabYa	C403b	C	403b	1.0049	3.848	0.91	0	0	0	0	0	0	0	0	0	0	0	0	-0.242	0	-0.186	10	1	0	1	10_1_0_1
138-4n24			4n	24	XabYa	C403b	C	403b	1.0049	3.848	0.91	0	0	0	0	0	0	0	0	0	0	0	0	-0.242	0	-0.186	10	1	0	1	10_1_0_1
138-4n25			4n	25	XabYa	C403b	C	403b	1.0049	3.848	0.91	0	0	0	0	0	0	0	0	0	0	0	0	-0.241	0	-0.184	10	1	0	1	10_1_0_1
138-4n26			4n	26	XabYa	C403b	C	403b	1.0049	3.848	0.91	0	0	0	0	0	0	0	0	0	0	0	0	-0.241	0	-0.184	10	1	0	1	10_1_0_1
138-4n27			4n	27	XabYa	C403b	C	403b	1.0049	3.848	0.91	0	0	0	0	0	0	0	0	0	0	0	0	-0.246	0	-0.185	10	1	0	1	10_1_0_1
138-4n28			4n	28	XabYa	C403b	C	403b	1.0049	3.848	0.91	0	0	0	0	0	0	0	0	0	0	0	0	-0.246	0	-0.185	10	1	0	1	10_1_0_1
138-4n29			4n	29	XabYa	C403b	C	403b	1.0049	3.848	0.91	0	0	0	0	0	0	0	0	0	0	0	0	-0.242	0	-0.186	10	1	0	1	10_1_0_1
138-4n30			4n	30	XabYa	C403b	C	403b	1.0049	3.848	0.91	0	0	0	0	0	0	0	0	0	0	0	0	-0.242	0	-0.186	10	1	0	1	10_1_0_1
138-4n31			4n	31	XabYa	C403b	C	403b	1.0049	3.848	0.91	0	0	0	0	0	0	0	0	0	0	0	0	-0.242	0	-0.186	10	1	0	1	10_1_0_1
138-4n32			4n	32	XabYa	C403b	C	403b	1.0049	3.848	0.91	0	0	0	0	0	0	0	0	0	0	0	0	-0.242	0	-0.186	10	1	0	1	10_1_0_1
138-4n41			4n	41	ZabXc	C403b	C	403b	1.0049	3.848	0.91	0	0	0	0	0	0	0	0	0	0	0	0	0	-0.309	0	10	0	16	3	10_0_16_3
138-4n42			4n	42	ZabXc	C403b	C	403b	1.0049	3.848	0.91	0	0	0	0	0	0	0	0	0	0	0	0	0	-0.312	0	10	0	16	3	10_0_16_3
138-4n43			4n	43	ZabXc	C403b	C	403b	1.0049	3.848	0.91	0	0	0	0	0	0	0	0	0	0	0	0	0	-0.309	0	10	0	16	3	10_0_16_3
138-4n44			4n	44	ZabXc	C403b	C	403b	1.0049	3.848	0.91	0	0	0	0	0	0	0	0	0	0	0	0	0	-0.312	0	10	0	16	3	10_0_16_3
138-4n45			4n	45	ZabXc	C403b	C	403b	1.0049	3.848	0.91	0	0	0	0	0	0	0	0	0	0	0	0	0	-0.31	0	10	0	16	3	10_0_16_3
138-4n46			4n	46	ZabXc	C403b	C	403b	1.0049	3.848	0.91	0	0	0	0	0	0	0	0	0	0	0	0	0	-0.311	0	10	0	16	3	10_0_16_3
138-4n47	181		4n	47	ZabXc	C403b	C	403b	1.0049	3.848	0.91	0	0	0	0	0	0	0	0	0	0	0	0	0	-0.309	0	10	0	16	3	10_0_16_3
138-4n48			4n	48	ZabXc	C403b	C	403b	1.0049	3.848	0.91	0	0	0	0	0	0	0	0	0	0	0	0	0	-0.311	0	10	0	16	3	10_0_16_3
138-4n49			4n	49	ZabXc	C403b	C	403b	1.0049	3.848	0.91	0	0	0	0	0	0	0	0	0	0	0	0	0	-0.311	0	10	0	16	3	10_0_16_3
138-4n50			4n	50	ZabXc	C403b	C	403b	1.0049	3.848	0.91	0	0	0	0	0	0	0	0	0	0	0	0	0	-0.311	0	10	0	16	3	10_0_16_3
138-4n51			4n	51	ZabXc	C403b	C	403b	1.0049	3.848	0.91	0	0	0	0	0	0	0	0	0	0	0	0	0	-0.311	0	10	0	16	3	10_0_16_3
138-4n52	181		4n	52	ZabXc	C403b	C	403b	1.0049	3.848	0.91	0	0	0	0	0	0	0	0	0	0	0	0	0	-0.309	0	10	0	16	3	10_0_16_3
138-4n61			4n	61	ZabcXa	C403b	C	403b	1.0049	3.848	0.91	0	0	0	0	0	0	0	0	0	0	0	-0.242	0	0	0.201	10	0	17		10_0_17_
138-4n62			4n	62	ZabcXa	C403b	C	403b	1.0049	3.848	0.91	0	0	0	0	0	0	0	0	0	0	0	-0.242	0	0	0.201	10	0	17		10_0_17_
138-4n63			4n	63	ZabcXa	C403b	C	403b	1.0049	3.848	0.91	0	0	0	0	0	0	0	0	0	0	0	-0.24	0	0	0.201	10	0	17		10_0_17_
138-4n64			4n	64	ZabcXa	C403b	C	403b	1.0049	3.848	0.91	0	0	0	0	0	0	0	0	0	0	0	-0.242	0	0	0.201	10	0	17		10_0_17_
139-4n01			4n	1	ZaXb	C403c	C	403c	1.0061	3.809	0.939	0	-0.058	0.0097	0.012	0	-0.05	0	-0.008	0	0	0	0.23	0.0092	0	0.187	10	0	16	2	10_0_16_2
139-4n02			4n	2	ZaXb	C403c	C	403c	1.0061	3.809	0.939	0	0.03	-0.051	0	-0.012	0.0094	0.024	-0.0405	0	0.015	0	0.226	0	0	0.189	10	0	16	2	10_0_16_2
139-4n03			4n	3	ZaXb	C403c	C	403c	1.0061	3.809	0.939	0	-0.058	0.0097	0.012	0	-0.05	0	-0.008	0	0	0	0.23	0.0092	0	0.187	10	0	16	2	10_0_16_2
139-4n04			4n	4	ZaXb	C403c	C	403c	1.0061	3.809	0.939	0	0.03	-0.051	0	-0.012	0.0094	0.024	-0.0405	0	0.015	0	0.226	0	0	0.189	10	0	16	2	10_0_16_2
139-4n05			4n	5	ZaXb	C403c	C	403c	1.0061	3.809	0.939	0	0.03	0.042	0	0	0.0094	0	0.0111	0	0	0	0.226	0	0	0.189	10	0	16	2	10_0_16_2
139-4n06			4n	6	ZaXb	C403c	C	403c	1.0061	3.809	0.939	0	0.03	0.042	0	0	0.0094	0	0.0111	0	0	0	0.226	0	0	0.189	10	0	16	2	10_0_16_2
139-4n07			4n	7	ZaXb	C403c	C	403c	1.0061	3.809	0.939	0	-0.058	-0.0196	0	0	-0.05	0	0.0164	0	0	0	0.23	-0.0186	0	0.19	10	0	16	2	10_0_16_2
139-4n08	4		4n	8	ZaXb	C403c	C	403c	1.0061	3.809	0.939	0	0.03	0.0091	0	0	0.0094	-0.0224	0.0277	0	0	0	0.226	0	0	0.188	10	0	16	2	10_0_16_2
139-4n09	4		4n	9	ZaXb	C403c	C	403c	1.0061	3.809	0.939	0	0.03	0.0091	0	0	0.0094	-0.0224	0.0277	0	0	0	0.226	0	0	0.188	10	0	16	2	10_0_16_2
139-4n10			4n	10	ZaXb	C403c	C	403c	1.0061	3.809	0.939	0	0	-0.061	0	0	0.0319	0.0272	-0.029	0	0	0	0.237	0	0	0.183	10	0	16	2	10_0_16_2
139-4n11	4		4n	11	ZaXb	C403c	C	403c	1.0061	3.809	0.939	0	0	0.031	0	0	0.0319	-0.0137	0.015	0	0	0	0.237	0	0	0.178	10	0	16	2	10_0_16_2
139-4n12	4		4n	12	ZaXb	C403c	C	403c	1.0061	3.809	0.939	0	0	0.031	0	0	0.0319	-0.0137	0.015	0	0	0	0.237	0	0	0.178	10	0	16	2	10_0_16_2
139-4n21			4n	21	XabYa	C403c	C	403c	1.0061	3.809	0.939	-0.053	0	-0.0249	-0.0347	0.0077	0.032	-0.0098	0.0129	0	-0.018	0	0	-0.229	0	-0.17	10	1	0	1	10_1_0_1
139-4n22			4n	22	XabYa	C403c	C	403c	1.0061	3.809	0.939	0.053	0	-0.0249	0.0347	0.0077	0.032	0.0098	0.0129	0	-0.018	0	0	-0.229	0	-0.17	10	1	0	1	10_1_0_1
139-4n23			4n	23	XabYa	C403c	C	403c	1.0061	3.809	0.939	-0.053	0	-0.0249	-0.0347	0.0077	0.032	-0.0098	0.0129	0	-0.018	0	0	-0.229	0	-0.17	10	1	0	1	10_1_0_1
139-4n24			4n	24	XabYa	C403c	C	403c	1.0061	3.809	0.939	0.053	0	-0.0249	0.0347	0.0077	0.032	0.0098	0.0129	0	-0.018	0	0	-0.229	0	-0.17	10	1	0	1	10_1_0_1
139-4n25			4n	25	XabYa	C403c	C	403c	1.0061	3.809	0.939	0	0	0.051	0	0	-0.0148	0	0	0	0	0	0	-0.232	0	-0.167	10	1	0	1	10_1_0_1
139-4n26			4n	26	XabYa	C403c	C	403c	1.0061	3.809	0.939	0	0	0.051	0	0	-0.0148	0	0	0	0	0	0	-0.232	0	-0.167	10	1	0	1	10_1_0_1
139-4n27			4n	27	XabYa	C403c	C	403c	1.0061	3.809	0.939	-0.0353	0	-0.05	-0.047	0	0	0	0.014	0	0	0	0	-0.227	0	-0.177	10	1	0	1	10_1_0_1
139-4n28			4n	28	XabYa	C403c	C	403c	1.0061	3.809	0.939	0.0353	0	-0.05	0.047	0	0	0	0.014	0	0	0	0	-0.227	0	-0.177	10	1	0	1	10_1_0_1
139-4n29	4		4n	29	XabYa	C403c	C	403c	1.0061	3.809	0.939	0.0189	0	0.0247	-0.0131	0	-0.03	0	-0.0192	0	0	0	0	-0.222	0	-0.177	10	1	0	1	10_1_0_1
139-4n30	4		4n	30	XabYa	C403c	C	403c	1.0061	3.809	0.939	-0.0189	0	0.0247	0.0131	0	-0.03	0	-0.0192	0	0	0	0	-0.222	0	-0.177	10	1	0	1	10_1_0_1
139-4n31	4		4n	31	XabYa	C403c	C	403c	1.0061	3.809	0.939	0.0189	0	0.0247	-0.0131	0	-0.03	0	-0.0192	0	0	0	0	-0.222	0	-0.177	10	1	0	1	10_1_0_1
139-4n32	4		4n	32	XabYa	C403c	C	403c	1.0061	3.809	0.939	-0.0189	0	0.0247	0.0131	0	-0.03	0	-0.0192	0	0	0	0	-0.222	0	-0.177	10	1	0	1	10_1_0_1
139-4n41	4		4n	41	ZabXc	C403c	C	403c	1.0061	3.809	0.939	0	-0.0249	0.0214	-0.0046	0	-0.0043	0.0145	0.0341	0	0	0	0	0	-0.289	0	10	0	16	3	10_0_16_3
139-4n42	4		4n	42	ZabXc	C403c	C	403c	1.0061	3.809	0.939	0	-0.0249	-0.0179	0	0	-0.0043	-0.0129	0.0331	0	0	0	0	0	-0.292	0.016	10	0	16	3	10_0_16_3
139-4n43	4		4n	43	ZabXc	C403c	C	403c	1.0061	3.809	0.939	0	-0.0249	0.0214	-0.0046	0	-0.0043	0.0145	0.0341	0	0	0	0	0	-0.289	0	10	0	16	3	10_0_16_3
139-4n44	4		4n	44	ZabXc	C403c	C	403c	1.0061	3.809	0.939	0	-0.0249	-0.0179	0	0	-0.0043	-0.0129	0.0331	0	0	0	0	0	-0.292	0.016	10	0	16	3	10_0_16_3
139-4n45			4n	45	ZabXc	C403c	C	403c	1.0061	3.809	0.939	0	0.051	-0.0335	0	0	0	0.0479	-0.0138	0	0	0	0	0.0086	-0.291	-0.0102	10	0	16	3	10_0_16_3
139-4n46			4n	46	ZabXc	C403c	C	403c	1.0061	3.809	0.939	0	0.051	0.0333	0	0	0	-0.0478	-0.0134	0	0	0	0	-0.0067	-0.292	0.0146	10	0	16	3	10_0_16_3
139-4n47			4n	47	ZabXc	C403c	C	403c	1.0061	3.809	0.939	0	0.0247	0.054	0	0	0	-0.0334	-0.0332	0.006	0	0	-0.0079	0	-0.29	0	10	0	16	3	10_0_16_3
139-4n48			4n	48	ZabXc	C403c	C	403c	1.0061	3.809	0.939	0	0.0247	-0.053	0.008	0	0	0.0334	-0.0337	-0.0073	0	0	-0.0079	0	-0.29	0	10	0	16	3	10_0_16_3
139-4n49			4n	49	ZabXc	C403c	C	403c	1.0061	3.809	0.939	0	-0.05	0	0	0	0	0	0.0152	0	0	-0.0085	0	0	-0.294	0	10	0	16	3	10_0_16_3
139-4n50			4n	50	ZabXc	C403c	C	403c	1.0061	3.809	0.939	0	-0.05	0	0	0	0	0	0.0152	0	0	-0.0085	0	0	-0.294	0	10	0	16	3	10_0_16_3
139-4n51			4n	51	ZabXc	C403c	C	403c	1.0061	3.809	0.939	0	0.0247	-0.053	0.008	0	0	0.0334	-0.0337	-0.0073	0	0	-0.0079	0	-0.29	0	10	0	16	3	10_0_16_3
139-4n52			4n	52	ZabXc	C403c	C	403c	1.0061	3.809	0.939	0	0.0247	0.054	0	0	0	-0.0334	-0.0332	0.006	0	0	-0.0079	0	-0.29	0	10	0	16	3	10_0_16_3
139-4n61			4n	61	ZabcXa	C403c	C	403c	1.0061	3.809	0.939	0	0	-0.061	0	0	0.0334	-0.0253	-0.029	0	0	0	-0.231	0	0	0.182	10	0	17		10_0_17_
139-4n62			4n	62	ZabcXa	C403c	C	403c	1.0061	3.809	0.939	0	-0.029	-0.051	0	0.012	0.0092	-0.024	-0.0401	-0.0087	0	0	-0.227	0	0	0.19	10	0	17		10_0_17_
139-4n63			4n	63	ZabcXa	C403c	C	403c	1.0061	3.809	0.939	0	0.058	0.0084	-0.012	0	-0.049	0	-0.0076	0	0	0	-0.226	0.022	0	0.188	10	0	17		10_0_17_
139-4n64			4n	64	ZabcXa	C403c	C	403c	1.0061	3.809	0.939	0	-0.029	-0.051	0	0.012	0.0092	-0.024	-0.0401	-0.0087	0	0	-0.227	0	0	0.19	10	0	17		10_0_17_
140-4n01			4n	1	ZaXb	C462	C	462	1.0104	3.742	0.961	0.0132	-0.0478	0	0	0	-0.0421	0	0	0.021	0	0.0209	0.21	0	0	0.172	10	0	16	2	10_0_16_2
140-4n02			4n	2	ZaXb	C462	C	462	1.0104	3.742	0.961	-0.0132	0.018	-0.0442	0	0	0	0.0259	-0.0309	-0.027	0	-0.012	0.213	0	0	0.169	10	0	16	2	10_0_16_2
140-4n03			4n	3	ZaXb	C462	C	462	1.0104	3.742	0.961	-0.0087	-0.0478	0.0104	0	0	-0.0421	0	0	-0.022	0	-0.014	0.21	0.016	0	0.172	10	0	16	2	10_0_16_2
140-4n04			4n	4	ZaXb	C462	C	462	1.0104	3.742	0.961	0.0087	0.0278	-0.0401	0	0	0.013	0.0217	-0.0321	0.022	0	0	0.21	0	0	0.172	10	0	16	2	10_0_16_2
140-4n05			4n	5	ZaXb	C462	C	462	1.0104	3.742	0.961	-0.0282	0.018	0.0364	0.0297	0.0227	0	-0.0126	0.0087	0.022	0	0.0105	0.213	0	0	0.17	10	0	16	2	10_0_16_2
140-4n06			4n	6	ZaXb	C462	C	462	1.0104	3.742	0.961	0.0282	0.0278	0.0299	-0.0321	-0.0196	0.013	-0.0096	0	-0.018	0	-0.016	0.21	0	0	0.173	10	0	16	2	10_0_16_2
140-4n07			4n	7	ZaXb	C462	C	462	1.0104	3.742	0.961	0	-0.0478	-0.0123	0	0	-0.0421	0	0	0	0	0	0.21	-0.0198	0.01	0.174	10	0	16	2	10_0_16_2
140-4n08			4n	8	ZaXb	C462	C	462	1.0104	3.742	0.961	0.0454	0.018	0.0082	-0.0236	-0.0216	0	-0.0143	0.0198	0	0	0	0.213	-0.0135	0	0.171	10	0	16	2	10_0_16_2
140-4n09			4n	9	ZaXb	C462	C	462	1.0104	3.742	0.961	-0.0396	0.0278	0.0109	0.0228	0.0177	0.013	-0.0127	0.0232	0	0	0	0.21	-0.017	0	0.173	10	0	16	2	10_0_16_2
140-4n10			4n	10	ZaXb	C462	C	462	1.0104	3.742	0.961	0	0	-0.0493	0	0	0.0212	0.0187	-0.0299	0	0	0	0.213	0	0	0.173	10	0	16	2	10_0_16_2
140-4n11			4n	11	ZaXb	C462	C	462	1.0104	3.742	0.961	-0.0454	0	0.0196	0.0279	0.0158	0.0212	-0.0095	0	0	0	0	0.213	0	0	0.172	10	0	16	2	10_0_16_2
140-4n12			4n	12	ZaXb	C462	C	462	1.0104	3.742	0.961	0.0396	0	0.0298	-0.024	-0.0163	0.0212	-0.0093	0.018	0	0	0	0.213	0	0	0.172	10	0	16	2	10_0_16_2
140-4n21			4n	21	XabYa	C462	C	462	1.0104	3.742	0.961	-0.04	-0.0132	-0.0261	-0.029	0	0.0241	0	0.0164	0	0	0	0.032	-0.207	0	-0.16	10	1	0	1	10_1_0_1
140-4n22			4n	22	XabYa	C462	C	462	1.0104	3.742	0.961	0.04	0.0132	-0.0261	0.029	0	0.0241	0	0.0164	0	0	0	-0.032	-0.207	0	-0.16	10	1	0	1	10_1_0_1
140-4n23			4n	23	XabYa	C462	C	462	1.0104	3.742	0.961	-0.0455	0.0087	-0.0179	-0.0325	0	0.0229	0	0.0101	0	0	0	-0.028	-0.209	0	-0.158	10	1	0	1	10_1_0_1
140-4n24			4n	24	XabYa	C462	C	462	1.0104	3.742	0.961	0.0455	-0.0087	-0.0179	0.0325	0	0.0229	0	0.0101	0	0	0	0.028	-0.209	0	-0.158	10	1	0	1	10_1_0_1
140-4n25			4n	25	XabYa	C462	C	462	1.0104	3.742	0.961	0	0.0282	0.0403	0	0	-0.0118	-0.0375	-0.0121	0	0	0	0.026	-0.208	0	-0.161	10	1	0	1	10_1_0_1
140-4n26			4n	26	XabYa	C462	C	462	1.0104	3.742	0.961	0	-0.0282	0.0403	0	0	-0.0118	0.0375	-0.0121	0	0	0	-0.026	-0.208	0	-0.161	10	1	0	1	10_1_0_1
140-4n27			4n	27	XabYa	C462	C	462	1.0104	3.742	0.961	-0.0311	0	-0.0383	-0.0365	0	0.016	0	0.0084	-0.0107	0	0	0	-0.212	0	-0.158	10	1	0	1	10_1_0_1
140-4n28			4n	28	XabYa	C462	C	462	1.0104	3.742	0.961	0.0311	0	-0.0383	0.0365	0	0.016	0	0.0084	0.0107	0	0	0	-0.212	0	-0.158	10	1	0	1	10_1_0_1
140-4n29			4n	29	XabYa	C462	C	462	1.0104	3.742	0.961	0.0097	-0.0454	0.0172	0	0	-0.022	0.0319	-0.0125	-0.0063	0	0	0	-0.208	0	-0.1614	10	1	0	1	10_1_0_1
140-4n30			4n	30	XabYa	C462	C	462	1.0104	3.742	0.961	-0.0097	0.0454	0.0172	0	0	-0.022	-0.0319	-0.0125	0.0063	0	0	0	-0.208	0	-0.1614	10	1	0	1	10_1_0_1
140-4n31			4n	31	XabYa	C462	C	462	1.0104	3.742	0.961	0.0159	0.0396	0.0253	0	0	-0.027	-0.029	-0.0116	-0.0084	0	0	0	-0.21	0	-0.159	10	1	0	1	10_1_0_1
140-4n32			4n	32	XabYa	C462	C	462	1.0104	3.742	0.961	-0.0159	-0.0396	0.0253	0	0	-0.027	0.029	-0.0116	0.0084	0	0	0	-0.21	0	-0.159	10	1	0	1	10_1_0_1
140-4n41			4n	41	ZabXc	C462	C	462	1.0104	3.742	0.961	-0.0395	-0.0261	0.014	0	-0.029	0	0	0.0287	0	0	0	0	0.024	-0.267	-0.0172	10	0	16	3	10_0_16_3
140-4n42			4n	42	ZabXc	C462	C	462	1.0104	3.742	0.961	0.0398	-0.0261	-0.0137	0	0.029	0	0	0.0282	0	0	0	0	-0.023	-0.268	0.0195	10	0	16	3	10_0_16_3
140-4n43			4n	43	ZabXc	C462	C	462	1.0104	3.742	0.961	0.0452	-0.0179	0.0083	0	0.0328	0	0	0.024	0	0	0	0	0.023	-0.266	-0.0137	10	0	16	3	10_0_16_3
140-4n44			4n	44	ZabXc	C462	C	462	1.0104	3.742	0.961	-0.0453	-0.0179	-0.0087	0	-0.0326	0	0	0.024	0	0	0	0	-0.023	-0.268	0.0161	10	0	16	3	10_0_16_3
140-4n45			4n	45	ZabXc	C462	C	462	1.0104	3.742	0.961	0	0.0403	-0.0285	0	0	0	0.0371	-0.0155	0	0	0	0	0.019	-0.269	-0.0151	10	0	16	3	10_0_16_3
140-4n46			4n	46	ZabXc	C462	C	462	1.0104	3.742	0.961	0	0.0403	0.0285	0	0	0	-0.0372	-0.0156	0	0	0	0	-0.019	-0.269	0.0153	10	0	16	3	10_0_16_3
140-4n47			4n	47	ZabXc	C462	C	462	1.0104	3.742	0.961	-0.0173	0.0253	0.0391	0	0	0	-0.029	-0.027	0	0	0	0	0	-0.268	0	10	0	16	3	10_0_16_3
140-4n48			4n	48	ZabXc	C462	C	462	1.0104	3.742	0.961	0.0132	0.0253	-0.0406	0	0	0	0.029	-0.028	0	-0.035	-0.0076	0	0	-0.267	0	10	0	16	3	10_0_16_3
140-4n49			4n	49	ZabXc	C462	C	462	1.0104	3.742	0.961	-0.0312	-0.0383	0	0	-0.0366	0	0	0.0177	-0.0056	-0.021	-0.0097	0	0	-0.269	0	10	0	16	3	10_0_16_3
140-4n50			4n	50	ZabXc	C462	C	462	1.0104	3.742	0.961	0.0306	-0.0383	0	0	0.0368	0	0	0.0184	0.0064	0.03	0.0095	0	0	-0.268	0	10	0	16	3	10_0_16_3
140-4n51			4n	51	ZabXc	C462	C	462	1.0104	3.742	0.961	-0.0078	0.0172	-0.0459	0	0	0	0.032	-0.024	0	0.024	0.0052	0	0	-0.268	0	10	0	16	3	10_0_16_3
140-4n52			4n	52	ZabXc	C462	C	462	1.0104	3.742	0.961	0.0119	0.0172	0.0452	0	0	0	-0.0312	-0.023	0	0	-0.0044	0	0	-0.267	0	10	0	16	3	10_0_16_3
140-4n61			4n	61	ZabcXa	C462	C	462	1.0104	3.742	0.961	0	0	-0.0491	0	0	0.0209	-0.0193	-0.0298	0	0	0	-0.209	0	0	0.173	10	0	17		10_0_17_
140-4n62			4n	62	ZabcXa	C462	C	462	1.0104	3.742	0.961	-0.0078	-0.0264	-0.0413	0	0	0.014	-0.02	-0.0322	-0.0078	-0.0075	0.022	-0.21	0	-0.0075	0.174	10	0	17		10_0_17_
140-4n63			4n	63	ZabcXa	C462	C	462	1.0104	3.742	0.961	-0.0173	0.0465	0	0	0	-0.041	0	0	0	-0.0086	0	-0.208	0	0	0.174	10	0	17		10_0_17_
140-4n64			4n	64	ZabcXa	C462	C	462	1.0104	3.742	0.961	0.0132	-0.0174	-0.0445	0	0	0	-0.0245	-0.0315	0.0125	0.0125	-0.031	-0.21	0	-0.0072	0.171	10	0	17		10_0_17_
141-4n01			4n	1	ZaXb	C999	C	999	1.0065	3.864	0.912	0	0.018	0.019	0	0	0	0.02	-0.0102	0	0	0	0.207	-0.063	0.061	0.183	10	0	16	2	10_0_16_2
141-4n02			4n	2	ZaXb	C999	C	999	1.0065	3.864	0.912	0	0.018	0.019	0	0	0	0.02	-0.0102	0	0	0	0.207	-0.063	0.061	0.183	10	0	16	2	10_0_16_2
141-4n03	55		4n	3	ZaXb	C999	C	999	1.0065	3.864	0.912	0	0.018	0	0	0	0	0	0	0	0	0	0.207	0	0	0.168	10	0	16	2	10_0_16_2
141-4n04	55		4n	4	ZaXb	C999	C	999	1.0065	3.864	0.912	0	0	0.018	0	0	0	0	0	0	0	0	0.22	0	0	0.157	10	0	16	2	10_0_16_2
141-4n05	55		4n	5	ZaXb	C999	C	999	1.0065	3.864	0.912	0	0.018	0	0	0	0	0	0	0	0	0	0.207	0	0	0.168	10	0	16	2	10_0_16_2
141-4n06	55		4n	6	ZaXb	C999	C	999	1.0065	3.864	0.912	0	0	0.018	0	0	0	0	0	0	0	0	0.22	0	0	0.157	10	0	16	2	10_0_16_2
141-4n07	55		4n	7	ZaXb	C999	C	999	1.0065	3.864	0.912	0	0.018	-0.022	0	0	0	-0.015	0.012	0	0	0	0.207	0	-0.054	0.181	10	0	16	2	10_0_16_2
141-4n08	55		4n	8	ZaXb	C999	C	999	1.0065	3.864	0.912	0	0.018	-0.022	0	0	0	-0.015	0.012	0	0	0	0.207	0	-0.054	0.181	10	0	16	2	10_0_16_2
141-4n09			4n	9	ZaXb	C999	C	999	1.0065	3.864	0.912	0	0	-0.029	0	0	0	0	0.024	0	0	0	0.22	0	0	0.185	10	0	16	2	10_0_16_2
141-4n10	55		4n	10	ZaXb	C999	C	999	1.0065	3.864	0.912	0	-0.027	0	0	0	0.02	0	0	0	0	0	0.247	0	0	0.149	10	0	16	2	10_0_16_2
141-4n11	55		4n	11	ZaXb	C999	C	999	1.0065	3.864	0.912	0	-0.027	0	0	0	0.02	0	0	0	0	0	0.247	0	0	0.149	10	0	16	2	10_0_16_2
141-4n12	55		4n	12	ZaXb	C999	C	999	1.0065	3.864	0.912	0	-0.027	0	0	0	0.02	0	0	0	0	0	0.247	0	0	0.16	10	0	16	2	10_0_16_2
141-4n21			4n	21	XabYa	C999	C	999	1.0065	3.864	0.912	0	0	0.026	0	0	0	0	0.02	0	0	0	0	-0.235	0	-0.154	10	1	0	1	10_1_0_1
141-4n22			4n	22	XabYa	C999	C	999	1.0065	3.864	0.912	0	0	0.026	0	0	0	0	0.02	0	0	0	0	-0.235	0	-0.154	10	1	0	1	10_1_0_1
141-4n23	55		4n	23	XabYa	C999	C	999	1.0065	3.864	0.912	0	0	0	0	0	0	0	0	0	0	0	0	-0.198	0	-0.169	10	1	0	1	10_1_0_1
141-4n24	55		4n	24	XabYa	C999	C	999	1.0065	3.864	0.912	0	0	0	0	0	0	0	0	0	0	0	0	-0.198	0	-0.169	10	1	0	1	10_1_0_1
141-4n25	55		4n	25	XabYa	C999	C	999	1.0065	3.864	0.912	0	0	0	0	0	0	0	0	0	0	0	0	-0.198	0	-0.169	10	1	0	1	10_1_0_1
141-4n26	55		4n	26	XabYa	C999	C	999	1.0065	3.864	0.912	0	0	0	0	0	0	0	0	0	0	0	0	-0.198	0	-0.169	10	1	0	1	10_1_0_1
141-4n27	55		4n	27	XabYa	C999	C	999	1.0065	3.864	0.912	0.027	0	0	-0.015	0	0	0	0	0	0	0.038	0	-0.199	0	-0.183	10	1	0	1	10_1_0_1
141-4n28	55		4n	28	XabYa	C999	C	999	1.0065	3.864	0.912	-0.027	0	0	0.015	0	0	0	0	0	0	-0.038	0	-0.199	0	-0.183	10	1	0	1	10_1_0_1
141-4n29	55		4n	29	XabYa	C999	C	999	1.0065	3.864	0.912	0.027	0	0	-0.015	0	0	0	0	0	0	0.038	0	-0.199	0	-0.183	10	1	0	1	10_1_0_1
141-4n30	55		4n	30	XabYa	C999	C	999	1.0065	3.864	0.912	-0.027	0	0	0.015	0	0	0	0	0	0	-0.038	0	-0.199	0	-0.183	10	1	0	1	10_1_0_1
141-4n31			4n	31	XabYa	C999	C	999	1.0065	3.864	0.912	0	0	-0.025	0	0	-0.024	0	0	0	0	0	0	-0.208	0	-0.186	10	1	0	1	10_1_0_1
141-4n32			4n	32	XabYa	C999	C	999	1.0065	3.864	0.912	0	0	-0.025	0	0	-0.024	0	0	0	0	0	0	-0.208	0	-0.186	10	1	0	1	10_1_0_1
141-4n41	55		4n	41	ZabXc	C999	C	999	1.0065	3.864	0.912	0	0.026	0.015	0	0	0	0	0.02	0	0	0	0	0	-0.28	0	10	0	16	3	10_0_16_3
141-4n42			4n	42	ZabXc	C999	C	999	1.0065	3.864	0.912	0	0.026	0	0	0	0	0	0.02	0	0	0	0	0	-0.288	0	10	0	16	3	10_0_16_3
141-4n43	55		4n	43	ZabXc	C999	C	999	1.0065	3.864	0.912	0	0	0.026	0	0	0	0.019	0	0	0	0	0	-0.081	-0.243	0.035	10	0	16	3	10_0_16_3
141-4n44	55		4n	44	ZabXc	C999	C	999	1.0065	3.864	0.912	0	0	-0.023	0	0	0	-0.022	0	0	0	0	0	0.085	-0.268	0	10	0	16	3	10_0_16_3
141-4n45	55		4n	45	ZabXc	C999	C	999	1.0065	3.864	0.912	0	0	0.026	0	0	0	0.019	0	0	0	0	0	-0.081	-0.243	0.035	10	0	16	3	10_0_16_3
141-4n46	55		4n	46	ZabXc	C999	C	999	1.0065	3.864	0.912	0	0	-0.023	0	0	0	-0.022	0	0	0	0	0	0.085	-0.268	0	10	0	16	3	10_0_16_3
141-4n47	55		4n	47	ZabXc	C999	C	999	1.0065	3.864	0.912	0	-0.025	0	0	0	0	0	-0.02	0	0	0	0	0	-0.279	0	10	0	16	3	10_0_16_3
141-4n48	55		4n	48	ZabXc	C999	C	999	1.0065	3.864	0.912	0	-0.025	0	0	0	0	0	-0.02	0	0	0	0	0	-0.279	0	10	0	16	3	10_0_16_3
141-4n49	55		4n	49	ZabXc	C999	C	999	1.0065	3.864	0.912	0	0	0.017	0	0	0	0	0	0	0	0	-0.028	-0.054	-0.248	0.052	10	0	16	3	10_0_16_3
141-4n50	55		4n	50	ZabXc	C999	C	999	1.0065	3.864	0.912	0	0	0	0	0	0	0	0	0	0	0	-0.028	0.058	-0.275	-0.035	10	0	16	3	10_0_16_3
141-4n51	55		4n	51	ZabXc	C999	C	999	1.0065	3.864	0.912	0	0	0.017	0	0	0	0	0	0	0	0	-0.028	-0.054	-0.248	0.052	10	0	16	3	10_0_16_3
141-4n52	55		4n	52	ZabXc	C999	C	999	1.0065	3.864	0.912	0	0	0	0	0	0	0	0	0	0	0	-0.028	0.058	-0.275	-0.035	10	0	16	3	10_0_16_3
141-4n61	55		4n	61	ZabcXa	C999	C	999	1.0065	3.864	0.912	0	0.029	0	0	0	0.021	0	0	0	0	0	-0.209	0.058	0.022	0.157	10	0	17		10_0_17_
141-4n62	55		4n	62	ZabcXa	C999	C	999	1.0065	3.864	0.912	0	0	0.015	0	0	0	0	0	0	0	0	-0.19	0.076	0.02	0.18	10	0	17		10_0_17_
141-4n63	55		4n	63	ZabcXa	C999	C	999	1.0065	3.864	0.912	0	0	0.021	0	0	-0.016	0	0	0	0	0	-0.205	0	0	0.194	10	0	17		10_0_17_
141-4n64	55		4n	64	ZabcXa	C999	C	999	1.0065	3.864	0.912	0	0	0.021	0	0	-0.016	0	0	0	0	0	-0.205	0	0	0.194	10	0	17		10_0_17_
142-4n01			4n	1	ZaXb	C998	C	998	1.0067	3.887	0.934	0	0.015	0	0	0	0	0	-0.016	0	0	0	0.129	-0.053	0.151	0.122	10	0	16	5	10_0_16_5
142-4n02			4n	2	ZaXb	C998	C	998	1.0067	3.887	0.934	0	0.015	0	0	0	0	0	-0.016	0	0	0	0.129	-0.053	0.151	0.122	10	0	16	5	10_0_16_5
142-4n03	56		4n	3	ZaXb	C998	C	998	1.0067	3.887	0.934	0	0.015	0	0	0	0	0	0.011	0	0	0	0.129	0	-0.115	0.079	10	0	16	4	10_0_16_4
142-4n04	56		4n	4	ZaXb	C998	C	998	1.0067	3.887	0.934	0	0	0.016	0	0	0	0	0	0	0	0	0.191	0	-0.039	0	10	0	16	2	10_0_16_2
142-4n05	56		4n	5	ZaXb	C998	C	998	1.0067	3.887	0.934	0	0.015	0	0	0	0	0	0.011	0	0	0	0.129	0	-0.115	0.079	10	0	16	4	10_0_16_4
142-4n06	56		4n	6	ZaXb	C998	C	998	1.0067	3.887	0.934	0	0	0.016	0	0	0	0	0	0	0	0	0.191	0	-0.039	0	10	0	16	2	10_0_16_2
142-4n07	56		4n	7	ZaXb	C998	C	998	1.0067	3.887	0.934	0	0.015	0	0	0	0	0	0.016	0	0	0	0.129	0	-0.139	0.107	10	0	16	4	10_0_16_4
142-4n08	56		4n	8	ZaXb	C998	C	998	1.0067	3.887	0.934	0	0.015	0	0	0	0	0	0.016	0	0	0	0.129	0	-0.139	0.107	10	0	16	4	10_0_16_4
142-4n09	56		4n	9	ZaXb	C998	C	998	1.0067	3.887	0.934	0	0	-0.018	0	0	0	-0.013	0	0	0	0	0.191	0	-0.077	0.132	10	0	16	2	10_0_16_2
142-4n10			4n	10	ZaXb	C998	C	998	1.0067	3.887	0.934	0	-0.016	0	0	0	0	0	0	0	0	0	0.226	0	-0.019	0	10	0	16	2	10_0_16_2
142-4n11	56		4n	11	ZaXb	C998	C	998	1.0067	3.887	0.934	0	-0.016	0	0	0	0	0	0	0	0	0	0.226	0	-0.019	0	10	0	16	2	10_0_16_2
142-4n12	56		4n	12	ZaXb	C998	C	998	1.0067	3.887	0.934	0	-0.016	0	0	0	0	0	0	0	0	0	0.226	0	-0.04	0.098	10	0	16	2	10_0_16_2
142-4n21	56		4n	21	XabYa	C998	C	998	1.0067	3.887	0.934	0	0	0.017	0	0	0.015	0	0	0	0	0	0	-0.22	0	-0.08	10	1	0	1	10_1_0_1
142-4n22	56		4n	22	XabYa	C998	C	998	1.0067	3.887	0.934	0	0	0.017	0	0	0.015	0	0	0	0	0	0	-0.22	0	-0.08	10	1	0	1	10_1_0_1
142-4n23	56		4n	23	XabYa	C998	C	998	1.0067	3.887	0.934	0	0	0.013	0	0	0	0	0	0	0	0.055	0	-0.062	0	-0.162	10	1	0	1	10_1_0_1
142-4n24	56		4n	24	XabYa	C998	C	998	1.0067	3.887	0.934	0	0	0.013	0	0	0	0	0	0	0	-0.055	0	-0.062	0	-0.162	10	1	0	1	10_1_0_1
142-4n25	56		4n	25	XabYa	C998	C	998	1.0067	3.887	0.934	0	0	0.013	0	0	0	0	0	0	0	0.055	0	-0.062	0	-0.162	10	1	0	1	10_1_0_1
142-4n26	56		4n	26	XabYa	C998	C	998	1.0067	3.887	0.934	0	0	0.013	0	0	0	0	0	0	0	-0.055	0	-0.062	0	-0.162	10	1	0	1	10_1_0_1
142-4n27	56		4n	27	XabYa	C998	C	998	1.0067	3.887	0.934	0.018	0	0	0	0	-0.014	0	0	0	0	0.088	0	-0.077	0	-0.176	10	1	0	1	10_1_0_1
142-4n28	56		4n	28	XabYa	C998	C	998	1.0067	3.887	0.934	-0.018	0	0	0	0	-0.014	0	0	0	0	-0.088	0	-0.077	0	-0.176	10	1	0	1	10_1_0_1
142-4n29	56		4n	29	XabYa	C998	C	998	1.0067	3.887	0.934	0.018	0	0	0	0	-0.014	0	0	0	0	0.088	0	-0.077	0	-0.176	10	1	0	1	10_1_0_1
142-4n30	56		4n	30	XabYa	C998	C	998	1.0067	3.887	0.934	-0.018	0	0	0	0	-0.014	0	0	0	0	-0.088	0	-0.077	0	-0.176	10	1	0	1	10_1_0_1
142-4n31			4n	31	XabYa	C998	C	998	1.0067	3.887	0.934	0	0	-0.016	0	0	0	0	-0.0105	0	0	0	0	-0.138	0	-0.187	10	1	0	1	10_1_0_1
142-4n32			4n	32	XabYa	C998	C	998	1.0067	3.887	0.934	0	0	-0.016	0	0	0	0	-0.0105	0	0	0	0	-0.138	0	-0.187	10	1	0	1	10_1_0_1
142-4n41	56		4n	41	ZabXc	C998	C	998	1.0067	3.887	0.934	0	0.017	0	0	0	0	0	0.014	0	0	0	0.074	0	-0.225	0	10	0	16	3	10_0_16_3
142-4n42			4n	42	ZabXc	C998	C	998	1.0067	3.887	0.934	0	0.017	0	0	0	0	0	0.014	0	0	0	0.074	0	-0.228	0	10	0	16	3	10_0_16_3
142-4n43	56		4n	43	ZabXc	C998	C	998	1.0067	3.887	0.934	0	0.013	0	0	0	0.013	0	0	0	0	0	-0.1	-0.122	-0.085	0.044	10	0	18		10_0_18_
142-4n44	56		4n	44	ZabXc	C998	C	998	1.0067	3.887	0.934	0	0.013	0	0	0	0.013	0	0	0	0	0	-0.1	0.136	-0.152	0	10	0	16	6	10_0_16_6
142-4n45	56		4n	45	ZabXc	C998	C	998	1.0067	3.887	0.934	0	0.013	0	0	0	0.013	0	0	0	0	0	-0.1	-0.122	-0.085	0.044	10	0	18		10_0_18_
142-4n46	56		4n	46	ZabXc	C998	C	998	1.0067	3.887	0.934	0	0.013	0	0	0	0.013	0	0	0	0	0	-0.1	0.136	-0.152	0	10	0	16	6	10_0_16_6
142-4n47	56		4n	47	ZabXc	C998	C	998	1.0067	3.887	0.934	0	-0.016	0	0	0	0	0	-0.014	0	0	0	-0.072	0	-0.219	0	10	0	16	3	10_0_16_3
142-4n48	56		4n	48	ZabXc	C998	C	998	1.0067	3.887	0.934	0	-0.016	0	0	0	0	0	-0.014	0	0	0	-0.072	0	-0.219	0	10	0	16	3	10_0_16_3
142-4n49	56		4n	49	ZabXc	C998	C	998	1.0067	3.887	0.934	0	0	0.014	0	0	0	0	-0.0086	0	0	0	-0.102	-0.084	-0.091	0.078	10	0	18		10_0_18_
142-4n50	56		4n	50	ZabXc	C998	C	998	1.0067	3.887	0.934	0	0	0	0	0	0	0	-0.013	0	0	0	-0.102	0.091	-0.172	0	10	0	16	6	10_0_16_6
142-4n51	56		4n	51	ZabXc	C998	C	998	1.0067	3.887	0.934	0	0	0.014	0	0	0	0	-0.0086	0	0	0	-0.102	-0.084	-0.091	0.078	10	0	18		10_0_18_
142-4n52	56		4n	52	ZabXc	C998	C	998	1.0067	3.887	0.934	0	0	0	0	0	0	0	-0.013	0	0	0	-0.102	0.091	-0.172	0	10	0	16	6	10_0_16_6
142-4n61	56		4n	61	ZabcXa	C998	C	998	1.0067	3.887	0.934	0	0.018	0	0	0	0	0	0	0	0	0	-0.127	0.112	0	0.071	10	0	17		10_0_17_
142-4n62	56		4n	62	ZabcXa	C998	C	998	1.0067	3.887	0.934	0	0	0.0123	0	0	0	0	0	0	0	0	-0.098	0.115	0	0.102	10	0	17		10_0_17_
142-4n63	56		4n	63	ZabcXa	C998	C	998	1.0067	3.887	0.934	0	0	0.016	0	0	-0.014	0	-0.0084	0	0	0	-0.105	0.073	0	0.183	10	0	17		10_0_17_
142-4n64	56		4n	64	ZabcXa	C998	C	998	1.0067	3.887	0.934	0	0	0.016	0	0	-0.014	0	-0.0084	0	0	0	-0.105	0.073	0	0.183	10	0	17		10_0_17_
143-4n01			4n	1	ZaXb	C958	C	958	1.0077	3.82	0.924	0	0	0	0	0	0	0	0	0	0	0	0.243	0	0	0.192	10	0	16	2	10_0_16_2
143-4n02			4n	2	ZaXb	C958	C	958	1.0077	3.82	0.924	0	0	0	0	0	0	0	0	0	0	0	0.243	0	0	0.192	10	0	16	2	10_0_16_2
143-4n03			4n	3	ZaXb	C958	C	958	1.0077	3.82	0.924	0	0	0	0	0	0	0	0	0	0	0	0.243	0	0	0.192	10	0	16	2	10_0_16_2
143-4n04			4n	4	ZaXb	C958	C	958	1.0077	3.82	0.924	0	0	0	0	0	0	0	0	0	0	0	0.243	0	0	0.192	10	0	16	2	10_0_16_2
143-4n05			4n	5	ZaXb	C958	C	958	1.0077	3.82	0.924	0	0	0	0	0	0	0	0	0	0	0	0.243	0	0	0.192	10	0	16	2	10_0_16_2
143-4n06			4n	6	ZaXb	C958	C	958	1.0077	3.82	0.924	0	0	0	0	0	0	0	0	0	0	0	0.243	0	0	0.192	10	0	16	2	10_0_16_2
143-4n07			4n	7	ZaXb	C958	C	958	1.0077	3.82	0.924	0	0	0	0	0	0	-0.0098	0.013	0	0	0	0.243	0	0	0.195	10	0	16	2	10_0_16_2
143-4n08			4n	8	ZaXb	C958	C	958	1.0077	3.82	0.924	0	0	0	0	0	0	-0.0098	0.013	0	0	0	0.243	0	0	0.195	10	0	16	2	10_0_16_2
143-4n09			4n	9	ZaXb	C958	C	958	1.0077	3.82	0.924	0	0	0	0	0	0	-0.0098	0.013	0	0	0	0.243	0	0	0.195	10	0	16	2	10_0_16_2
143-4n10			4n	10	ZaXb	C958	C	958	1.0077	3.82	0.924	0	0	0	0	0	0.018	0	0	0	0	0	0.239	0	0	0.2	10	0	16	2	10_0_16_2
143-4n11			4n	11	ZaXb	C958	C	958	1.0077	3.82	0.924	0	0	0	0	0	0.018	0	0	0	0	0	0.239	0	0	0.2	10	0	16	2	10_0_16_2
143-4n12			4n	12	ZaXb	C958	C	958	1.0077	3.82	0.924	0	0	0	0	0	0.018	0	0	0	0	0	0.239	0	0	0.2	10	0	16	2	10_0_16_2
143-4n21			4n	21	XabYa	C958	C	958	1.0077	3.82	0.924	0	0	0	0	0	0	0	0	0	0	0	0	-0.234	0	-0.184	10	1	0	1	10_1_0_1
143-4n22			4n	22	XabYa	C958	C	958	1.0077	3.82	0.924	0	0	0	0	0	0	0	0	0	0	0	0	-0.234	0	-0.184	10	1	0	1	10_1_0_1
143-4n23			4n	23	XabYa	C958	C	958	1.0077	3.82	0.924	0	0	0	0	0	0	0	0	0	0	0	0	-0.234	0	-0.184	10	1	0	1	10_1_0_1
143-4n24			4n	24	XabYa	C958	C	958	1.0077	3.82	0.924	0	0	0	0	0	0	0	0	0	0	0	0	-0.234	0	-0.184	10	1	0	1	10_1_0_1
143-4n25			4n	25	XabYa	C958	C	958	1.0077	3.82	0.924	0	0	0	0	0	0	0	0	0	0	0	0	-0.234	0	-0.184	10	1	0	1	10_1_0_1
143-4n26			4n	26	XabYa	C958	C	958	1.0077	3.82	0.924	0	0	0	0	0	0	0	0	0	0	0	0	-0.234	0	-0.184	10	1	0	1	10_1_0_1
143-4n27			4n	27	XabYa	C958	C	958	1.0077	3.82	0.924	0	0	0	0	0	-0.0092	0	-0.006	0	0	0	0	-0.241	0	-0.18	10	1	0	1	10_1_0_1
143-4n28			4n	28	XabYa	C958	C	958	1.0077	3.82	0.924	0	0	0	0	0	-0.0092	0	-0.006	0	0	0	0	-0.241	0	-0.18	10	1	0	1	10_1_0_1
143-4n29			4n	29	XabYa	C958	C	958	1.0077	3.82	0.924	0	0	0	0	0	-0.0092	0	-0.006	0	0	0	0	-0.241	0	-0.18	10	1	0	1	10_1_0_1
143-4n30			4n	30	XabYa	C958	C	958	1.0077	3.82	0.924	0	0	0	0	0	-0.0092	0	-0.006	0	0	0	0	-0.241	0	-0.18	10	1	0	1	10_1_0_1
143-4n31			4n	31	XabYa	C958	C	958	1.0077	3.82	0.924	0	0	0	0	0	-0.0092	0	-0.006	0	0	0	0	-0.241	0	-0.18	10	1	0	1	10_1_0_1
143-4n32			4n	32	XabYa	C958	C	958	1.0077	3.82	0.924	0	0	0	0	0	-0.0092	0	-0.006	0	0	0	0	-0.241	0	-0.18	10	1	0	1	10_1_0_1
143-4n41			4n	41	ZabXc	C958	C	958	1.0077	3.82	0.924	0	0	0	0	0	0	0.014	0	0	0	0	0	0	-0.304	0	10	0	16	3	10_0_16_3
143-4n42			4n	42	ZabXc	C958	C	958	1.0077	3.82	0.924	0	0	0	0	0	0	-0.014	0	0	0	0	0	0	-0.304	0	10	0	16	3	10_0_16_3
143-4n43			4n	43	ZabXc	C958	C	958	1.0077	3.82	0.924	0	0	0	0	0	0	0.014	0	0	0	0	0	0	-0.304	0	10	0	16	3	10_0_16_3
143-4n44			4n	44	ZabXc	C958	C	958	1.0077	3.82	0.924	0	0	0	0	0	0	-0.014	0	0	0	0	0	0	-0.304	0	10	0	16	3	10_0_16_3
143-4n45			4n	45	ZabXc	C958	C	958	1.0077	3.82	0.924	0	0	0	0	0	0	0.014	0	0	0	0	0	0	-0.304	0	10	0	16	3	10_0_16_3
143-4n46			4n	46	ZabXc	C958	C	958	1.0077	3.82	0.924	0	0	0	0	0	0	-0.014	0	0	0	0	0	0	-0.304	0	10	0	16	3	10_0_16_3
143-4n47			4n	47	ZabXc	C958	C	958	1.0077	3.82	0.924	0	0	0	0	0	0	0	-0.0102	0	0	0	0	0	-0.304	0	10	0	16	3	10_0_16_3
143-4n48			4n	48	ZabXc	C958	C	958	1.0077	3.82	0.924	0	0	0	0	0	0	0	-0.0102	0	0	0	0	0	-0.304	0	10	0	16	3	10_0_16_3
143-4n49			4n	49	ZabXc	C958	C	958	1.0077	3.82	0.924	0	0	0	0	0	0	0	-0.0102	0	0	0	0	0	-0.304	0	10	0	16	3	10_0_16_3
143-4n50			4n	50	ZabXc	C958	C	958	1.0077	3.82	0.924	0	0	0	0	0	0	0	-0.0102	0	0	0	0	0	-0.304	0	10	0	16	3	10_0_16_3
143-4n51			4n	51	ZabXc	C958	C	958	1.0077	3.82	0.924	0	0	0	0	0	0	0	-0.0102	0	0	0	0	0	-0.304	0	10	0	16	3	10_0_16_3
143-4n52			4n	52	ZabXc	C958	C	958	1.0077	3.82	0.924	0	0	0	0	0	0	0	-0.0102	0	0	0	0	0	-0.304	0	10	0	16	3	10_0_16_3
143-4n61			4n	61	ZabcXa	C958	C	958	1.0077	3.82	0.924	0	0	0	0	0	0.018	0	0	0	0	0	-0.237	0	0	0.2	10	0	17		10_0_17_
143-4n62			4n	62	ZabcXa	C958	C	958	1.0077	3.82	0.924	0	0	0	0	0	0	0	0	0	0	0	-0.237	0	0	0.197	10	0	17		10_0_17_
143-4n63			4n	63	ZabcXa	C958	C	958	1.0077	3.82	0.924	0	0	0	0	0	0	0	0	0	0	0	-0.237	0	0	0.197	10	0	17		10_0_17_
143-4n64			4n	64	ZabcXa	C958	C	958	1.0077	3.82	0.924	0	0	0	0	0	0	0	0	0	0	0	-0.237	0	0	0.197	10	0	17		10_0_17_
144-4n01			4n	1	ZaXb	C405	C	405	1.0126	3.709	0.918	0	0	0.02	0	0	0	0	0	0	0	0	0.241	0	0	0.198	10	0	16	2	10_0_16_2
144-4n02			4n	2	ZaXb	C405	C	405	1.0126	3.709	0.918	0	0.018	0	0	0	0	0	0	0	0	0	0.243	0	0	0.195	10	0	16	2	10_0_16_2
144-4n03			4n	3	ZaXb	C405	C	405	1.0126	3.709	0.918	0	0	-0.0103	0	0	0	0	0	0	0	0	0.241	0	0	0.196	10	0	16	2	10_0_16_2
144-4n04			4n	4	ZaXb	C405	C	405	1.0126	3.709	0.918	0	-0.0107	0	0	0	0	0	0	0	0	0	0.241	0	0	0.197	10	0	16	2	10_0_16_2
144-4n05			4n	5	ZaXb	C405	C	405	1.0126	3.709	0.918	0	0.018	0	0	0	0	0	0	0	0	0	0.243	0	0	0.194	10	0	16	2	10_0_16_2
144-4n06			4n	6	ZaXb	C405	C	405	1.0126	3.709	0.918	0	-0.0107	0	0	0	0	0	0	0	0	0	0.241	0	0	0.197	10	0	16	2	10_0_16_2
144-4n07			4n	7	ZaXb	C405	C	405	1.0126	3.709	0.918	0	0	-0.0103	0	0	0	0	0	0	0	0	0.241	0	0	0.196	10	0	16	2	10_0_16_2
144-4n08			4n	8	ZaXb	C405	C	405	1.0126	3.709	0.918	0	0.018	0	0	0	0	0	0	0	0	0	0.243	0	0	0.194	10	0	16	2	10_0_16_2
144-4n09			4n	9	ZaXb	C405	C	405	1.0126	3.709	0.918	0	-0.0107	-0.015	0	0	0	0	0	0	0	0	0.241	0	0	0.198	10	0	16	2	10_0_16_2
144-4n10			4n	10	ZaXb	C405	C	405	1.0126	3.709	0.918	0	-0.0107	0	0	0	0	0	0	0	0	0	0.241	0	0	0.197	10	0	16	2	10_0_16_2
144-4n11			4n	11	ZaXb	C405	C	405	1.0126	3.709	0.918	0	-0.0107	0	0	0	0	0	0	0	0	0	0.241	0	0	0.197	10	0	16	2	10_0_16_2
144-4n12			4n	12	ZaXb	C405	C	405	1.0126	3.709	0.918	0	-0.0107	-0.015	0	0	0	0	0	0	0	0	0.241	0	0	0.198	10	0	16	2	10_0_16_2
144-4n21			4n	21	XabYa	C405	C	405	1.0126	3.709	0.918	0	0	0.018	0	0	0	0	0	0	0	0	0	-0.24	0	-0.183	10	1	0	1	10_1_0_1
144-4n22			4n	22	XabYa	C405	C	405	1.0126	3.709	0.918	0	0	0.018	0	0	0	0	0	0	0	0	0	-0.24	0	-0.183	10	1	0	1	10_1_0_1
144-4n23			4n	23	XabYa	C405	C	405	1.0126	3.709	0.918	0	0	0	0	0	0	0	0	0	0	0	0	-0.239	0	-0.181	10	1	0	1	10_1_0_1
144-4n24			4n	24	XabYa	C405	C	405	1.0126	3.709	0.918	0	0	0	0	0	0	0	0	0	0	0	0	-0.239	0	-0.181	10	1	0	1	10_1_0_1
144-4n25			4n	25	XabYa	C405	C	405	1.0126	3.709	0.918	0.018	0	0	0	0	0	0	0	0	0	0	0	-0.238	0	-0.183	10	1	0	1	10_1_0_1
144-4n26			4n	26	XabYa	C405	C	405	1.0126	3.709	0.918	-0.018	0	0	0	0	0	0	0	0	0	0	0	-0.238	0	-0.183	10	1	0	1	10_1_0_1
144-4n27			4n	27	XabYa	C405	C	405	1.0126	3.709	0.918	0	0	0	0	0	0	0	0	0	0	0	0	-0.239	0	-0.181	10	1	0	1	10_1_0_1
144-4n28			4n	28	XabYa	C405	C	405	1.0126	3.709	0.918	0	0	0	0	0	0	0	0	0	0	0	0	-0.239	0	-0.181	10	1	0	1	10_1_0_1
144-4n29			4n	29	XabYa	C405	C	405	1.0126	3.709	0.918	0.018	0	0	0	0	0	0	0	0	0	0	0	-0.238	0	-0.183	10	1	0	1	10_1_0_1
144-4n30			4n	30	XabYa	C405	C	405	1.0126	3.709	0.918	-0.018	0	0	0	0	0	0	0	0	0	0	0	-0.238	0	-0.183	10	1	0	1	10_1_0_1
144-4n31			4n	31	XabYa	C405	C	405	1.0126	3.709	0.918	0	0	-0.018	0	0	0	0	0	0	0	0	0	-0.241	0	-0.18	10	1	0	1	10_1_0_1
144-4n32			4n	32	XabYa	C405	C	405	1.0126	3.709	0.918	0	0	-0.018	0	0	0	0	0	0	0	0	0	-0.241	0	-0.18	10	1	0	1	10_1_0_1
144-4n41			4n	41	ZabXc	C405	C	405	1.0126	3.709	0.918	0	0.018	0	0	0	0	0	0	0	0	0	0	0	-0.308	0	10	0	16	3	10_0_16_3
144-4n42			4n	42	ZabXc	C405	C	405	1.0126	3.709	0.918	0	0.018	0	0	0	0	0	0	0	0	0	0	0	-0.308	0	10	0	16	3	10_0_16_3
144-4n43			4n	43	ZabXc	C405	C	405	1.0126	3.709	0.918	0	0	0.017	0	0	0	0	0	0	0	0	0	0	-0.305	0	10	0	16	3	10_0_16_3
144-4n44			4n	44	ZabXc	C405	C	405	1.0126	3.709	0.918	0	0	0	0	0	0	0	0	0	0	0	0	0	0.307	0	20	0	0		20_0_0_
144-4n45			4n	45	ZabXc	C405	C	405	1.0126	3.709	0.918	0	0	0	0	0	0	0	0	0	0	0	0	0	-0.305	0	10	0	16	3	10_0_16_3
144-4n46			4n	46	ZabXc	C405	C	405	1.0126	3.709	0.918	0	0	-0.018	0	0	0	0	0	0	0	0	0	0	0.307	0	20	0	0		20_0_0_
144-4n47			4n	47	ZabXc	C405	C	405	1.0126	3.709	0.918	0	-0.018	0	0	0	0	0	0	0	0	0	0	0	-0.307	0	10	0	16	3	10_0_16_3
144-4n48			4n	48	ZabXc	C405	C	405	1.0126	3.709	0.918	0	-0.018	0	0	0	0	0	0	0	0	0	0	0	-0.307	0	10	0	16	3	10_0_16_3
144-4n49			4n	49	ZabXc	C405	C	405	1.0126	3.709	0.918	0	0	0.017	0	0	0	0	0	0	0	0	0	0	-0.305	0	10	0	16	3	10_0_16_3
144-4n50			4n	50	ZabXc	C405	C	405	1.0126	3.709	0.918	0	0	0	0	0	0	0	0	0	0	0	0	0	0.307	0	20	0	0		20_0_0_
144-4n51			4n	51	ZabXc	C405	C	405	1.0126	3.709	0.918	0	0	0	0	0	0	0	0	0	0	0	0	0	-0.305	0	10	0	16	3	10_0_16_3
144-4n52			4n	52	ZabXc	C405	C	405	1.0126	3.709	0.918	0	0	-0.018	0	0	0	0	0	0	0	0	0	0	0.307	0	20	0	0		20_0_0_
144-4n61			4n	61	ZabcXa	C405	C	405	1.0126	3.709	0.918	0	0.0102	0	0	0	0	0	0	0	0	0	-0.238	0	0	0.198	10	0	17		10_0_17_
144-4n62			4n	62	ZabcXa	C405	C	405	1.0126	3.709	0.918	0	0.0102	0	0	0	0	0	0	0	0	0	-0.238	0	0	0.198	10	0	17		10_0_17_
144-4n63			4n	63	ZabcXa	C405	C	405	1.0126	3.709	0.918	0	0	0.02	0	0	0	0	0	0	0	0	-0.24	0	0	0.198	10	0	17		10_0_17_
144-4n64			4n	64	ZabcXa	C405	C	405	1.0126	3.709	0.918	0	-0.018	0	0	0	0	0	0	0	0	0	-0.243	0	0	0.196	10	0	17		10_0_17_
145-4n01			4n	1	ZaXb	C454	C	454	1.013	3.695	0.92	0	-0.023	0	0	0	-0.019	0	0	0	0	0	0.25	0.0145	0	0.1968	10	0	16	2	10_0_16_2
145-4n02			4n	2	ZaXb	C454	C	454	1.013	3.695	0.92	0	0	-0.016	0	0	0	0.0115	-0.0198	0	0	0	0.244	0	0	0.203	10	0	16	2	10_0_16_2
145-4n03			4n	3	ZaXb	C454	C	454	1.013	3.695	0.92	0	-0.023	0	0	0	-0.019	0	0	0	0	0	0.25	-0.0073	0	0.1962	10	0	16	2	10_0_16_2
145-4n04			4n	4	ZaXb	C454	C	454	1.013	3.695	0.92	0	0	-0.023	0	0	0.0163	0	0	0	0	0	0.245	0	0	0.201	10	0	16	2	10_0_16_2
145-4n05			4n	5	ZaXb	C454	C	454	1.013	3.695	0.92	0	0	0.0079	0	0	0	-0.0058	0.0102	0	0	0	0.244	0	0	0.202	10	0	16	2	10_0_16_2
145-4n06			4n	6	ZaXb	C454	C	454	1.013	3.695	0.92	0	0	0	0	0	0.0163	0	0	0	0	0	0.245	0	0	0.201	10	0	16	2	10_0_16_2
145-4n07			4n	7	ZaXb	C454	C	454	1.013	3.695	0.92	0	-0.023	0	0	0	-0.019	0	0	0	0	0	0.25	-0.0073	0	0.1962	10	0	16	2	10_0_16_2
145-4n08			4n	8	ZaXb	C454	C	454	1.013	3.695	0.92	0	0	0.0079	0	0	0	-0.0058	0.0102	0	0	0	0.244	0	0	0.202	10	0	16	2	10_0_16_2
145-4n09			4n	9	ZaXb	C454	C	454	1.013	3.695	0.92	0	0	0	-0.0147	-0.0119	0.0163	-0.0138	0.0164	0	0	0	0.245	0	0	0.201	10	0	16	2	10_0_16_2
145-4n10			4n	10	ZaXb	C454	C	454	1.013	3.695	0.92	0	0	-0.023	0	0	0.0163	0	0	0	0	0	0.245	0	0	0.201	10	0	16	2	10_0_16_2
145-4n11			4n	11	ZaXb	C454	C	454	1.013	3.695	0.92	0	0	0	0	0	0.0163	0	0	0	0	0	0.245	0	0	0.201	10	0	16	2	10_0_16_2
145-4n12			4n	12	ZaXb	C454	C	454	1.013	3.695	0.92	0	0	0	-0.0147	-0.0119	0.0163	-0.0138	0.0164	0	0	0	0.245	0	0	0.201	10	0	16	2	10_0_16_2
145-4n21			4n	21	XabYa	C454	C	454	1.013	3.695	0.92	-0.025	0	0	0	0	0.025	0	0.0115	0	0	0	0	-0.243	0	-0.187	10	1	0	1	10_1_0_1
145-4n22			4n	22	XabYa	C454	C	454	1.013	3.695	0.92	0.025	0	0	0	0	0.025	0	0.0115	0	0	0	0	-0.243	0	-0.187	10	1	0	1	10_1_0_1
145-4n23			4n	23	XabYa	C454	C	454	1.013	3.695	0.92	-0.0146	0	-0.018	-0.0203	0	0	0	0	0	0	0	0	-0.241	0	-0.188	10	1	0	1	10_1_0_1
145-4n24			4n	24	XabYa	C454	C	454	1.013	3.695	0.92	0.0146	0	-0.018	0.0203	0	0	0	0	0	0	0	0	-0.241	0	-0.188	10	1	0	1	10_1_0_1
145-4n25			4n	25	XabYa	C454	C	454	1.013	3.695	0.92	0	0	0.017	0	0.0025	0	0	0	0	0	0	0	-0.245	0	-0.1819	10	1	0	1	10_1_0_1
145-4n26			4n	26	XabYa	C454	C	454	1.013	3.695	0.92	0	0	0.017	0	0.0025	0	0	0	0	0	0	0	-0.245	0	-0.1819	10	1	0	1	10_1_0_1
145-4n27			4n	27	XabYa	C454	C	454	1.013	3.695	0.92	-0.0146	0	-0.018	-0.0203	0	0	0	0	0	0	0	0	-0.241	0	-0.188	10	1	0	1	10_1_0_1
145-4n28			4n	28	XabYa	C454	C	454	1.013	3.695	0.92	0.0146	0	-0.018	0.0203	0	0	0	0	0	0	0	0	-0.241	0	-0.188	10	1	0	1	10_1_0_1
145-4n29			4n	29	XabYa	C454	C	454	1.013	3.695	0.92	0	0	0.017	0	0.0025	0	0	0	0	0	0	0	-0.245	0	-0.1819	10	1	0	1	10_1_0_1
145-4n30			4n	30	XabYa	C454	C	454	1.013	3.695	0.92	0	0	0.017	0	0.0025	0	0	0	0	0	0	0	-0.245	0	-0.1819	10	1	0	1	10_1_0_1
145-4n31			4n	31	XabYa	C454	C	454	1.013	3.695	0.92	0	0	0	0	0	-0.023	0.0188	-0.0148	0	0	0	0	-0.245	0	-0.183	10	1	0	1	10_1_0_1
145-4n32			4n	32	XabYa	C454	C	454	1.013	3.695	0.92	0	0	0	0	0	-0.023	0.0188	-0.0148	0	0	0	0	-0.245	0	-0.183	10	1	0	1	10_1_0_1
145-4n41			4n	41	ZabXc	C454	C	454	1.013	3.695	0.92	0	0	0	0	0.0191	0	0	0.026	0	0	0	0	0	-0.313	0	10	0	16	3	10_0_16_3
145-4n42			4n	42	ZabXc	C454	C	454	1.013	3.695	0.92	0	0	0	0	0.0191	0	0	0.026	0	0	0	0	0	-0.313	0	10	0	16	3	10_0_16_3
145-4n43			4n	43	ZabXc	C454	C	454	1.013	3.695	0.92	0	-0.018	0	0.0028	0	0	0	0	0	0	0	0	0	-0.312	-0.0065	10	0	16	3	10_0_16_3
145-4n44			4n	44	ZabXc	C454	C	454	1.013	3.695	0.92	0	-0.018	0.0146	0	0	0	0.0203	0	0	0	0	0	0	0.313	0	20	0	0		20_0_0_
145-4n45			4n	45	ZabXc	C454	C	454	1.013	3.695	0.92	0	0.017	-0.0146	0	0	0	0.0206	0	0	0	0	0	0	-0.312	0	10	0	16	3	10_0_16_3
145-4n46			4n	46	ZabXc	C454	C	454	1.013	3.695	0.92	0	0.017	0	0.0025	0	0	0	0	0	0	0	0	0	0.312	0	20	0	0		20_0_0_
145-4n47			4n	47	ZabXc	C454	C	454	1.013	3.695	0.92	0	0	0.025	0	0	0	0	-0.027	0	0	0	0	0	-0.313	0	10	0	16	3	10_0_16_3
145-4n48			4n	48	ZabXc	C454	C	454	1.013	3.695	0.92	0	0	-0.025	0	0	0	0	-0.027	0	0	0	0	0	-0.313	0	10	0	16	3	10_0_16_3
145-4n49			4n	49	ZabXc	C454	C	454	1.013	3.695	0.92	0	-0.018	0	0.0028	0	0	0	0	0	0	0	0	0	-0.312	-0.0065	10	0	16	3	10_0_16_3
145-4n50			4n	50	ZabXc	C454	C	454	1.013	3.695	0.92	0	-0.018	0.0146	0	0	0	0.0203	0	0	0	0	0	0	0.313	0	20	0	0		20_0_0_
145-4n51			4n	51	ZabXc	C454	C	454	1.013	3.695	0.92	0	0.017	-0.0146	0	0	0	0.0206	0	0	0	0	0	0	-0.312	0	10	0	16	3	10_0_16_3
145-4n52			4n	52	ZabXc	C454	C	454	1.013	3.695	0.92	0	0.017	0	0.0025	0	0	0	0	0	0	0	0	0	0.312	0	20	0	0		20_0_0_
145-4n61			4n	61	ZabcXa	C454	C	454	1.013	3.695	0.92	0	0	-0.023	0	0	0.0166	-0.0085	0	0	0	0	-0.244	0	0	0.202	10	0	17		10_0_17_
145-4n62			4n	62	ZabcXa	C454	C	454	1.013	3.695	0.92	0	0	-0.023	0	0	0.0166	-0.0085	0	0	0	0	-0.244	0	0	0.202	10	0	17		10_0_17_
145-4n63	4		4n	63	ZabcXa	C454	C	454	1.013	3.695	0.92	0	0.021	0	0	0	-0.019	-0.0105	0	0	0	0	-0.245	0	0	0.1965	10	0	17		10_0_17_
145-4n64			4n	64	ZabcXa	C454	C	454	1.013	3.695	0.92	0	0	-0.018	0	0	0	-0.0108	-0.0201	0	0	0	-0.243	0	0	0.203	10	0	17		10_0_17_
146-4n01			4n	1	ZaXb	C404a	C	404a	1.008	3.762	0.906	0	0.016	0.022	0	0	0	0	0	0	0	0	0.251	0	0	0.202	10	0	16	2	10_0_16_2
146-4n02			4n	2	ZaXb	C404a	C	404a	1.008	3.762	0.906	0	0.016	0.022	0	0	0	0	0	0	0	0	0.251	0	0	0.202	10	0	16	2	10_0_16_2
146-4n03			4n	3	ZaXb	C404a	C	404a	1.008	3.762	0.906	0	0.016	-0.0113	0	0	0	0	0	0	0	0	0.251	0	0	0.201	10	0	16	2	10_0_16_2
146-4n04			4n	4	ZaXb	C404a	C	404a	1.008	3.762	0.906	0	-0.016	0.0109	0	0	0	0	0	0	0	0	0.248	0	0	0.204	10	0	16	2	10_0_16_2
146-4n05			4n	5	ZaXb	C404a	C	404a	1.008	3.762	0.906	0	0.016	-0.0113	0	0	0	0	0	0	0	0	0.251	0	0	0.201	10	0	16	2	10_0_16_2
146-4n06			4n	6	ZaXb	C404a	C	404a	1.008	3.762	0.906	0	-0.016	0.0109	0	0	0	0	0	0	0	0	0.248	0	0	0.204	10	0	16	2	10_0_16_2
146-4n07			4n	7	ZaXb	C404a	C	404a	1.008	3.762	0.906	0	0.016	-0.0113	0	0	0	0	0	0	0	0	0.251	0	0	0.201	10	0	16	2	10_0_16_2
146-4n08			4n	8	ZaXb	C404a	C	404a	1.008	3.762	0.906	0	0.016	-0.0113	0	0	0	0	0	0	0	0	0.251	0	0	0.201	10	0	16	2	10_0_16_2
146-4n09			4n	9	ZaXb	C404a	C	404a	1.008	3.762	0.906	0	-0.016	-0.022	0	0	0	0	0	0	0	0	0.248	0	0	0.204	10	0	16	2	10_0_16_2
146-4n10			4n	10	ZaXb	C404a	C	404a	1.008	3.762	0.906	0	-0.016	0.0109	0	0	0	0	0	0	0	0	0.248	0	0	0.204	10	0	16	2	10_0_16_2
146-4n11			4n	11	ZaXb	C404a	C	404a	1.008	3.762	0.906	0	-0.016	0.0109	0	0	0	0	0	0	0	0	0.248	0	0	0.204	10	0	16	2	10_0_16_2
146-4n12			4n	12	ZaXb	C404a	C	404a	1.008	3.762	0.906	0	-0.016	-0.022	0	0	0	0	0	0	0	0	0.248	0	0	0.204	10	0	16	2	10_0_16_2
146-4n21			4n	21	XabYa	C404a	C	404a	1.008	3.762	0.906	0	0	0.027	0	0	0	0	0	0	0	0	0	-0.246	0	-0.19	10	1	0	1	10_1_0_1
146-4n22			4n	22	XabYa	C404a	C	404a	1.008	3.762	0.906	0	0	0.027	0	0	0	0	0	0	0	0	0	-0.246	0	-0.19	10	1	0	1	10_1_0_1
146-4n23			4n	23	XabYa	C404a	C	404a	1.008	3.762	0.906	0.019	0	0	0	0	0	0	0	0	0	0	0	-0.246	0	-0.188	10	1	0	1	10_1_0_1
146-4n24			4n	24	XabYa	C404a	C	404a	1.008	3.762	0.906	-0.019	0	0	0	0	0	0	0	0	0	0	0	-0.246	0	-0.188	10	1	0	1	10_1_0_1
146-4n25			4n	25	XabYa	C404a	C	404a	1.008	3.762	0.906	0.019	0	0	0	0	0	0	0	0	0	0	0	-0.246	0	-0.188	10	1	0	1	10_1_0_1
146-4n26			4n	26	XabYa	C404a	C	404a	1.008	3.762	0.906	-0.019	0	0	0	0	0	0	0	0	0	0	0	-0.246	0	-0.188	10	1	0	1	10_1_0_1
146-4n27			4n	27	XabYa	C404a	C	404a	1.008	3.762	0.906	0.019	0	0	0	0	0	0	0	0	0	0	0	-0.246	0	-0.188	10	1	0	1	10_1_0_1
146-4n28			4n	28	XabYa	C404a	C	404a	1.008	3.762	0.906	-0.019	0	0	0	0	0	0	0	0	0	0	0	-0.246	0	-0.188	10	1	0	1	10_1_0_1
146-4n29			4n	29	XabYa	C404a	C	404a	1.008	3.762	0.906	0.019	0	0	0	0	0	0	0	0	0	0	0	-0.246	0	-0.188	10	1	0	1	10_1_0_1
146-4n30			4n	30	XabYa	C404a	C	404a	1.008	3.762	0.906	-0.019	0	0	0	0	0	0	0	0	0	0	0	-0.246	0	-0.188	10	1	0	1	10_1_0_1
146-4n31			4n	31	XabYa	C404a	C	404a	1.008	3.762	0.906	0	0	-0.027	0	0	0	0	0	0	0	0	0	-0.249	0	-0.184	10	1	0	1	10_1_0_1
146-4n32			4n	32	XabYa	C404a	C	404a	1.008	3.762	0.906	0	0	-0.027	0	0	0	0	0	0	0	0	0	-0.249	0	-0.184	10	1	0	1	10_1_0_1
146-4n41	1300		4n	41	ZabXc	C404a	C	404a	1.008	3.762	0.906	0	0.027	0	0	0	0	0	0	0	0	0	0	0	-0.318	0	10	0	16	3	10_0_16_3
146-4n42	1300		4n	42	ZabXc	C404a	C	404a	1.008	3.762	0.906	0	0.027	0	0	0	0	0	0	0	0	0	0	0	-0.318	0	10	0	16	3	10_0_16_3
146-4n43	1300		4n	43	ZabXc	C404a	C	404a	1.008	3.762	0.906	0	0	0.019	0	0	0	0	0	0	0	0	0	0	-0.315	0	10	0	16	3	10_0_16_3
146-4n44	1300		4n	44	ZabXc	C404a	C	404a	1.008	3.762	0.906	0	0	-0.019	0	0	0	0	0	0	0	0	0	0	0.316	0	20	0	0		20_0_0_
146-4n45	1300		4n	45	ZabXc	C404a	C	404a	1.008	3.762	0.906	0	0	0.019	0	0	0	0	0	0	0	0	0	0	-0.315	0	10	0	16	3	10_0_16_3
146-4n46	1300		4n	46	ZabXc	C404a	C	404a	1.008	3.762	0.906	0	0	-0.019	0	0	0	0	0	0	0	0	0	0	0.316	0	20	0	0		20_0_0_
146-4n47	1300		4n	47	ZabXc	C404a	C	404a	1.008	3.762	0.906	0	-0.027	0	0	0	0	0	0	0	0	0	0	0	-0.316	0	10	0	16	3	10_0_16_3
146-4n48	1300		4n	48	ZabXc	C404a	C	404a	1.008	3.762	0.906	0	-0.027	0	0	0	0	0	0	0	0	0	0	0	-0.316	0	10	0	16	3	10_0_16_3
146-4n49	1300		4n	49	ZabXc	C404a	C	404a	1.008	3.762	0.906	0	0	0.019	0	0	0	0	0	0	0	0	0	0	-0.315	0	10	0	16	3	10_0_16_3
146-4n50	1300		4n	50	ZabXc	C404a	C	404a	1.008	3.762	0.906	0	0	-0.019	0	0	0	0	0	0	0	0	0	0	0.316	0	20	0	0		20_0_0_
146-4n51	1300		4n	51	ZabXc	C404a	C	404a	1.008	3.762	0.906	0	0	0.019	0	0	0	0	0	0	0	0	0	0	-0.315	0	10	0	16	3	10_0_16_3
146-4n52	1300		4n	52	ZabXc	C404a	C	404a	1.008	3.762	0.906	0	0	-0.019	0	0	0	0	0	0	0	0	0	0	0.316	0	20	0	0		20_0_0_
146-4n61			4n	61	ZabcXa	C404a	C	404a	1.008	3.762	0.906	0	0.015	0.0112	0	0	0	0	0	0	0	0	-0.246	0	0	0.205	10	0	17		10_0_17_
146-4n62			4n	62	ZabcXa	C404a	C	404a	1.008	3.762	0.906	0	0.015	0.0112	0	0	0	0	0	0	0	0	-0.246	0	0	0.205	10	0	17		10_0_17_
146-4n63			4n	63	ZabcXa	C404a	C	404a	1.008	3.762	0.906	0	-0.016	0.022	0	0	0	0	0	0	0	0	-0.248	0	0	0.202	10	0	17		10_0_17_
146-4n64			4n	64	ZabcXa	C404a	C	404a	1.008	3.762	0.906	0	-0.016	0.022	0	0	0	0	0	0	0	0	-0.248	0	0	0.202	10	0	17		10_0_17_
147-4n01			4n	1	ZaXb	C506	C	506	1.0112	3.753	0.905	0	0.037	0.034	0	0	0	0.03	-0.016	0	0	0	0.226	-0.0806	0.07	0.2	10	0	16	7	10_0_16_7
147-4n02			4n	2	ZaXb	C506	C	506	1.0112	3.753	0.905	0	0.037	0.034	0	0	0	0.03	-0.016	0	0	0	0.226	-0.0806	0.07	0.2	10	0	16	7	10_0_16_7
147-4n03	45		4n	3	ZaXb	C506	C	506	1.0112	3.753	0.905	0	0.037	-0.0145	0	0	0	-0.013	0.0098	0	0	0	0.226	0.036	-0.044	0.192	10	0	16	2	10_0_16_2
147-4n04	45		4n	4	ZaXb	C506	C	506	1.0112	3.753	0.905	0	-0.028	0.028	0	0	0.0178	0	0	0	0	0	0.253	0	0	0.17	10	0	16	2	10_0_16_2
147-4n05	45		4n	5	ZaXb	C506	C	506	1.0112	3.753	0.905	0	0.037	-0.0145	0	0	0	-0.013	0.0098	0	0	0	0.226	0.036	-0.044	0.192	10	0	16	2	10_0_16_2
147-4n06	45		4n	6	ZaXb	C506	C	506	1.0112	3.753	0.905	0	-0.028	0.028	0	0	0.0178	0	0	0	0	0	0.253	0	0	0.17	10	0	16	2	10_0_16_2
147-4n07	45		4n	7	ZaXb	C506	C	506	1.0112	3.753	0.905	0	0.037	-0.0145	0	0	0	-0.013	0.0098	0	0	0	0.226	0.036	-0.044	0.192	10	0	16	2	10_0_16_2
147-4n08	45		4n	8	ZaXb	C506	C	506	1.0112	3.753	0.905	0	0.037	-0.0145	0	0	0	-0.013	0.0098	0	0	0	0.226	0.036	-0.044	0.192	10	0	16	2	10_0_16_2
147-4n09			4n	9	ZaXb	C506	C	506	1.0112	3.753	0.905	0	-0.028	-0.041	0	0	0.0178	0	0.03	0	0	0	0.253	0	-0.015	0.196	10	0	16	2	10_0_16_2
147-4n10	45		4n	10	ZaXb	C506	C	506	1.0112	3.753	0.905	0	-0.028	0.028	0	0	0.0178	0	0	0	0	0	0.253	0	0	0.17	10	0	16	2	10_0_16_2
147-4n11	45		4n	11	ZaXb	C506	C	506	1.0112	3.753	0.905	0	-0.028	0.028	0	0	0.0178	0	0	0	0	0	0.253	0	0	0.17	10	0	16	2	10_0_16_2
147-4n12			4n	12	ZaXb	C506	C	506	1.0112	3.753	0.905	0	-0.028	-0.041	0	0	0.0178	0	0.03	0	0	0	0.253	0	-0.015	0.196	10	0	16	2	10_0_16_2
147-4n21			4n	21	XabYa	C506	C	506	1.0112	3.753	0.905	0	0	0.05	0	0	0.018	0	0.03	0	0	0	0	-0.257	0	-0.175	10	1	0	1	10_1_0_1
147-4n22			4n	22	XabYa	C506	C	506	1.0112	3.753	0.905	0	0	0.05	0	0	0.018	0	0.03	0	0	0	0	-0.257	0	-0.175	10	1	0	1	10_1_0_1
147-4n23	45		4n	23	XabYa	C506	C	506	1.0112	3.753	0.905	0.039	0	0.008	-0.014	0	0	0	-0.0079	0.017	0	0.03	0	-0.219	0	-0.188	10	1	0	1	10_1_0_1
147-4n24	45		4n	24	XabYa	C506	C	506	1.0112	3.753	0.905	-0.039	0	0.008	0.014	0	0	0	-0.0079	-0.017	0	-0.03	0	-0.219	0	-0.188	10	1	0	1	10_1_0_1
147-4n25	45		4n	25	XabYa	C506	C	506	1.0112	3.753	0.905	0.039	0	0.008	-0.014	0	0	0	-0.0079	0.017	0	0.03	0	-0.219	0	-0.188	10	1	0	1	10_1_0_1
147-4n26	45		4n	26	XabYa	C506	C	506	1.0112	3.753	0.905	-0.039	0	0.008	0.014	0	0	0	-0.0079	-0.017	0	-0.03	0	-0.219	0	-0.188	10	1	0	1	10_1_0_1
147-4n27	45		4n	27	XabYa	C506	C	506	1.0112	3.753	0.905	0.039	0	0.008	-0.014	0	0	0	-0.0079	0.017	0	0.03	0	-0.219	0	-0.188	10	1	0	1	10_1_0_1
147-4n28	45		4n	28	XabYa	C506	C	506	1.0112	3.753	0.905	-0.039	0	0.008	0.014	0	0	0	-0.0079	-0.017	0	-0.03	0	-0.219	0	-0.188	10	1	0	1	10_1_0_1
147-4n29	45		4n	29	XabYa	C506	C	506	1.0112	3.753	0.905	0.039	0	0.008	-0.014	0	0	0	-0.0079	0.017	0	0.03	0	-0.219	0	-0.188	10	1	0	1	10_1_0_1
147-4n30	45		4n	30	XabYa	C506	C	506	1.0112	3.753	0.905	-0.039	0	0.008	0.014	0	0	0	-0.0079	-0.017	0	-0.03	0	-0.219	0	-0.188	10	1	0	1	10_1_0_1
147-4n31			4n	31	XabYa	C506	C	506	1.0112	3.753	0.905	0	0	-0.05	0	0	-0.036	0	0	0	0	0	0	-0.237	0	-0.197	10	1	0	1	10_1_0_1
147-4n32			4n	32	XabYa	C506	C	506	1.0112	3.753	0.905	0	0	-0.05	0	0	-0.036	0	0	0	0	0	0	-0.237	0	-0.197	10	1	0	1	10_1_0_1
147-4n41			4n	41	ZabXc	C506	C	506	1.0112	3.753	0.905	0	0.05	0	0	0	0.019	0	0.03	0	0	0	0.016	0	-0.316	0	10	0	16	3	10_0_16_3
147-4n42			4n	42	ZabXc	C506	C	506	1.0112	3.753	0.905	0	0.05	0	0	0	0.019	0	0.03	0	0	0	0.016	0	-0.316	0	10	0	16	3	10_0_16_3
147-4n43	45		4n	43	ZabXc	C506	C	506	1.0112	3.753	0.905	0	0.008	0.04	0	0	0	0.0203	0	0	0	0	-0.02	-0.072	-0.277	0.051	10	0	16	3	10_0_16_3
147-4n44	45		4n	44	ZabXc	C506	C	506	1.0112	3.753	0.905	0	0.008	-0.039	0	0	0	0.014	0.0087	0	0	0	-0.02	0	0.296	0.032	20	0	0		20_0_0_
147-4n45	45		4n	45	ZabXc	C506	C	506	1.0112	3.753	0.905	0	0.008	0.04	0	0	0	0.0203	0	0	0	0	-0.02	-0.072	-0.277	0.051	10	0	16	3	10_0_16_3
147-4n46	45		4n	46	ZabXc	C506	C	506	1.0112	3.753	0.905	0	0.008	-0.039	0	0	0	0.014	0.0087	0	0	0	-0.02	0	0.296	0.032	20	0	0		20_0_0_
147-4n47			4n	47	ZabXc	C506	C	506	1.0112	3.753	0.905	0	-0.05	0	0	0	0.019	0	-0.03	0	0	0	-0.016	0	-0.313	0	10	0	16	3	10_0_16_3
147-4n48			4n	48	ZabXc	C506	C	506	1.0112	3.753	0.905	0	-0.05	0	0	0	0.019	0	-0.03	0	0	0	-0.016	0	-0.313	0	10	0	16	3	10_0_16_3
147-4n49	45		4n	49	ZabXc	C506	C	506	1.0112	3.753	0.905	0	0.008	0.04	0	0	0	0.0203	0	0	0	0	-0.02	-0.072	-0.277	0.051	10	0	16	3	10_0_16_3
147-4n50	45		4n	50	ZabXc	C506	C	506	1.0112	3.753	0.905	0	0.008	-0.039	0	0	0	0.014	0.0087	0	0	0	-0.02	0	0.296	0.032	20	0	0		20_0_0_
147-4n51	45		4n	51	ZabXc	C506	C	506	1.0112	3.753	0.905	0	0.008	0.04	0	0	0	0.0203	0	0	0	0	-0.02	-0.072	-0.277	0.051	10	0	16	3	10_0_16_3
147-4n52	45		4n	52	ZabXc	C506	C	506	1.0112	3.753	0.905	0	0.008	-0.039	0	0	0	0.014	0.0087	0	0	0	-0.02	0	0.296	0.032	20	0	0		20_0_0_
147-4n61	45		4n	61	ZabcXa	C506	C	506	1.0112	3.753	0.905	0	0.036	0.0211	0	0	0.0181	0	-0.0085	0	0	0	-0.224	0.066	0.021	0.185	10	0	17		10_0_17_
147-4n62	45		4n	62	ZabcXa	C506	C	506	1.0112	3.753	0.905	0	0.036	0.0211	0	0	0.0181	0	-0.0085	0	0	0	-0.224	0.066	0.021	0.185	10	0	17		10_0_17_
147-4n63			4n	63	ZabcXa	C506	C	506	1.0112	3.753	0.905	0	-0.024	0.044	0	0	-0.023	-0.026	0	0	0	0	-0.234	0.04	0	0.21	10	0	17		10_0_17_
147-4n64			4n	64	ZabcXa	C506	C	506	1.0112	3.753	0.905	0	-0.024	0.044	0	0	-0.023	-0.026	0	0	0	0	-0.234	0.04	0	0.21	10	0	17		10_0_17_
148-4n01			4n	1	ZaXb	C404b	C	404b	1.013	3.72	0.92	0	0	0	0	0	-0.013	0	-0.016	0	0	0	0.249	0	0	0.199	10	0	16	2	10_0_16_2
[truncated: 9,065 more rows]

## Sheet: clusters
Liczba z ID	Etykiety kolumn
Etykiety wierszy	1	2	3	4	5	6	7	8	9	10	11	12	21	22	23	24	25	26	27	28	29	30	31	32	41	42	43	44	45	46	47	48	49	50	51	52	61	62	63	64	71	72	Suma końcowa
0___
1x	6																																										6
H101	1																																										1
H102	1																																										1
H103	1																																										1
H104	1																																										1
H130	1																																										1
H131	1																																										1
1___
1x	21																																										21
H001	1																																										1
H100	1																																										1
H105	1																																										1
H106	1																																										1
H107	1																																										1
H108	1																																										1
H109	1																																										1
H110	1																																										1
H111	1																																										1
H112	1																																										1
H113	1																																										1
H114	1																																										1
H115	1																																										1
H116	1																																										1
H118	1																																										1
H119a	1																																										1
H119b	1																																										1
H119c	1																																										1
H121	1																																										1
H512	1																																										1
H801	1																																										1
-1___
1x	2																																										2
H120	1																																										1
N101	1																																										1
2x	1	1																																									2
C201	1	1																																									2
3n																																					3						3
C3a2																																					1						1
O324																																					1						1
S301																																					1						1
4n							1		1	1		1								1			1	1	1	1											2		1				12
P404b							1			1										1																	1		1				5
P410									1			1											1	1	1	1											1						7
6n	1																																										1
P601	1																																										1
1p	1																																										1
O189	1																																										1
10_0_0_0
3n	1	1																																									2
C3a2	1	1																																									2
3p	217	207	214	208	204	208																																					1258
C238	1	1	1	1	1	1																																					6
C300	1	1	1	1	1	1																																					6
C301	1	1	1	1	1	1																																					6
C302	1	1	1	1	1	1																																					6
C303a	1	1	1	1	1	1																																					6
C303b	1	1	1	1	1	1																																					6
C304	1	1	1	1	1	1																																					6
C305	1	1	1	1	1	1																																					6
C306a	1	1	1	1	1	1																																					6
C306b	1	1	1	1	1	1																																					6
C307	1	1	1	1	1	1																																					6
C308	1	1	1	1	1	1																																					6
C309b	1	1	1	1	1	1																																					6
C310	1	1	1	1	1	1																																					6
C311	1	1	1	1	1	1																																					6
C3111	1	1	1	1	1	1																																					6
C312	1	1	1	1	1	1																																					6
C3133	1		1																																								2
C3134	1		1																																								2
C313a	1	1	1	1	1	1																																					6
C313b	1	1	1	1	1	1																																					6
C314a	1	1	1	1	1	1																																					6
C314b	1	1	1	1	1	1																																					6
C314c	1	1	1	1	1	1																																					6
C315	1	1	1	1	1	1																																					6
C316a	1	1	1	1	1	1																																					6
C316b	1	1	1	1																																							4
C316c	1	1	1	1	1	1																																					6
C317	1	1	1	1	1	1																																					6
C318				1		1																																					2
C319a	1	1	1	1	1	1																																					6
C319b	1	1	1	1	1	1																																					6
C319c	1	1	1		1																																						4
C319d	1	1	1	1	1	1																																					6
C320a	1	1	1	1	1	1																																					6
C320b	1	1	1	1	1	1																																					6
C320c	1	1	1	1	1	1																																					6
C320d	1		1																																								2
C321	1	1	1	1	1	1																																					6
C322a	1	1	1	1	1	1																																					6
C322b				1		1																																					2
C322c	1	1	1	1	1	1																																					6
C322d		1		1	1	1																																					4
C322e	1	1	1	1	1	1																																					6
C326	1	1	1	1	1	1																																					6
C327	1	1	1	1	1	1																																					6
C328	1	1	1	1	1	1																																					6
C329a				1		1																																					2
C329b	1	1	1	1	1	1																																					6
C329c	1	1			1																																						3
C330	1	1	1	1	1	1																																					6
C331	1	1	1	1	1	1																																					6
C332	1	1	1	1	1	1																																					6
C3327	1	1	1	1	1	1																																					6
C332a	1	1	1	1	1	1																																					6
C332c	1	1	1	1	1	1																																					6
C333a	1	1	1	1	1	1																																					6
C333b	1	1	1	1	1	1																																					6
C333c	1	1	1	1	1	1																																					6
C333d	1	1	1	1	1	1																																					6
C333e	1	1	1	1	1	1																																					6
C333f	1	1	1	1	1	1																																					6
C334	1	1	1	1	1	1																																					6
C338a	1	1	1	1	1	1																																					6
C338b	1	1	1	1	1	1																																					6
C338c	1	1	1	1	1	1																																					6
C338d	1	1	1	1	1	1																																					6
C338e	1	1	1	1	1	1																																					6
C340a	1	1	1	1	1	1																																					6
C340b	1	1	1	1	1	1																																					6
C340c	1	1	1	1	1	1																																					6
C340d	1	1	1	1	1	1																																					6
C340e	1	1	1	1	1	1																																					6
C341a	1	1	1	1	1	1																																					6
C341b	1	1	1	1	1	1																																					6
C341C	1	1	1	1	1	1																																					6
C344	1	1	1	1	1	1																																					6
C345	1	1	1	1	1	1																																					6
C346	1	1	1	1	1	1																																					6
C347	1	1	1	1	1	1																																					6
C350	1	1	1	1	1	1																																					6
C351	1	1	1	1	1	1																																					6
C352a	1	1	1	1		1																																					5
C352b	1	1	1	1	1	1																																					6
C352c	1	1	1	1	1	1																																					6
C353	1	1	1	1	1	1																																					6
C354	1	1	1	1	1	1																																					6
C355a	1	1	1	1	1	1																																					6
C355b	1		1	1		1																																					4
C355c	1	1	1	1		1																																					5
C355d	1		1	1		1																																					4
C356a	1	1	1	1	1	1																																					6
C356b	1	1	1	1	1	1																																					6
C356c	1	1	1	1	1	1																																					6
C357a	1	1	1	1	1	1																																					6
C357b	1	1	1	1	1	1																																					6
C358	1	1	1	1	1	1																																					6
C360	1	1	1	1	1	1																																					6
C361	1	1	1	1	1	1																																					6
C3611	1	1	1	1	1	1																																					6
C363	1	1	1		1																																						4
C366	1	1	1	1	1	1																																					6
C367	1	1	1	1	1	1																																					6
C368	1	1	1	1	1	1																																					6
C369				1		1																																					2
C370	1	1	1	1	1	1																																					6
C373	1	1	1	1	1	1																																					6
C374a	1	1	1	1	1	1																																					6
C374b	1	1	1	1	1	1																																					6
C378a	1	1	1	1	1	1																																					6
C378b	1	1	1	1	1	1																																					6
C379	1		1																																								2
C380	1	1	1	1	1	1																																					6
C381	1		1																																								2
C382a	1	1	1	1	1	1																																					6
C382b	1	1	1	1	1	1																																					6
C382d	1	1	1	1	1	1																																					6
C383a	1	1	1	1	1	1																																					6
C383b	1	1	1	1	1	1																																					6
C385b	1		1	1		1																																					4
C386	1	1	1	1	1	1																																					6
C387	1		1																																								2
C388		1		1	1	1																																					4
C3890	1	1	1	1	1	1																																					6
C3891	1	1	1	1	1	1																																					6
C389a	1	1	1	1	1	1																																					6
C389b				1		1																																					2
C390	1		1	1		1																																					4
C391	1	1	1	1	1	1																																					6
C392	1	1	1	1	1	1																																					6
C393	1	1	1	1	1	1																																					6
C394	1	1	1	1	1	1																																					6
C399	1	1	1	1	1	1																																					6
C3a1	1	1	1	1	1	1																																					6
C3a3	1	1	1	1	1	1																																					6
C501	1	1	1	1	1	1																																					6
C503	1	1	1	1	1	1																																					6
C504	1	1	1	1	1	1																																					6
C505a	1	1	1	1	1	1																																					6
C505b	1	1	1	1	1	1																																					6
C507	1	1	1	1	1	1																																					6
C510	1	1	1	1	1	1																																					6
C512a	1	1	1	1	1	1																																					6
C512b	1	1	1	1	1	1																																					6
C514	1	1	1	1	1	1																																					6
C516a	1	1	1	1	1	1																																					6
C516b	1	1	1	1	1	1																																					6
C516c	1	1	1	1	1	1																																					6
C516d	1																																										1
C516e	1	1	1	1	1	1																																					6
C516f	1	1	1	1	1	1																																					6
C519a	1	1	1	1	1	1																																					6
C519b	1	1	1	1	1	1																																					6
C521a	1	1	1	1	1	1																																					6
C521c	1	1	1	1	1	1																																					6
C521s	1	1	1	1	1	1																																					6
C522	1	1	1	1	1	1																																					6
C523	1	1	1	1	1	1																																					6
C550	1	1	1	1	1	1																																					6
C551	1	1	1	1	1	1																																					6
C551b	1	1	1	1	1	1																																					6
C553	1	1	1	1	1	1																																					6
C554	1	1	1	1	1	1																																					6
C555a	1	1	1		1																																						4
C555b				1		1																																					2
C555c	1	1	1	1	1	1																																					6
C555d	1	1	1	1	1	1																																					6
C556a	1	1	1	1	1	1																																					6
C556b	1	1	1	1	1	1																																					6
C557a	1	1	1	1	1	1																																					6
C557b	1	1	1	1	1	1																																					6
C558	1	1	1	1	1	1																																					6
C559a		1			1																																						2
C559b	1	1	1		1																																						4
C561	1	1	1	1	1	1																																					6
C562a	1	1	1	1	1	1																																					6
C562b	1	1	1	1	1	1																																					6
C563	1	1	1	1	1	1																																					6
C564	1	1	1	1	1	1																																					6
C565a	1	1	1	1	1	1																																					6
C565b	1	1	1	1	1	1																																					6
C566	1	1	1	1	1	1																																					6
C5672	1	1	1	1	1	1																																					6
C567a	1	1	1		1																																						4
C567b	1	1	1	1	1	1																																					6
C568a	1	1	1	1	1	1																																					6
C568b	1	1	1	1	1	1																																					6
C571	1	1	1	1	1	1																																					6
C575	1	1	1	1	1	1																																					6
C590	1	1	1	1	1	1																																					6
C701	1	1	1	1	1	1																																					6
C702	1	1	1	1	1	1																																					6
C703	1	1	1	1	1	1																																					6
C704	1	1	1	1	1	1																																					6
C705a	1	1	1	1	1	1																																					6
C705b	1	1	1	1	1	1																																					6
C706a	1	1	1	1	1	1																																					6
C706b	1	1	1	1	1	1																																					6
C706c	1	1	1	1	1	1																																					6
C706d	1	1	1	1	1	1																																					6
C707a	1	1	1	1	1	1																																					6
C707b	1	1	1	1	1	1																																					6
C708	1	1	1	1	1	1																																					6
C709	1	1	1	1	1	1																																					6
C718	1	1	1	1	1	1																																					6
C727	1	1	1	1	1	1																																					6
C729	1	1	1	1	1	1																																					6
C774	1	1	1	1	1	1																																					6
C775	1	1			1	1																																					4
C777	1	1	1	1	1	1																																					6
C780	1	1	1		1																																						4
C781	1	1	1	1	1	1																																					6
C784	1	1	1	1	1	1																																					6
C786a				1		1																																					2
C786b	1	1	1	1	1	1																																					6
C795	1	1	1		1																																						4
C812	1	1	1	1	1	1																																					6
C813	1	1	1	1	1	1																																					6
C880	1	1	1		1																																						4
C881	1	1	1	1	1	1																																					6
C883	1	1	1	1	1	1																																					6
C884	1		1																																								2
C885	1	1	1	1	1	1																																					6
C886	1	1	1	1	1	1																																					6
C887	1		1																																								2
C888	1	1	1	1	1	1																																					6
C911	1	1	1	1	1	1																																					6
C959				1		1																																					2
10_0_0_1
3p	1	1		1																																							3
C329c				1																																							1
C959	1	1																																									2
10_0_0_-1
3p	8	11	10	10	12	9																																					60
C318	1	1	1		1																																						4
C322b	1	1	1		1																																						4
C329a	1	1	1		1																																						4
C329c			1																																								1
C355c					1																																						1
C371a	1		1	1																																							3
C371b	1	1	1	1	1	1																																					6
C381		1		1	1	1																																					4
C385a		1		1	1	1																																					4
C385b		1			1																																						2
C387				1		1																																					2
C388	1		1																																								2
C389b	1		1																																								2
C390		1			1																																						2
C516d		1	1	1	1	1																																					5
C555a				1		1																																					2
C559a	1		1	1		1																																					4
C559b				1		1																																					2
C573		1			1																																						2
C795				1		1																																					2
C887		1			1																																						2
10_0_0_10
3p		2																																									2
C555b		1																																									1
C786a		1																																									1
10_0_0_11
3p		2																																									2
C355b		1																																									1
C355d		1																																									1
10_0_0_12
3p			1		1	1																																					3
C329c						1																																					1
C959			1		1																																						2
10_0_0_13
3p			1	1																																							2
C775			1	1																																							2
10_0_0_14
3p			2																																								2
C555b			1																																								1
C786a			1																																								1
10_0_0_15
3p			1		1																																						2
C570			1		1																																						2
10_0_0_16
3p			1		1																																						2
C369			1		1																																						2
10_0_0_17
3p			1	2																																							3
C322d			1																																								1
C567a				1																																							1
C780				1																																							1
10_0_0_18
3p				2																																							2
C880				1																																							1
C887				1																																							1
10_0_0_19
3p				1		1																																					2
C363				1		1																																					2
10_0_0_2
3p	2																																										2
C555b	1																																										1
C786a	1																																										1
10_0_0_20
3p				1		1																																					2
C573				1		1																																					2
10_0_0_21
3p					1	1																																					2
C3134					1	1																																					2
10_0_0_22
3p					1	1																																					2
C320d					1	1																																					2
10_0_0_23
3p					2	1																																					3
C316b					1	1																																					2
C352a					1																																						1
10_0_0_24
3p					1	1																																					2
C884					1	1																																					2
10_0_0_25
3p					2																																						2
C555b					1																																						1
C786a					1																																						1
10_0_0_26
3p					2																																						2
C355b					1																																						1
C355d					1																																						1
10_0_0_27
3p						2																																					2
C880						1																																					1
C887						1																																					1
10_0_0_3
3p	1	1																																									2
C570	1	1																																									2
10_0_0_4
3p	1	1																																									2
C369	1	1																																									2
10_0_0_5
3p	1		1																																								2
C385a	1		1																																								2
10_0_0_6
3p	1					2																																					3
C322d	1																																										1
C567a						1																																					1
C780						1																																					1
10_0_0_7
3p		1		1																																							2
C3134		1		1																																							2
10_0_0_8
3p		1		1																																							2
C320d		1		1																																							2
10_0_0_9
3p		1		1																																							2
C884		1		1																																							2
10_0_1_
3n			1			1																																					2
C3a2			1			1																																					2
10_0_-1_
3p	1	4	1	2	4	3																																					15
C319c				1		1																																					2
C371a		1			1	1																																					3
C387		1			1																																						2
C389b		1			1																																						2
C567c	1	1	1	1	1	1																																					6
4n		1						1	1		1														1	1		1		1	2	1	1	1			4	2		2			21
C404D																																					1						1
C435		1									1																				1		1										4
C447																																						1					1
C791																																					1						1
C793																																					1						1
C7931								1																		1												1					3
C882																																					1						1
C953b									1																1			1		1	1	1		1						1			8
C953c																																								1			1
10_0_10_
3p		2		2																																							4
C008		1		1																																							2
C521b		1		1																																							2
10_0_11_
3p					2	2																																					4
C008					1	1																																					2
C521b					1	1																																					2
10_0_12_
3p				1		1																																					2
C570				1		1																																					2
10_0_13_
3p	1					1																																					2
C382c	1					1																																					2
10_0_14_
3p		1			1																																						2
C382c		1			1																																						2
10_0_15_
3p			1	1																																							2
C382c			1	1																																							2
10_0_16_0
4n	3	3	2	2	4	4	2	4	4	2	4	4																															38
C408	1	1	1	1	1	1	1	1	1	1	1	1																															12
C417a					1	1		1	1		1	1																															6
C463					1	1		1	1		1	1																															6
C472									1			1																															2
C798	1	1	1	1	1	1	1	1		1	1																																10
C799b	1	1																																									2
10_0_16_1
4n																									6	6	3	3	1	1	3	3	3	3	1	1							34
C408																									1	1	1	1	1	1	1	1	1	1	1	1							12
C417a																									1	1	1	1					1	1									6
C463																									1	1	1	1					1	1									6
C472																									1	1																	2
C798																									1	1					1	1											4
C799b																									1	1					1	1											4
10_0_16_-1
4n	3	1	3	1			4	1		3	1																1	1	1	1	1	2	1	1	1								27
C435								1																			1	1															3
C448	1	1																													1	1											4
C7911	1																																										1
C792			1																											1													2
C7921			1				1			1																								1									4
C7931			1	1			1			1	1																								1								6
C794							1																						1			1	1										4
C796	1																																										1
C953b							1			1																																	2
10_0_16_10
4n																											1						1										2
C787																											1						1										2
10_0_16_11
4n				1		1				1	1																																4
C7902				1		1				1	1																																4
10_0_16_12
4n									1			1																															2
C7902									1			1																															2
10_0_16_13
4n																													3			3			3								9
C401																													1			1			1								3
C410																													1			1			1								3
C433																													1			1			1								3
10_0_16_14
4n	1		1				1																																				3
C410	1		1				1																																				3
10_0_16_15
4n		2		2						2																																	6
C410		1		1						1																																	3
C433		1		1						1																																	3
10_0_16_16
4n	3		3				3																																				9
C416	1		1				1																																				3
C422	1		1				1																																				3
C427	1		1				1																																				3
10_0_16_17
4n					1	1		1	1		1	1																															6
C4111					1	1		1	1		1	1																															6
10_0_16_18
4n																									1	1	1	1					1	1									6
C4111																									1	1	1	1					1	1									6
10_0_16_19
4n	2		3		1		3	1																																			10
C417a	1		1				1																																				3
C463	1		1				1																																				3
C472			1		1		1	1																																			4
10_0_16_2
4n	98	99	103	106	102	102	102	105	106	106	106	107																															1242
C111	1	1	1	1	1	1	1	1	1	1	1	1																															12
C400a	1	1	1	1	1	1	1	1	1	1	1	1																															12
C400b	1	1	1	1	1	1	1	1	1	1	1	1																															12
C401	1	1	1	1	1	1	1	1	1	1	1	1																															12
C402	1	1	1	1	1	1	1	1	1	1	1	1																															12
C403a	1	1	1	1	1	1	1	1	1	1	1	1																															12
C403b	1	1	1	1	1	1	1	1	1	1	1	1																															12
C403c	1	1	1	1	1	1	1	1	1	1	1	1																															12
C4041				1		1			1	1	1	1																															6
C404a	1	1	1	1	1	1	1	1	1	1	1	1																															12
C404b	1	1	1	1	1	1	1	1	1	1	1	1																															12
C404D	1		1				1			1	1	1																															6
C405	1	1	1	1	1	1	1	1	1	1	1	1																															12
C410					1	1		1	1		1	1																															6
C411	1	1	1	1	1	1	1	1	1	1	1	1																															12
C4112	1	1	1	1	1	1	1	1	1	1	1	1																															12
C412	1	1	1	1	1	1	1	1	1	1	1	1																															12
C413a	1	1	1	1	1	1	1	1	1	1	1	1																															12
C413b	1	1	1	1	1	1	1	1	1	1	1	1																															12
C414	1	1	1	1			1			1																																	6
C415	1	1	1	1	1	1	1	1	1	1	1	1																															12
C4152	1	1	1	1	1	1	1	1	1	1	1	1																															12
C416		1		1	1	1		1	1	1	1	1																															9
C417b	1	1	1	1	1	1	1	1	1	1	1	1																															12
C418	1	1	1	1	1	1	1	1	1	1	1	1																															12
C419a	1	1	1	1	1	1	1	1	1	1	1	1																															12
C419b	1	1	1	1	1	1	1	1	1	1	1	1																															12
C420a	1	1	1	1	1	1	1	1	1	1	1	1																															12
C420b	1	1	1	1			1			1																																	6
C420c	1	1	1	1	1	1	1	1	1	1	1	1																															12
C421	1	1	1	1	1	1	1	1	1	1	1	1																															12
C422		1		1	1	1		1	1	1	1	1																															9
C423	1	1	1	1	1	1	1	1	1	1	1	1																															12
C424	1	1	1	1	1	1	1	1	1	1	1	1																															12
C425	1	1	1	1	1	1	1	1	1	1	1	1																															12
C427		1		1	1	1		1	1	1	1	1																															9
C428	1	1	1	1	1	1	1	1	1	1	1	1																															12
C429	1	1	1	1	1	1	1	1	1	1	1	1																															12
C430	1	1	1	1	1	1	1	1	1	1	1	1																															12
C431	1	1	1	1	1	1	1	1	1	1	1	1																															12
C431b	1	1	1	1	1	1	1	1	1	1	1	1																															12
C432a	1	1	1	1	1	1	1	1	1	1	1	1																															12
C433					1	1		1	1		1	1																															6
C434	1	1	1	1	1	1	1	1	1	1	1	1																															12
C438	1	1	1	1	1	1	1	1	1	1	1	1																															12
C439	1	1	1	1	1	1	1	1	1	1	1	1																															12
C440	1	1	1	1	1	1	1	1	1	1	1	1																															12
C442	1	1	1	1				1	1		1	1																															8
C443	1	1	1	1	1	1	1	1	1	1	1	1																															12
C444	1	1	1	1	1	1	1	1	1	1	1	1																															12
C445	1	1	1	1	1	1	1	1	1	1	1	1																															12
C446	1	1	1	1	1	1	1	1	1	1	1	1																															12
C447	1	1			1	1		1			1																																6
C448			1	1	1	1	1	1	1	1	1	1																															10
C449	1	1	1	1	1	1	1	1	1	1	1	1																															12
C450a	1	1	1	1	1	1	1	1	1	1	1	1																															12
C450b	1	1	1	1	1	1	1	1	1	1	1	1																															12
C452			1	1	1	1	1	1	1	1	1	1																															10
C453	1	1	1	1	1	1	1	1	1	1	1	1																															12
C454	1	1	1	1	1	1	1	1	1	1	1	1																															12
C455			1		1		1	1																																			4
C456	1	1	1	1	1	1	1	1		1	1																																10
C459	1	1	1	1	1	1	1	1	1	1	1	1																															12
C460	1	1	1	1	1	1	1	1	1	1	1	1																															12
C461	1	1	1	1	1	1	1	1	1	1	1	1																															12
C462	1	1	1	1	1	1	1	1	1	1	1	1																															12
C464a	1	1	1	1	1	1	1	1	1	1	1	1																															12
C464b	1	1	1	1	1	1	1	1	1	1	1	1																															12
C464c	1	1	1	1	1	1	1	1	1	1	1	1																															12
C466	1	1	1	1	1	1	1	1	1	1	1	1																															12
C467	1	1	1	1	1	1	1	1	1	1	1	1																															12
C4671	1	1	1	1	1	1	1	1	1	1	1	1																															12
C468	1	1	1	1	1	1	1	1	1	1	1	1																															12
C469	1	1	1	1	1	1	1	1	1	1	1	1																															12
C4691	1	1	1	1			1			1																																	6
C470a	1	1	1	1	1	1	1	1	1	1	1	1																															12
C470b	1	1	1	1	1	1	1	1	1	1	1	1																															12
C470c	1	1	1	1	1	1	1	1	1	1	1	1																															12
C471	1	1	1	1	1	1	1	1	1	1	1	1																															12
C474	1	1	1	1	1	1	1	1	1	1	1	1																															12
C4751	1	1	1	1	1	1	1	1	1	1	1	1																															12
C4753	1	1	1	1	1	1	1	1	1	1	1	1																															12
C476	1	1	1	1	1	1	1	1	1	1	1	1																															12
C479	1	1	1	1	1	1	1	1	1	1	1	1																															12
C506			1	1	1	1	1	1	1	1	1	1																															10
C756					1	1		1	1		1	1																															6
C778	1	1	1	1	1	1	1	1	1	1	1	1																															12
C779	1	1	1	1	1	1	1	1	1	1	1	1																															12
C782			1	1	1	1	1	1	1	1	1	1																															10
C785	1	1	1	1	1	1	1	1	1	1	1	1																															12
C7852	1	1	1	1	1	1	1	1	1	1	1	1																															12
C787									1			1																															2
C788	1	1	1	1	1	1	1	1	1	1	1	1																															12
C789			1	1	1	1	1	1	1	1	1	1																															10
C7901			1	1	1	1	1	1	1	1	1	1																															10
C791	1		1				1	1	1	1	1	1																															8
C7911							1			1																																	2
C792	1	1		1			1		1	1		1																															7
C7921	1	1		1					1			1																															5
C793	1	1	1	1			1	1	1	1	1	1																															10
C794	1	1	1	1				1		1	1																																7
C796			1	1	1	1	1	1	1	1	1	1																															10
C799	1	1	1		1		1	1																																			6
C837	1	1	1	1	1	1	1	1	1	1	1	1																															12
C837b	1	1	1	1	1	1	1	1	1	1	1	1																															12
C838b	1	1	1	1	1	1	1	1	1	1	1	1																															12
C838c	1	1	1	1	1	1	1	1	1	1	1	1																															12
C839	1	1	1	1	1	1	1	1	1	1	1	1																															12
C855	1	1	1	1	1	1	1	1	1	1	1	1																															12
C889	1	1	1	1	1	1																																					6
C890	1	1	1	1	1	1	1	1	1	1	1	1																															12
C951	1	1	1	1	1	1	1	1	1	1	1	1																															12
C952	1	1	1	1	1	1	1	1	1	1	1	1																															12
C953a									1			1																															2
C958	1	1	1	1	1	1	1	1	1	1	1	1																															12
C998				1		1			1	1	1	1																															6
C999	1	1	1	1	1	1	1	1	1	1	1	1																															12
10_0_16_20
4n		2		3		1				3	1																																10
C417a		1		1						1																																	3
C463		1		1						1																																	3
C472				1		1				1	1																																4
10_0_16_21
4n																											1		3			2	1		3								10
C417a																													1			1			1								3
C463																													1			1			1								3
C472																											1		1				1		1								4
10_0_16_22
4n																												1		3	2			1		3							10
C417a																														1	1					1							3
C463																														1	1					1							3
C472																												1		1				1		1							4
10_0_16_23
4n	1	1																																									2
C472	1	1																																									2
10_0_16_24
4n																															1	1											2
C472																															1	1											2
10_0_16_25
4n					2	1			1		2	1																															7
C414					1				1		1																																3
C420b					1	1					1	1																															4
10_0_16_26
4n			1			1		2	2	1		1																															8
C414						1		1				1																															3
C420b								1	1																																		2
C447			1						1	1																																	3
10_0_16_27
4n																									1	2	1	1		1				1	1								8
C414																										1	1							1									3
C420b																										1		1															2
C447																									1					1					1								3
10_0_16_28
4n																									2	1	1	1	1				2	1		1							10
C414																									1			1					1										3
C420b																									1		1						1	1									4
C447																										1			1							1							3
10_0_16_29
4n																										1		1				1			1								4
C404D																										1		1				1			1								4
10_0_16_3
4n																									100	104	92	76	103	81	103	107	100	80	102	78							1126
C111																									1	1	1	1	1	1	1	1	1	1	1	1							12
C400a																									1	1	1	1	1	1	1	1	1	1	1	1							12
C400b																									1	1	1	1	1	1	1	1	1	1	1	1							12
C402																									1	1	1	1	1	1	1	1	1	1	1	1							12
C403a																									1	1	1	1	1	1	1	1	1	1	1	1							12
C403b																									1	1	1	1	1	1	1	1	1	1	1	1							12
C403c																									1	1	1	1	1	1	1	1	1	1	1	1							12
C4041																									1	1					1	1											4
C404a																									1	1	1		1		1	1	1		1								8
C404b																									1	1	1		1		1	1	1		1								8
C404D																													1	1			1	1									4
C405																									1	1	1		1		1	1	1		1								8
C411																									1	1	1	1	1	1	1	1	1	1	1	1							12
C4112																									1	1	1	1	1	1	1	1	1	1	1	1							12
C412																									1	1	1		1		1	1	1		1								8
C413a																									1	1	1	1	1	1	1	1	1	1	1	1							12
C413b																									1	1	1	1	1	1	1	1	1	1	1	1							12
C414																													1	1	1	1			1	1							6
C415																									1	1	1	1	1	1	1	1	1	1	1	1							12
C4152																									1	1	1	1	1	1	1	1	1	1	1	1							12
C416																													1			1			1								3
C417b																									1	1	1	1	1	1	1	1	1	1	1	1							12
C418																									1	1	1		1		1	1	1		1								8
C419a																									1	1	1	1	1	1	1	1	1	1	1	1							12
C419b																									1	1	1	1	1	1	1	1	1	1	1	1							12
C420a																									1	1	1	1	1	1	1	1	1	1	1	1							12
C420b																													1	1	1	1			1	1							6
C420c																									1	1	1	1	1	1	1	1	1	1	1	1							12
C421																									1	1	1	1	1	1	1	1	1	1	1	1							12
C422																													1			1			1								3
C423																									1	1	1		1		1	1	1		1								8
C424																									1	1	1	1	1	1	1	1	1	1	1	1							12
C425																									1	1	1	1	1	1	1	1	1	1	1	1							12
C427																													1			1			1								3
C428																									1	1	1	1	1	1	1	1	1	1	1	1							12
C429																									1	1	1		1		1	1	1		1								8
C430																									1	1	1	1	1	1	1	1	1	1	1	1							12
C431																									1	1	1	1	1	1	1	1	1	1	1	1							12
C431b																									1	1	1	1	1	1	1	1	1	1	1	1							12
C432a																									1	1	1		1		1	1	1		1								8
C432b																									1	1	1		1		1	1	1		1								8
C434																									1	1	1		1		1	1	1		1								8
C438																									1	1	1	1	1	1	1	1	1	1	1	1							12
C439																									1	1	1	1	1	1	1	1	1	1	1	1							12
C440																									1	1	1	1	1	1	1	1	1	1	1	1							12
C442																									1	1	1	1	1	1	1	1	1	1	1	1							12
C443																									1	1	1	1	1	1	1	1	1	1	1	1							12
C444																									1	1	1	1	1	1	1	1	1	1	1	1							12
C445																									1	1	1	1	1	1	1	1	1	1	1	1							12
C446																									1	1	1	1	1	1	1	1	1	1	1	1							12
C447																											1	1			1	1	1	1									6
C448																									1	1	1		1				1		1								6
C449																									1	1	1	1	1	1	1	1	1	1	1	1							12
C450a																									1	1	1	1	1	1	1	1	1	1	1	1							12
C450b																									1	1	1	1	1	1	1	1	1	1	1	1							12
C452																									1	1	1		1				1		1								6
C453																									1	1	1	1	1	1	1	1	1	1	1	1							12
C454																									1	1	1		1		1	1	1		1								8
C455																									1	1																	2
C456																									1	1	1		1		1	1	1		1								8
C459																									1	1	1	1	1	1	1	1	1	1	1	1							12
C460																									1	1	1	1	1	1	1	1	1	1	1	1							12
C461																									1	1	1	1	1	1	1	1	1	1	1	1							12
C462																									1	1	1	1	1	1	1	1	1	1	1	1							12
C464a																									1	1	1	1	1	1	1	1	1	1	1	1							12
C464b																									1	1	1	1	1	1	1	1	1	1	1	1							12
C464c																									1	1	1	1	1	1	1	1	1	1	1	1							12
C466																									1	1	1	1	1	1	1	1	1	1	1	1							12
C467																									1	1	1	1	1	1	1	1	1	1	1	1							12
C4671																									1	1	1	1	1	1	1	1	1	1	1	1							12
C468																									1	1	1		1		1	1	1		1								8
C469																									1	1	1	1	1	1	1	1	1	1	1	1							12
C4691																													1	1	1	1			1	1							6
C470a																									1	1	1	1	1	1	1	1	1	1	1	1							12
C470b																									1	1	1	1	1	1	1	1	1	1	1	1							12
C470c																									1	1	1		1		1	1	1		1								8
C471																									1	1	1	1	1	1	1	1	1	1	1	1							12
C474																									1	1	1	1	1	1	1	1	1	1	1	1							12
C4751																									1	1	1	1	1	1	1	1	1	1	1	1							12
C4753																									1	1	1	1	1	1	1	1	1	1	1	1							12
C476																									1	1	1		1		1	1	1		1								8
C479																									1	1	1	1	1	1	1	1	1	1	1	1							12
C506																									1	1	1		1		1	1	1		1								8
C778																									1	1	1	1	1	1	1	1	1	1	1	1							12
C779																									1	1	1	1	1	1	1	1	1	1	1	1							12
C782																									1	1	1	1	1	1			1	1	1	1							10
C785																									1	1	1	1	1	1	1	1	1	1	1	1							12
C7852																									1	1	1	1	1	1	1	1	1	1	1	1							12
C787																									1	1					1	1											4
C788																									1	1	1	1	1	1	1	1	1	1	1	1							12
C789																									1	1	1		1		1	1	1		1								8
C7901																									1	1	1		1		1	1	1		1								8
C791																													1	1			1	1									4
C7911																													1	1			1	1									4
C792																									1	1		1			1	1		1		1							7
C7921																									1	1		1		1	1	1				1							7
C793																										1		1	1	1	1	1	1	1	1	1							10
C7931																													1	1			1	1									4
C794																										1	1	1		1	1				1	1							7
C796																									1	1	1		1		1	1	1		1								8
C799																									1	1					1	1											4
C837																									1	1	1	1	1	1	1	1	1	1	1	1							12
C837b																									1	1	1	1	1	1	1	1	1	1	1	1							12
C838b																										1		1	1	1		1	1	1	1								8
C838c																										1		1	1	1		1	1	1	1								8
C839																									1	1					1	1											4
C855																									1	1	1	1	1	1	1	1	1	1	1	1							12
C882																															1	1	1	1	1	1							6
C889																															1	1	1	1	1	1							6
C890																									1	1	1	1	1	1	1	1	1	1	1	1							12
C951																									1	1	1	1	1	1	1	1	1	1	1	1							12
C952																									1	1	1	1	1	1	1	1	1	1	1	1							12
C953a																									1	1																	2
C953c																									1	1					1	1											4
C958																									1	1	1	1	1	1	1	1	1	1	1	1							12
C998																									1	1					1	1											4
C999																									1	1	1	1	1	1	1	1	1	1	1	1							12
10_0_16_30
4n		1		1																																							2
C791		1		1																																							2
10_0_16_31
4n					1	1																																					2
C791					1	1																																					2
10_0_16_32
4n																									1		1																2
C791																									1		1																2
10_0_16_33
4n																										1		1															2
C791																										1		1															2
10_0_16_34
4n																															1					1							2
C791																															1					1							2
10_0_16_35
4n																																1			1								2
C791																																1			1								2
10_0_16_36
4n		1							1																																		2
C7911		1							1																																		2
10_0_16_37
4n																										1		1				1											3
C7911																										1						1											2
C7931																												1															1
10_0_16_38
4n																									1		1				1					1							4
C7911																											1									1							2
C7931																									1						1												2
10_0_16_39
4n																													2														2
C792																													1														1
C7921																													1														1
10_0_16_4
4n		1	2	2	2	1	2	3	1	1	1																																16
C4041			1		1		1	1																																			4
C404D		1		1				1	1																																		4
C799				1		1				1	1																																4
C998			1		1		1	1																																			4
10_0_16_40
4n																																			2								2
C792																																			1								1
C7921																																			1								1
10_0_16_41
4n		1		1																																							2
C435				1																																							1
C953a		1																																									1
10_0_16_42
4n																																1			1								2
C435																																			1								1
C953a																																1											1
10_0_16_43
4n																															1					1							2
C435																																				1							1
C953a																															1												1
10_0_16_44
4n					1	1																																					2
C793					1	1																																					2
10_0_16_45
4n																									1		1																2
C793																									1		1																2
10_0_16_46
4n			1				1																																				2
C953a			1				1																																				2
10_0_16_47
4n				1						1																																	2
C953a				1						1																																	2
10_0_16_48
4n					1			1																																			2
C953a					1			1																																			2
10_0_16_49
4n						1					1																																2
C953a						1					1																																2
10_0_16_5
4n	2	2			1	1			1			1																															8
C4041	1	1																																									2
C404D					1	1																																					2
C799									1			1																															2
C998	1	1																																									2
10_0_16_50
4n																												1						1									2
C953a																												1						1									2
10_0_16_51
4n									1			1																															2
C953c									1			1																															2
10_0_16_52
4n	1		1				1																																				3
C433	1		1				1																																				3
10_0_16_53
4n	1	1																																									2
C452	1	1																																									2
10_0_16_54
4n																															1	1											2
C452																															1	1											2
10_0_16_55
4n					1		1																																				2
C442					1		1																																				2
10_0_16_56
4n						1				1																																	2
C442						1				1																																	2
10_0_16_57
4n	1	1																																									2
C782	1	1																																									2
10_0_16_58
4n																															1	1											2
C782																															1	1											2
10_0_16_59
4n	1	1	1	1	1	1	1	1	1	1	1	1																															12
C432b	1	1	1	1	1	1	1	1	1	1	1	1																															12
10_0_16_6
4n																											1	1	1	1			1	1	1	1							8
C799																											1		1				1		1								4
C998																												1		1				1		1							4
10_0_16_60
4n				1			1					1																															3
C447				1			1					1																															3
10_0_16_61
4n	1	1																																									2
C455	1	1																																									2
10_0_16_62
4n				1		1				1	1																																4
C455				1		1				1	1																																4
10_0_16_63
4n									1			1																															2
C455									1			1																															2
10_0_16_64
4n																											1		1				1		1								4
C455																											1		1				1		1								4
10_0_16_65
4n																															1	1											2
C455																															1	1											2
10_0_16_66
4n									1			1																															2
C456									1			1																															2
10_0_16_67
4n	1	1	1	1	1	1																																					6
C882	1	1	1	1	1	1																																					6
10_0_16_68
4n							1	1	1																																		3
C882							1	1	1																																		3
10_0_16_69
4n										1	1	1																															3
C882										1	1	1																															3
10_0_16_7
4n	4	5			2	2																																					13
C506	1	1																																									2
C787	1	1																																									2
C789	1	1																																									2
C7901	1	1																																									2
C7911					1	1																																					2
C7931					1	1																																					2
C796		1																																									1
10_0_16_70
4n	1		1				1			1	1	1																															6
C756	1		1				1																																				3
C889										1	1	1																															3
10_0_16_71
4n		1		1			1	1	1	1																																	6
C756		1		1						1																																	3
C889							1	1	1																																		3
10_0_16_72
4n																										1		1	1	1		1			1								6
C756																													1			1			1								3
C889																										1		1		1													3
10_0_16_8
4n					1			1																																			2
C787					1			1																																			2
10_0_16_9
4n						1					1	1																															3
C787						1					1																																2
C7911												1																															1
10_0_17_
4n																																					115	120	119	120			474
C111																																					1	1	1	1			4
C400a																																					1	1	1	1			4
C400b																																					1	1	1	1			4
C401																																					1	1	1	1			4
C402																																					1	1	1	1			4
C403a																																					1	1	1	1			4
C403b																																					1	1	1	1			4
C403c																																					1	1	1	1			4
C4041																																					1	1	1	1			4
C404a																																					1	1	1	1			4
C404b																																					1	1	1	1			4
C404D																																						1	1	1			3
C405																																					1	1	1	1			4
C408																																					1	1	1	1			4
C410																																					1	1	1	1			4
C411																																					1	1	1	1			4
C4112																																					1	1	1	1			4
C412																																					1	1	1	1			4
C413a																																					1	1	1	1			4
C413b																																					1	1	1	1			4
C414																																					1	1	1	1			4
C415																																					1	1	1	1			4
C4152																																					1	1	1	1			4
C416																																					1	1	1	1			4
C417a																																					1	1	1	1			4
C417b																																					1	1	1	1			4
C418																																					1	1	1	1			4
C419a																																					1	1	1	1			4
C419b																																					1	1	1	1			4
C420a																																					1	1	1	1			4
C420b																																					1	1	1	1			4
C420c																																					1	1	1	1			4
C421																																					1	1	1	1			4
C422																																					1	1	1	1			4
C423																																					1	1	1	1			4
C424																																					1	1	1	1			4
C425																																					1	1	1	1			4
C427																																					1	1	1	1			4
C428																																					1	1	1	1			4
C429																																					1	1	1	1			4
C430																																					1	1	1	1			4
C431																																					1	1	1	1			4
C431b																																					1	1	1	1			4
C432a																																					1	1	1	1			4
C432b																																					1	1	1	1			4
C433																																					1	1	1	1			4
C434																																					1	1	1	1			4
C435																																						1					1
C438																																					1	1	1	1			4
C439																																					1	1	1	1			4
C440																																					1	1	1	1			4
C442																																					1	1	1	1			4
C443																																					1	1	1	1			4
C444																																					1	1	1	1			4
C445																																					1	1	1	1			4
C446																																					1	1	1	1			4
C447																																					1		1	1			3
C448																																							1	1			2
C449																																					1	1	1	1			4
C450a																																					1	1	1	1			4
C450b																																					1	1	1	1			4
C452																																					1	1	1	1			4
C453																																					1	1	1	1			4
C454																																					1	1	1	1			4
C455																																					1	1					2
C456																																					1	1					2
C459																																					1	1	1	1			4
C460																																					1	1	1	1			4
C461																																					1	1	1	1			4
C462																																					1	1	1	1			4
C463																																					1	1	1	1			4
C464a																																					1	1	1	1			4
C464b																																					1	1	1	1			4
C464c																																					1	1	1	1			4
C466																																					1	1	1	1			4
C467																																					1	1	1	1			4
C4671																																					1	1	1	1			4
C468																																					1	1	1	1			4
C469																																					1	1	1	1			4
C4691																																					1	1	1	1			4
C470a																																					1	1	1	1			4
C470b																																					1	1	1	1			4
C470c																																					1	1	1	1			4
C471																																					1	1	1	1			4
C472																																					1	1	1	1			4
C474																																					1	1	1	1			4
C4751																																					1	1	1	1			4
C4753																																					1	1	1	1			4
C476																																					1	1	1	1			4
C479																																					1	1	1	1			4
C506																																					1	1	1	1			4
C756																																							1				1
C778																																					1	1	1	1			4
C779																																					1	1	1	1			4
C782																																					1	1	1	1			4
C785																																					1	1	1	1			4
C7852																																					1	1	1	1			4
C787																																							1	1			2
C788																																					1	1	1	1			4
C789																																					1	1	1	1			4
C7901																																					1	1	1	1			4
C791																																						1	1	1			3
C7911																																						1		1			2
C792																																					1	1	1	1			4
C7921																																					1	1	1	1			4
C793																																						1	1	1			3
C7931																																								1			1
C794																																					1	1	1	1			4
C796																																					1	1	1	1			4
C798																																					1	1					2
C799b																																					1	1					2
C837																																					1	1	1	1			4
C837b																																					1	1	1	1			4
C838b																																					1	1	1	1			4
C838c																																					1	1	1	1			4
C839																																					1	1	1	1			4
C855																																					1	1	1	1			4
C882																																						1	1	1			3
C889																																					1	1	1	1			4
C890																																					1	1	1	1			4
C951																																					1	1	1	1			4
C952																																					1	1	1	1			4
C953a																																							1	1			2
C958																																					1	1	1	1			4
C998																																					1	1	1	1			4
C999																																					1	1	1	1			4
10_0_18_
4n																									1		4	1	3	1	1		3	1	3	2			1	1			22
C4041																											1		1				1		1								4
C404D																									1		1				1					1							4
C799																												1		1				1		1			1	1			6
C953a																											1		1				1		1								4
C998																											1		1				1		1								4
10_0_19_
4n																																					1	1					2
C799																																					1	1					2
10_0_2_
3n				1	1																																						2
C3a2				1	1																																						2
10_0_20_
4n			1		1		1	1																																			4
C799b			1		1		1	1																																			4
10_0_21_
4n																												1		1				1		1							4
C798																												1		1				1		1							4
10_0_22_
4n																											1		1				1		1								4
C798																											1		1				1		1								4
10_0_23_
4n	1		1	1						1	1	1																															6
C787				1						1																																	2
C7911			1								1																																2
C7931	1											1																															2
10_0_24_
4n																									1		1		1		1				1	1							6
C787																													1						1								2
C7911																									1						1												2
C7931																											1									1							2
10_0_25_
4n			1		1		1	1																																			4
C7902			1		1		1	1																																			4
10_0_26_
4n																									1	1																	2
C7902																									1	1																	2
10_0_27_
4n																															1	1											2
C7902																															1	1											2
10_0_28_
4n																																					1	1					2
C7902																																					1	1					2
10_0_29_
4n																																							1	1			2
C7902																																							1	1			2
10_0_3_
3p		1		1																																							2
C3133		1		1																																							2
10_0_30_
4n																												1				1			1								3
C7911																												1							1								2
C7931																																1											1
10_0_31_
4n																																					2						2
C7911																																					1						1
C7931																																					1						1
10_0_32_
4n					1	2																																					3
C792						1																																					1
C7921						1																																					1
C794					1																																						1
10_0_33_
4n								2	1																																		3
C792								1																																			1
C7921								1																																			1
C794									1																																		1
10_0_34_
4n											2	1																															3
C792											1																																1
C7921											1																																1
C794												1																															1
10_0_35_
4n																									1		2																3
C792																											1																1
C7921																											1																1
C794																									1																		1
10_0_36_
4n																																	2	1									3
C792																																	1										1
C7921																																	1										1
C794																																		1									1
10_0_37_
4n	1		1																																								2
C435			1																																								1
C953a	1																																										1
10_0_38_
4n																														1						1							2
C953a																														1						1							2
10_0_39_
4n																																					1	1					2
C953a																																					1	1					2
10_0_4_
3p					1	1																																					2
C3133					1	1																																					2
10_0_40_
4n								1																		1																	2
C953b								1																		1																	2
10_0_41_
4n											1	1																															2
C953b											1	1																															2
10_0_42_
4n				1						1																																	2
C953c				1						1																																	2
10_0_43_
4n																																					1	1					2
C953c																																					1	1					2
10_0_44_
4n																																					1	1					2
C448																																					1	1					2
10_0_45_
4n					1	1		1	1		1	1																															6
C4691					1	1		1	1		1	1																															6
10_0_46_
4n																									1	1	1	1					1	1									6
C4691																									1	1	1	1					1	1									6
10_0_47_
4n																																							2	2			4
C455																																							1	1			2
C456																																							1	1			2
10_0_48_
4n	1	1	1	1	1	1																																					6
C840	1	1	1	1	1	1																																					6
10_0_49_
4n																																						1	1	1			3
C840																																						1	1	1			3
10_0_5_
3p	1		1																																								2
C797	1		1																																								2
10_0_50_
4n																									1		1		1														3
C882																									1		1		1														3
10_0_51_
4n																										1		1		1													3
C882																										1		1		1													3
10_0_52_
4n																																					1	1		1			3
C756																																					1	1		1			3
10_0_6_
3p		1		1																																							2
C379		1		1																																							2
10_0_7_
3p					1	1																																					2
C379					1	1																																					2
10_0_8_
3p				1		1																																					2
C309a				1		1																																					2
10_0_9_
3p	2		2																																								4
C008	1		1																																								2
C521b	1		1																																								2
10_-1__
3p	1		1														1	1																									4
C573	1		1																																								2
C797																	1	1																									2
4n	3	2	1	1	1	1	1			1							1	1								1				1						1	1		5				22
C4111																																							1				1
C435	1				1	1	1			1							1	1								1				1									1				10
C7931																																							1				1
C840																																					1						1
C953b	1	1	1	1																																1			1				6
C953c	1	1																																					1				3
10_1_0_0
3n													1	1																													2
C3a2													1	1																													2
3p													236	236	235	235	236	236																									1414
C008													1	1	1	1	1	1																									6
C238													1	1	1	1	1	1																									6
C300													1	1	1	1	1	1																									6
C301													1	1	1	1	1	1																									6
C302													1	1	1	1	1	1																									6
C303a													1	1	1	1	1	1																									6
C303b													1	1	1	1	1	1																									6
C304													1	1	1	1	1	1																									6
C305													1	1	1	1	1	1																									6
C306a													1	1	1	1	1	1																									6
C306b													1	1	1	1	1	1																									6
C307													1	1	1	1	1	1																									6
C308													1	1	1	1	1	1																									6
C309b													1	1	1	1	1	1																									6
C310													1	1	1	1	1	1																									6
C311													1	1	1	1	1	1																									6
C3111													1	1	1	1	1	1																									6
C312													1	1	1	1	1	1																									6
C3133													1	1	1	1	1	1																									6
C3134													1	1	1	1	1	1																									6
C313a													1	1	1	1	1	1																									6
C313b													1	1	1	1	1	1																									6
C314a													1	1	1	1	1	1																									6
C314b													1	1	1	1	1	1																									6
C314c													1	1	1	1	1	1																									6
C315													1	1	1	1	1	1																									6
C316a													1	1	1	1	1	1																									6
C316b													1	1	1	1	1	1																									6
C316c													1	1	1	1	1	1																									6
C317													1	1	1	1	1	1																									6
C318													1	1	1	1	1	1																									6
C319a													1	1	1	1	1	1																									6
C319b													1	1	1	1	1	1																									6
C319c													1	1			1	1																									4
C319d													1	1	1	1	1	1																									6
C320a													1	1	1	1	1	1																									6
C320b													1	1	1	1	1	1																									6
C320c													1	1	1	1	1	1																									6
C320d													1	1	1	1	1	1																									6
C321													1	1	1	1	1	1																									6
C322a													1	1	1	1	1	1																									6
C322b													1	1	1	1	1	1																									6
C322c													1	1	1	1	1	1																									6
C322d													1	1	1	1	1	1																									6
C322e													1	1	1	1	1	1																									6
C326													1	1	1	1	1	1																									6
C327													1	1	1	1	1	1																									6
C328													1	1	1	1	1	1																									6
C329a													1	1	1	1	1	1																									6
C329b													1	1	1	1	1	1																									6
C329c													1	1	1	1	1	1																									6
C330													1	1	1	1	1	1																									6
C331													1	1	1	1	1	1																									6
C332													1	1	1	1	1	1																									6
C3327													1	1	1	1	1	1																									6
C332a													1	1	1	1	1	1																									6
C332c													1	1	1	1	1	1																									6
C333a													1	1	1	1	1	1																									6
C333b													1	1	1	1	1	1																									6
C333c													1	1	1	1	1	1																									6
C333d													1	1	1	1	1	1																									6
C333e													1	1	1	1	1	1																									6
C333f													1	1	1	1	1	1																									6
C334													1	1	1	1	1	1																									6
C338a													1	1	1	1	1	1																									6
C338b													1	1	1	1	1	1																									6
C338c													1	1	1	1	1	1																									6
C338d													1	1	1	1	1	1																									6
C338e													1	1	1	1	1	1																									6
C340a													1	1	1	1	1	1																									6
C340b													1	1	1	1	1	1																									6
C340c													1	1	1	1	1	1																									6
C340d													1	1	1	1	1	1																									6
C340e													1	1	1	1	1	1																									6
C341a													1	1	1	1	1	1																									6
C341b													1	1	1	1	1	1																									6
C341C													1	1	1	1	1	1																									6
C344													1	1	1	1	1	1																									6
C345													1	1	1	1	1	1																									6
C346													1	1	1	1	1	1																									6
C347													1	1	1	1	1	1																									6
C350													1	1	1	1	1	1																									6
C351													1	1	1	1	1	1																									6
C352a													1	1	1	1	1	1																									6
C352b													1	1	1	1	1	1																									6
C352c													1	1	1	1	1	1																									6
C353													1	1	1	1	1	1																									6
C354													1	1	1	1	1	1																									6
C355a													1	1	1	1	1	1																									6
C355b													1	1	1	1	1	1																									6
C355c													1	1	1	1	1	1																									6
C355d													1	1	1	1	1	1																									6
C356a													1	1	1	1	1	1																									6
C356b													1	1	1	1	1	1																									6
C356c													1	1	1	1	1	1																									6
C357a													1	1	1	1	1	1																									6
C357b													1	1	1	1	1	1																									6
C358													1	1	1	1	1	1																									6
C360													1	1	1	1	1	1																									6
C361													1	1	1	1	1	1																									6
C3611													1	1	1	1	1	1																									6
C363													1	1	1	1	1	1																									6
C366													1	1	1	1	1	1																									6
C367													1	1	1	1	1	1																									6
C368													1	1	1	1	1	1																									6
C369													1	1	1	1	1	1																									6
C370													1	1	1	1	1	1																									6
C371a													1	1	1	1	1	1																									6
C371b													1	1	1	1	1	1																									6
C373													1	1	1	1	1	1																									6
C374a													1	1	1	1	1	1																									6
C374b													1	1	1	1	1	1																									6
C378a													1	1	1	1	1	1																									6
C378b													1	1	1	1	1	1																									6
C379													1	1	1	1	1	1																									6
C380													1	1	1	1	1	1																									6
C381													1	1	1	1	1	1																									6
C382a													1	1	1	1	1	1																									6
C382b													1	1	1	1	1	1																									6
C382d													1	1	1	1	1	1																									6
C383a													1	1	1	1	1	1																									6
C383b													1	1	1	1	1	1																									6
C385a													1	1	1	1	1	1																									6
C385b													1	1	1	1	1	1																									6
C386													1	1	1	1	1	1																									6
C387													1	1	1	1	1	1																									6
C388													1	1	1	1	1	1																									6
C3890													1	1	1	1	1	1																									6
C3891													1	1	1	1	1	1																									6
C389a													1	1	1	1	1	1																									6
C389b													1	1	1	1	1	1																									6
C390													1	1	1	1	1	1																									6
C391													1	1	1	1	1	1																									6
C392													1	1	1	1	1	1																									6
C393													1	1	1	1	1	1																									6
C394													1	1	1	1	1	1																									6
C399													1	1	1	1	1	1																									6
C3a1													1	1	1	1	1	1																									6
C3a3													1	1	1	1	1	1																									6
C501													1	1	1	1	1	1																									6
C503													1	1	1	1	1	1																									6
C504													1	1	1	1	1	1																									6
C505a													1	1	1	1	1	1																									6
C505b													1	1	1	1	1	1																									6
C507													1	1	1	1	1	1																									6
C510													1	1	1	1	1	1																									6
C512a													1	1	1	1	1	1																									6
C512b													1	1	1	1	1	1																									6
C514													1	1	1	1	1	1																									6
C516a													1	1	1	1	1	1																									6
C516b													1	1	1	1	1	1																									6
C516c													1	1	1	1	1	1																									6
C516d													1	1	1	1	1	1																									6
C516e													1	1	1	1	1	1																									6
C516f													1	1	1	1	1	1																									6
C519a													1	1	1	1	1	1																									6
C519b													1	1	1	1	1	1																									6
C521a													1	1	1	1	1	1																									6
C521b													1	1	1	1	1	1																									6
C521c													1	1	1	1	1	1																									6
C521s													1	1	1	1	1	1																									6
C522													1	1	1	1	1	1																									6
C523													1	1	1	1	1	1																									6
C550													1	1	1	1	1	1																									6
C551													1	1	1	1	1	1																									6
C551b													1	1	1	1	1	1																									6
C553													1	1	1	1	1	1																									6
C554													1	1	1	1	1	1																									6
C555a													1	1	1	1	1	1																									6
C555b													1	1	1	1	1	1																									6
C555c													1	1	1	1	1	1																									6
C555d													1	1	1	1	1	1																									6
C556a													1	1	1	1	1	1																									6
C556b													1	1	1	1	1	1																									6
C557a													1	1	1	1	1	1																									6
C557b													1	1	1	1	1	1																									6
C558													1	1	1	1	1	1																									6
C559a													1	1	1	1	1	1																									6
C559b													1	1	1	1	1	1																									6
C561													1	1	1	1	1	1																									6
C562a													1	1	1	1	1	1																									6
C562b													1	1	1	1	1	1																									6
C563													1	1	1	1	1	1																									6
C564													1	1	1	1	1	1																									6
C565a													1	1	1	1	1	1																									6
C565b													1	1	1	1	1	1																									6
C566													1	1	1	1	1	1																									6
C5672													1	1	1	1	1	1																									6
C567a													1	1	1	1	1	1																									6
C567b													1	1	1	1	1	1																									6
C567c													1	1	1	1	1	1																									6
C568a													1	1	1	1	1	1																									6
C568b													1	1	1	1	1	1																									6
C570													1	1	1	1	1	1																									6
C571													1	1	1	1	1	1																									6
C573													1	1	1	1	1	1																									6
C575													1	1	1	1	1	1																									6
C590													1	1	1	1	1	1																									6
C701													1	1	1	1	1	1																									6
C702													1	1	1	1	1	1																									6
C703													1	1	1	1	1	1																									6
C704													1	1	1	1	1	1																									6
C705a													1	1	1	1	1	1																									6
C705b													1	1	1	1	1	1																									6
C706a													1	1	1	1	1	1																									6
C706b													1	1	1	1	1	1																									6
C706c													1	1	1	1	1	1																									6
C706d													1	1	1	1	1	1																									6
C707a													1	1	1	1	1	1																									6
C707b													1	1	1	1	1	1																									6
C708													1	1	1	1	1	1																									6
C709													1	1	1	1	1	1																									6
C718													1	1	1	1	1	1																									6
C727													1	1	1	1	1	1																									6
C729													1	1	1	1	1	1																									6
C774													1	1	1	1	1	1																									6
C775													1	1	1	1	1	1																									6
C777													1	1	1	1	1	1																									6
C780													1	1	1	1	1	1																									6
C781													1	1	1	1	1	1																									6
C784													1	1	1	1	1	1																									6
C786a													1	1	1	1	1	1																									6
C786b													1	1	1	1	1	1																									6
C795													1	1	1	1	1	1																									6
C812													1	1	1	1	1	1																									6
C813													1	1	1	1	1	1																									6
C880													1	1	1	1	1	1																									6
C881													1	1	1	1	1	1																									6
C883													1	1	1	1	1	1																									6
C884													1	1	1	1	1	1																									6
C885													1	1	1	1	1	1																									6
C886													1	1	1	1	1	1																									6
C887													1	1	1	1	1	1																									6
C888													1	1	1	1	1	1																									6
C911													1	1	1	1	1	1																									6
C959													1	1	1	1	1	1																									6
10_1_0_1
4n													126	126	125	125	124	124	126	126	125	126	128	128																			1509
C111													1	1	1	1	1	1	1	1	1	1	1	1																			12
C400a													1	1	1	1	1	1	1	1	1	1	1	1																			12
C400b													1	1	1	1	1	1	1	1	1	1	1	1																			12
C401													1	1	1	1	1	1	1	1	1	1	1	1																			12
C402													1	1	1	1	1	1	1	1	1	1	1	1																			12
C403a													1	1	1	1	1	1	1	1	1	1	1	1																			12
C403b													1	1	1	1	1	1	1	1	1	1	1	1																			12
C403c													1	1	1	1	1	1	1	1	1	1	1	1																			12
C4041													1	1	1	1	1	1	1	1	1	1	1	1																			12
C404a													1	1	1	1	1	1	1	1	1	1	1	1																			12
C404b													1	1	1	1	1	1	1	1	1	1	1	1																			12
C404D													1	1	1	1	1	1	1	1	1	1	1	1																			12
C405													1	1	1	1	1	1	1	1	1	1	1	1																			12
C408													1	1	1	1	1	1	1	1	1	1	1	1																			12
C410													1	1	1	1	1	1	1	1	1	1	1	1																			12
C411													1	1	1	1	1	1	1	1	1	1	1	1																			12
C4111																	1	1			1	1	1	1																			6
C4112													1	1	1	1	1	1	1	1	1	1	1	1																			12
C412													1	1	1	1	1	1	1	1	1	1	1	1																			12
C413a													1	1	1	1	1	1	1	1	1	1	1	1																			12
C413b													1	1	1	1	1	1	1	1	1	1	1	1																			12
C414													1	1	1	1	1	1	1	1	1	1	1	1																			12
C415													1	1	1	1	1	1	1	1	1	1	1	1																			12
C4152													1	1	1	1	1	1	1	1	1	1	1	1																			12
C416													1	1	1	1	1	1	1	1	1	1	1	1																			12
C417a													1	1	1	1	1	1	1	1	1	1	1	1																			12
C417b													1	1	1	1	1	1	1	1	1	1	1	1																			12
C418													1	1	1	1	1	1	1	1	1	1	1	1																			12
C419a													1	1	1	1	1	1	1	1	1	1	1	1																			12
C419b													1	1	1	1	1	1	1	1	1	1	1	1																			12
C420a													1	1	1	1	1	1	1	1	1	1	1	1																			12
C420b													1	1	1	1	1	1	1	1	1	1	1	1																			12
C420c													1	1	1	1	1	1	1	1	1	1	1	1																			12
C421													1	1	1	1	1	1	1	1	1	1	1	1																			12
C422													1	1	1	1	1	1	1	1	1	1	1	1																			12
C423													1	1	1	1	1	1	1	1	1	1	1	1																			12
C424													1	1	1	1	1	1	1	1	1	1	1	1																			12
C425													1	1	1	1	1	1	1	1	1	1	1	1																			12
C427													1	1	1	1	1	1	1	1	1	1	1	1																			12
C428													1	1	1	1	1	1	1	1	1	1	1	1																			12
C429													1	1	1	1	1	1	1	1	1	1	1	1																			12
C430													1	1	1	1	1	1	1	1	1	1	1	1																			12
C431													1	1	1	1	1	1	1	1	1	1	1	1																			12
C431b													1	1	1	1	1	1	1	1	1	1	1	1																			12
C432a													1	1	1	1	1	1	1	1	1	1	1	1																			12
C432b													1	1	1	1	1	1	1	1	1	1	1	1																			12
C433													1	1	1	1	1	1	1	1	1	1	1	1																			12
C434													1	1	1	1	1	1	1	1	1	1	1	1																			12
C435															1	1					1	1																					4
C438													1	1	1	1	1	1	1	1	1	1	1	1																			12
C439													1	1	1	1	1	1	1	1	1	1	1	1																			12
C440													1	1	1	1	1	1	1	1	1	1	1	1																			12
C442													1	1	1	1	1	1	1	1	1	1	1	1																			12
C443													1	1	1	1	1	1	1	1	1	1	1	1																			12
C444													1	1	1	1	1	1	1	1	1	1	1	1																			12
C445													1	1	1	1	1	1	1	1	1	1	1	1																			12
C446													1	1	1	1	1	1	1	1	1	1	1	1																			12
C447													1	1	1	1	1	1	1	1	1	1	1	1																			12
C448													1	1	1	1	1	1	1	1	1	1	1	1																			12
C449													1	1	1	1	1	1	1	1	1	1	1	1																			12
C450a													1	1	1	1	1	1	1	1	1	1	1	1																			12
C450b													1	1	1	1	1	1	1	1	1	1	1	1																			12
C452													1	1	1	1	1	1	1	1	1	1	1	1																			12
C453													1	1	1	1	1	1	1	1	1	1	1	1																			12
C454													1	1	1	1	1	1	1	1	1	1	1	1																			12
C455													1	1	1	1	1	1	1	1	1	1	1	1																			12
C456													1	1	1	1	1	1	1	1	1	1	1	1																			12
C459													1	1	1	1	1	1	1	1	1	1	1	1																			12
C460													1	1	1	1	1	1	1	1	1	1	1	1																			12
C461													1	1	1	1	1	1	1	1	1	1	1	1																			12
C462													1	1	1	1	1	1	1	1	1	1	1	1																			12
C463													1	1	1	1	1	1	1	1	1	1	1	1																			12
C464a													1	1	1	1	1	1	1	1	1	1	1	1																			12
C464b													1	1	1	1	1	1	1	1	1	1	1	1																			12
C464c													1	1	1	1	1	1	1	1	1	1	1	1																			12
C466													1	1	1	1	1	1	1	1	1	1	1	1																			12
C467													1	1	1	1	1	1	1	1	1	1	1	1																			12
C4671													1	1	1	1	1	1	1	1	1	1	1	1																			12
C468													1	1	1	1	1	1	1	1	1	1	1	1																			12
C469													1	1	1	1	1	1	1	1	1	1	1	1																			12
C4691													1	1	1	1	1	1	1	1	1	1	1	1																			12
C470a													1	1	1	1	1	1	1	1	1	1	1	1																			12
C470b													1	1	1	1	1	1	1	1	1	1	1	1																			12
C470c													1	1	1	1	1	1	1	1	1	1	1	1																			12
C471													1	1	1	1	1	1	1	1	1	1	1	1																			12
C472													1	1	1	1	1	1	1	1	1	1	1	1																			12
C474													1	1	1	1	1	1	1	1	1	1	1	1																			12
C4751													1	1	1	1	1	1	1	1	1	1	1	1																			12
C4753													1	1	1	1	1	1	1	1	1	1	1	1																			12
C476													1	1	1	1	1	1	1	1	1	1	1	1																			12
C479													1	1	1	1	1	1	1	1	1	1	1	1																			12
C506													1	1	1	1	1	1	1	1	1	1	1	1																			12
C756													1	1	1	1	1	1	1	1	1	1	1	1																			12
C778													1	1	1	1	1	1	1	1	1	1	1	1																			12
C779													1	1	1	1	1	1	1	1	1	1	1	1																			12
C782													1	1	1	1	1	1	1	1	1	1	1	1																			12
C785													1	1	1	1	1	1	1	1	1	1	1	1																			12
C7852													1	1	1	1	1	1	1	1	1	1	1	1																			12
C787													1	1			1	1			1	1	1	1																			8
C788													1	1	1	1	1	1	1	1	1	1	1	1																			12
C789													1	1	1	1	1	1	1	1	1	1	1	1																			12
C7901													1	1	1	1	1	1	1	1	1	1	1	1																			12
C7902															1	1	1	1	1	1	1	1	1	1																			10
C791													1	1	1	1	1	1	1	1	1	1	1	1																			12
C7911													1	1			1	1	1	1			1	1																			8
C792													1	1	1	1			1	1			1	1																			8
C7921													1	1	1	1			1	1			1	1																			8
C793													1	1	1	1	1	1	1	1	1	1	1	1																			12
C7931															1	1	1	1	1	1	1	1																					8
C794													1	1	1	1			1	1	1	1																					8
C796													1	1	1	1	1	1	1	1	1	1	1	1																			12
C798													1	1	1	1	1	1	1	1	1	1	1	1																			12
C799													1	1	1	1	1	1	1	1	1	1	1	1																			12
C799b													1	1									1	1																			4
C837													1	1	1	1	1	1	1	1	1	1	1	1																			12
C837b													1	1	1	1	1	1	1	1	1	1	1	1																			12
C838b													1	1	1	1	1	1	1	1	1	1	1	1																			12
C838c													1	1	1	1	1	1	1	1	1	1	1	1																			12
C839													1	1	1	1	1	1	1	1	1	1	1	1																			12
C855													1	1	1	1	1	1	1	1	1	1	1	1																			12
C882													1	1	1	1	1	1	1	1	1	1	1	1																			12
C889													1	1	1	1	1	1	1	1	1	1	1	1																			12
C890													1	1	1	1	1	1	1	1	1	1	1	1																			12
C951													1	1	1	1	1	1	1	1	1	1	1	1																			12
C952													1	1	1	1	1	1	1	1	1	1	1	1																			12
C953a													1	1	1	1	1	1	1	1	1	1	1	1																			12
C953b																			1	1		1	1	1																			5
C953c													1	1									1	1																			4
C958													1	1	1	1	1	1	1	1	1	1	1	1																			12
C998													1	1	1	1	1	1	1	1	1	1	1	1																			12
C999													1	1	1	1	1	1	1	1	1	1	1	1																			12
10_1_0_-1
4n													1	1							1																						3
C435													1	1																													2
C953b																					1																						1
10_1_0_2
4n													1	1																													2
C7902													1	1																													2
10_1_0_3
4n													1	1	1	1	1	1																									6
C840													1	1	1	1	1	1																									6
10_1_0_4
3p															1	1																											2
C382c															1	1																											2
10_1_0_5
4n															1				1																								2
C953c															1				1																								2
10_1_0_6
4n																1				1																							2
C953c																1				1																							2
10_1_1_
3p													1	1																													2
C309a													1	1																													2
10_1_-1_
3p															1	1																											2
C319c															1	1																											2
4n													1	1																													2
C953b													1	1																													2
10_1_10_
4n																	2	1																									3
C792																	1																										1
C7921																	1																										1
C794																		1																									1
10_1_11_
4n																	1	2																									3
C792																		1																									1
C7921																		1																									1
C794																	1																										1
10_1_2_
3p															1		1																										2
C309a															1		1																										2
10_1_3_
3p																1		1																									2
C309a																1		1																									2
10_1_4_
3p													1					1																									2
C382c													1					1																									2
10_1_5_
3p														1			1																										2
C382c														1			1																										2
10_1_6_
4n															1		1		1		1																						4
C799b															1		1		1		1																						4
10_1_7_
4n																1		1		1		1																					4
C799b																1		1		1		1																					4
10_1_8_
4n														1	1	1			1		1		1																				6
C787															1				1																								2
C7911																1					1																						2
C7931														1									1																				2
10_1_9_
4n													1		1	1				1		1		1																			6
C787																1				1																							2
C7911															1							1																					2
C7931													1											1																			2
10_10__
3p				1		1																																					2
C569T				1		1																																					2
10_11__
3p													1	1																													2
C569T													1	1																													2
10_12__
3p															1		1																										2
C569T															1		1																										2
10_13__
3p																1		1																									2
C569T																1		1																									2
10_14__
3p	1	1	1	1	1	1																																					6
C783	1	1	1	1	1	1																																					6
10_15__
3p													1	1	1	1	1	1																									6
C783													1	1	1	1	1	1																									6
10_16__
4n				1		1				1	1																																4
C799b				1		1				1	1																																4
10_17__
4n									1			1																															2
C799b									1			1																															2
10_18__
4n																												1		1				1		1			1	1			6
C799b																												1		1				1		1			1	1			6
10_19__
4n																											1		1				1		1								4
C799b																											1		1				1		1								4
10_2__
3n															1			1																									2
C3a2															1			1																									2
10_20__
4n									1			1																															2
C798									1			1																															2
10_21__
4n																																							1	1			2
C798																																							1	1			2
10_22__
4n		1	1	1	2	1	1	1	1																																		9
C787			1				1																																				2
C7911				1				1																																			2
C792					1																																						1
C7921					1																																						1
C7931		1							1																																		2
C794						1																																					1
10_23__
4n																																					1	1	1				3
C787																																					1	1					2
C7911																																							1				1
10_24__
4n	1	1																																									2
C7902	1	1																																									2
10_25__
4n																											1		1				1		1								4
C7902																											1		1				1		1								4
10_26__
4n	1		1				1																																				3
C4111	1		1				1																																				3
10_27__
4n		1		1						1																																	3
C4111		1		1						1																																	3
10_28__
4n													1		1				1																								3
C4111													1		1				1																								3
10_29__
4n														1		1				1																							3
C4111														1		1				1																							3
10_3__
3n																1	1																										2
C3a2																1	1																										2
10_30__
4n																													1			1			1								3
C4111																													1			1			1								3
10_31__
4n																														1	1					1							3
C4111																														1	1					1							3
10_32__
4n																																					1	1		1			3
C4111																																					1	1		1			3
10_33__
4n																					2		1																				3
C792																					1																						1
C7921																					1																						1
C794																							1																				1
10_34__
4n																						2		1																			3
C792																						1																					1
C7921																						1																					1
C794																								1																			1
10_35__
4n						1						1																															2
C435												1																															1
C953b						1																																					1
10_36__
4n															1				1																								2
C435																			1																								1
C953b															1																												1
10_37__
4n																1				1																							2
C435																				1																							1
C953b																1																											1
10_38__
4n																	1						1																				2
C435																							1																				1
C953b																	1																										1
10_39__
4n																		1						1																			2
C435																								1																			1
C953b																		1																									1
10_4__
3p													1			1																											2
C797													1			1																											2
10_40__
4n																													1			1											2
C435																																1											1
C953b																													1														1
10_41__
4n																																					1	1					2
C435																																					1						1
C953b																																						1					1
10_42__
4n																																					1			1			2
C435																																								1			1
C953b																																					1						1
10_43__
4n			1				1																																				2
C953c			1				1																																				2
10_44__
4n					1			1																																			2
C953c					1			1																																			2
10_45__
4n						1					1																																2
C953c						1					1																																2
10_46__
4n																	1				1																						2
C953c																	1				1																						2
10_47__
4n																		1				1																					2
C953c																		1				1																					2
10_48__
4n																											1						1										2
C953c																											1						1										2
10_49__
4n																													1						1								2
C953c																													1						1								2
10_5__
3p														1	1																												2
C797														1	1																												2
10_50__
4n							1	1	1																																		3
C840							1	1	1																																		3
10_51__
4n										1	1	1																															3
C840										1	1	1																															3
10_52__
4n																			1		1		1																				3
C840																			1		1		1																				3
10_53__
4n																				1		1		1																			3
C840																				1		1		1																			3
10_54__
4n																										1		1		1													3
C840																										1		1		1													3
10_55__
4n																									1		1		1														3
C889																									1		1		1														3
10_6__
3p	1	1																																									2
C309a	1	1																																									2
10_7__
3p			1		1																																						2
C309a			1		1																																						2
10_8__
3p	1	1																																									2
C569T	1	1																																									2
10_9__
3p			1		1																																						2
C569T			1		1																																						2
11___
3n																									1		1		1														3
C3a2																									1		1		1														3
12_0__
3n	3	3	3	3	3	3																																					18
S001	1	1	1	1	1	1																																					6
S320	1	1	1	1	1	1																																					6
S399	1	1	1	1	1	1																																					6
12_-1__
3n	1	1	1	1	1	1																																					6
S301	1	1	1	1	1	1																																					6
13_0__
3n													3	3	3	3	3	3																									18
S001													1	1	1	1	1	1																									6
S320													1	1	1	1	1	1																									6
S399													1	1	1	1	1	1																									6
13_-1__
3n													1	1	1	1	1	1																									6
S301													1	1	1	1	1	1																									6
14_0__
3n																									1		1																2
S001																									1		1																2
14_1__
3n																									1		1																2
S399																									1		1																2
14_-1__
3n																									1		1		4														6
S001																													1														1
S301																									1		1		1														3
S320																													1														1
S399																													1														1
14_2__
3n																									1		1																2
S320																									1		1																2
15___
3n																																					3						3
S001																																					1						1
S320																																					1						1
S399																																					1						1
16___
3p		1				1																																					2
C797		1				1																																					2
17___
3p				1	1																																						2
C797				1	1																																						2
18___
3p	1	1	1	1	1	1																																					6
N339	1	1	1	1	1	1																																					6
19___
3p													1	1	1	1	1	1																									6
N339													1	1	1	1	1	1																									6
2_0_0_
2p																																									1	1	2
O272																																									1	1	2
1p	1																																										1
O101	1																																										1
2_0_-1_
2p	1	1																																							1	1	4
O793	1	1																																							1	1	4
2_0_1_0
2p																																									29	29	58
O201																																									1	1	2
O202																																									1	1	2
O202b																																									1	1	2
O202c																																									1	1	2
O202d																																									1	1	2
O203																																									1	1	2
O204																																									1	1	2
O205a																																									1	1	2
O205b																																									1	1	2
O206																																									1	1	2
O207a																																									1	1	2
O207b																																									1	1	2
O208																																									1	1	2
O209																																									1	1	2
O211																																									1	1	2
O213																																									1	1	2
O214																																									1	1	2
O215																																									1	1	2
O215h																																									1	1	2
O216																																									1	1	2
O217																																									1	1	2
O230																																									1	1	2
O231																																									1	1	2
O232																																									1	1	2
O233																																									1	1	2
O298																																									1	1	2
O794																																									1	1	2
O795																																									1	1	2
O796																																									1	1	2
1p	26																																										26
O102	1																																										1
O103	1																																										1
O1031	1																																										1
O104	1																																										1
O1051	1																																										1
O1053	1																																										1
O1056	1																																										1
O1062	1																																										1
O107	1																																										1
O108	1																																										1
O109a	1																																										1
O109b	1																																										1
O110	1																																										1
O111a	1																																										1
O111b	1																																										1
O112	1																																										1
O116	1																																										1
O117	1																																										1
O119	1																																										1
O125	1																																										1
O1251	1																																										1
O1252	1																																										1
O126a	1																																										1
O126b	1																																										1
O126c	1																																										1
O199	1																																										1
2_0_1_1
1p	2																																										2
O113	1																																										1
O998	1																																										1
2_0_1_-1
2p																																									1	1	2
O211b																																									1	1	2
1p	2																																										2
O371	1																																										1
O372	1																																										1
2_0_1_2
2p																																									2		2
O257																																									1		1
O258																																									1		1
2_0_1_3
2p																																										2	2
O257																																										1	1
[truncated: 1,365 more rows]

## Sheet: groups, IDs, rotations
Liczba z ID	Etykiety kolumn
Etykiety wierszy	1	2	3	4	5	6	7	8	9	10	11	12	21	22	23	24	25	26	27	28	29	30	31	32	41	42	43	44	45	46	47	48	49	50	51	52	61	62	63	64	71	72	Suma końcowa
1x	29																																										29
H001	1																																										1
H100	1																																										1
H101	1																																										1
H102	1																																										1
H103	1																																										1
H104	1																																										1
H105	1																																										1
H106	1																																										1
H107	1																																										1
H108	1																																										1
H109	1																																										1
H110	1																																										1
H111	1																																										1
H112	1																																										1
H113	1																																										1
H114	1																																										1
H115	1																																										1
H116	1																																										1
H118	1																																										1
H119a	1																																										1
H119b	1																																										1
H119c	1																																										1
H120	1																																										1
H121	1																																										1
H130	1																																										1
H131	1																																										1
H512	1																																										1
H801	1																																										1
N101	1																																										1
2p	68	68											68	68																											68	68	408
N202a	1	1											1	1																											1	1	6
N202b	1	1											1	1																											1	1	6
N203a	1	1											1	1																											1	1	6
N203b	1	1											1	1																											1	1	6
N203c	1	1											1	1																											1	1	6
N204	1	1											1	1																											1	1	6
N205	1	1											1	1																											1	1	6
N206a	1	1											1	1																											1	1	6
N206b	1	1											1	1																											1	1	6
N207a	1	1											1	1																											1	1	6
N207b	1	1											1	1																											1	1	6
N208	1	1											1	1																											1	1	6
N210	1	1											1	1																											1	1	6
N211	1	1											1	1																											1	1	6
N212	1	1											1	1																											1	1	6
N213	1	1											1	1																											1	1	6
N215	1	1											1	1																											1	1	6
N450	1	1											1	1																											1	1	6
O001	1	1											1	1																											1	1	6
O201	1	1											1	1																											1	1	6
O202	1	1											1	1																											1	1	6
O202b	1	1											1	1																											1	1	6
O202c	1	1											1	1																											1	1	6
O202d	1	1											1	1																											1	1	6
O203	1	1											1	1																											1	1	6
O204	1	1											1	1																											1	1	6
O205a	1	1											1	1																											1	1	6
O205b	1	1											1	1																											1	1	6
O206	1	1											1	1																											1	1	6
O207a	1	1											1	1																											1	1	6
O207b	1	1											1	1																											1	1	6
O208	1	1											1	1																											1	1	6
O209	1	1											1	1																											1	1	6
O210	1	1											1	1																											1	1	6
O211	1	1											1	1																											1	1	6
O211b	1	1											1	1																											1	1	6
O213	1	1											1	1																											1	1	6
O214	1	1											1	1																											1	1	6
O215	1	1											1	1																											1	1	6
O215h	1	1											1	1																											1	1	6
O216	1	1											1	1																											1	1	6
O217	1	1											1	1																											1	1	6
O230	1	1											1	1																											1	1	6
O231	1	1											1	1																											1	1	6
O232	1	1											1	1																											1	1	6
O233	1	1											1	1																											1	1	6
O257	1	1											1	1																											1	1	6
O258	1	1											1	1																											1	1	6
O272	1	1											1	1																											1	1	6
O298	1	1											1	1																											1	1	6
O793	1	1											1	1																											1	1	6
O794	1	1											1	1																											1	1	6
O795	1	1											1	1																											1	1	6
O796	1	1											1	1																											1	1	6
S201	1	1											1	1																											1	1	6
S202a	1	1											1	1																											1	1	6
S202b	1	1											1	1																											1	1	6
S203	1	1											1	1																											1	1	6
S204	1	1											1	1																											1	1	6
S205	1	1											1	1																											1	1	6
S206	1	1											1	1																											1	1	6
S207	1	1											1	1																											1	1	6
S208	1	1											1	1																											1	1	6
S209	1	1											1	1																											1	1	6
S210	1	1											1	1																											1	1	6
S211	1	1											1	1																											1	1	6
S213	1	1											1	1																											1	1	6
S220	1	1											1	1																											1	1	6
2x	5	5																																									10
C201	1	1																																									2
C202	1	1																																									2
C203a	1	1																																									2
C203c	1	1																																									2
H122	1	1																																									2
3n	27	27	27	27	27	27							27	27	27	27	27	27							27		27		27								27						432
C3a2	1	1	1	1	1	1							1	1	1	1	1	1							1		1		1								1						16
N301	1	1	1	1	1	1							1	1	1	1	1	1							1		1		1								1						16
N302	1	1	1	1	1	1							1	1	1	1	1	1							1		1		1								1						16
N303	1	1	1	1	1	1							1	1	1	1	1	1							1		1		1								1						16
N304s	1	1	1	1	1	1							1	1	1	1	1	1							1		1		1								1						16
N305	1	1	1	1	1	1							1	1	1	1	1	1							1		1		1								1						16
N306a	1	1	1	1	1	1							1	1	1	1	1	1							1		1		1								1						16
N306b	1	1	1	1	1	1							1	1	1	1	1	1							1		1		1								1						16
N307	1	1	1	1	1	1							1	1	1	1	1	1							1		1		1								1						16
N308	1	1	1	1	1	1							1	1	1	1	1	1							1		1		1								1						16
N319a	1	1	1	1	1	1							1	1	1	1	1	1							1		1		1								1						16
N319s	1	1	1	1	1	1							1	1	1	1	1	1							1		1		1								1						16
N330	1	1	1	1	1	1							1	1	1	1	1	1							1		1		1								1						16
N337	1	1	1	1	1	1							1	1	1	1	1	1							1		1		1								1						16
N449	1	1	1	1	1	1							1	1	1	1	1	1							1		1		1								1						16
N451	1	1	1	1	1	1							1	1	1	1	1	1							1		1		1								1						16
N454a	1	1	1	1	1	1							1	1	1	1	1	1							1		1		1								1						16
N454c	1	1	1	1	1	1							1	1	1	1	1	1							1		1		1								1						16
N454d	1	1	1	1	1	1							1	1	1	1	1	1							1		1		1								1						16
N456	1	1	1	1	1	1							1	1	1	1	1	1							1		1		1								1						16
N836	1	1	1	1	1	1							1	1	1	1	1	1							1		1		1								1						16
O323	1	1	1	1	1	1							1	1	1	1	1	1							1		1		1								1						16
O324	1	1	1	1	1	1							1	1	1	1	1	1							1		1		1								1						16
S001	1	1	1	1	1	1							1	1	1	1	1	1							1		1		1								1						16
S301	1	1	1	1	1	1							1	1	1	1	1	1							1		1		1								1						16
S320	1	1	1	1	1	1							1	1	1	1	1	1							1		1		1								1						16
S399	1	1	1	1	1	1							1	1	1	1	1	1							1		1		1								1						16
3p	297	297	297	297	297	297							297	297	297	297	297	297																									3564
C008	1	1	1	1	1	1							1	1	1	1	1	1																									12
C238	1	1	1	1	1	1							1	1	1	1	1	1																									12
C300	1	1	1	1	1	1							1	1	1	1	1	1																									12
C301	1	1	1	1	1	1							1	1	1	1	1	1																									12
C302	1	1	1	1	1	1							1	1	1	1	1	1																									12
C303a	1	1	1	1	1	1							1	1	1	1	1	1																									12
C303b	1	1	1	1	1	1							1	1	1	1	1	1																									12
C304	1	1	1	1	1	1							1	1	1	1	1	1																									12
C305	1	1	1	1	1	1							1	1	1	1	1	1																									12
C306a	1	1	1	1	1	1							1	1	1	1	1	1																									12
C306b	1	1	1	1	1	1							1	1	1	1	1	1																									12
C307	1	1	1	1	1	1							1	1	1	1	1	1																									12
C308	1	1	1	1	1	1							1	1	1	1	1	1																									12
C309a	1	1	1	1	1	1							1	1	1	1	1	1																									12
C309b	1	1	1	1	1	1							1	1	1	1	1	1																									12
C310	1	1	1	1	1	1							1	1	1	1	1	1																									12
C311	1	1	1	1	1	1							1	1	1	1	1	1																									12
C3111	1	1	1	1	1	1							1	1	1	1	1	1																									12
C312	1	1	1	1	1	1							1	1	1	1	1	1																									12
C3133	1	1	1	1	1	1							1	1	1	1	1	1																									12
C3134	1	1	1	1	1	1							1	1	1	1	1	1																									12
C313a	1	1	1	1	1	1							1	1	1	1	1	1																									12
C313b	1	1	1	1	1	1							1	1	1	1	1	1																									12
C314a	1	1	1	1	1	1							1	1	1	1	1	1																									12
C314b	1	1	1	1	1	1							1	1	1	1	1	1																									12
C314c	1	1	1	1	1	1							1	1	1	1	1	1																									12
C315	1	1	1	1	1	1							1	1	1	1	1	1																									12
C316a	1	1	1	1	1	1							1	1	1	1	1	1																									12
C316b	1	1	1	1	1	1							1	1	1	1	1	1																									12
C316c	1	1	1	1	1	1							1	1	1	1	1	1																									12
C317	1	1	1	1	1	1							1	1	1	1	1	1																									12
C318	1	1	1	1	1	1							1	1	1	1	1	1																									12
C319a	1	1	1	1	1	1							1	1	1	1	1	1																									12
C319b	1	1	1	1	1	1							1	1	1	1	1	1																									12
C319c	1	1	1	1	1	1							1	1	1	1	1	1																									12
C319d	1	1	1	1	1	1							1	1	1	1	1	1																									12
C320a	1	1	1	1	1	1							1	1	1	1	1	1																									12
C320b	1	1	1	1	1	1							1	1	1	1	1	1																									12
C320c	1	1	1	1	1	1							1	1	1	1	1	1																									12
C320d	1	1	1	1	1	1							1	1	1	1	1	1																									12
C321	1	1	1	1	1	1							1	1	1	1	1	1																									12
C322a	1	1	1	1	1	1							1	1	1	1	1	1																									12
C322b	1	1	1	1	1	1							1	1	1	1	1	1																									12
C322c	1	1	1	1	1	1							1	1	1	1	1	1																									12
C322d	1	1	1	1	1	1							1	1	1	1	1	1																									12
C322e	1	1	1	1	1	1							1	1	1	1	1	1																									12
C326	1	1	1	1	1	1							1	1	1	1	1	1																									12
C327	1	1	1	1	1	1							1	1	1	1	1	1																									12
C328	1	1	1	1	1	1							1	1	1	1	1	1																									12
C329a	1	1	1	1	1	1							1	1	1	1	1	1																									12
C329b	1	1	1	1	1	1							1	1	1	1	1	1																									12
C329c	1	1	1	1	1	1							1	1	1	1	1	1																									12
C330	1	1	1	1	1	1							1	1	1	1	1	1																									12
C331	1	1	1	1	1	1							1	1	1	1	1	1																									12
C332	1	1	1	1	1	1							1	1	1	1	1	1																									12
C3327	1	1	1	1	1	1							1	1	1	1	1	1																									12
C332a	1	1	1	1	1	1							1	1	1	1	1	1																									12
C332c	1	1	1	1	1	1							1	1	1	1	1	1																									12
C333a	1	1	1	1	1	1							1	1	1	1	1	1																									12
C333b	1	1	1	1	1	1							1	1	1	1	1	1																									12
C333c	1	1	1	1	1	1							1	1	1	1	1	1																									12
C333d	1	1	1	1	1	1							1	1	1	1	1	1																									12
C333e	1	1	1	1	1	1							1	1	1	1	1	1																									12
C333f	1	1	1	1	1	1							1	1	1	1	1	1																									12
C334	1	1	1	1	1	1							1	1	1	1	1	1																									12
C338a	1	1	1	1	1	1							1	1	1	1	1	1																									12
C338b	1	1	1	1	1	1							1	1	1	1	1	1																									12
C338c	1	1	1	1	1	1							1	1	1	1	1	1																									12
C338d	1	1	1	1	1	1							1	1	1	1	1	1																									12
C338e	1	1	1	1	1	1							1	1	1	1	1	1																									12
C340a	1	1	1	1	1	1							1	1	1	1	1	1																									12
C340b	1	1	1	1	1	1							1	1	1	1	1	1																									12
C340c	1	1	1	1	1	1							1	1	1	1	1	1																									12
C340d	1	1	1	1	1	1							1	1	1	1	1	1																									12
C340e	1	1	1	1	1	1							1	1	1	1	1	1																									12
C341a	1	1	1	1	1	1							1	1	1	1	1	1																									12
C341b	1	1	1	1	1	1							1	1	1	1	1	1																									12
C341C	1	1	1	1	1	1							1	1	1	1	1	1																									12
C344	1	1	1	1	1	1							1	1	1	1	1	1																									12
C345	1	1	1	1	1	1							1	1	1	1	1	1																									12
C346	1	1	1	1	1	1							1	1	1	1	1	1																									12
C347	1	1	1	1	1	1							1	1	1	1	1	1																									12
C350	1	1	1	1	1	1							1	1	1	1	1	1																									12
C351	1	1	1	1	1	1							1	1	1	1	1	1																									12
C352a	1	1	1	1	1	1							1	1	1	1	1	1																									12
C352b	1	1	1	1	1	1							1	1	1	1	1	1																									12
C352c	1	1	1	1	1	1							1	1	1	1	1	1																									12
C353	1	1	1	1	1	1							1	1	1	1	1	1																									12
C354	1	1	1	1	1	1							1	1	1	1	1	1																									12
C355a	1	1	1	1	1	1							1	1	1	1	1	1																									12
C355b	1	1	1	1	1	1							1	1	1	1	1	1																									12
C355c	1	1	1	1	1	1							1	1	1	1	1	1																									12
C355d	1	1	1	1	1	1							1	1	1	1	1	1																									12
C356a	1	1	1	1	1	1							1	1	1	1	1	1																									12
C356b	1	1	1	1	1	1							1	1	1	1	1	1																									12
C356c	1	1	1	1	1	1							1	1	1	1	1	1																									12
C357a	1	1	1	1	1	1							1	1	1	1	1	1																									12
C357b	1	1	1	1	1	1							1	1	1	1	1	1																									12
C358	1	1	1	1	1	1							1	1	1	1	1	1																									12
C360	1	1	1	1	1	1							1	1	1	1	1	1																									12
C361	1	1	1	1	1	1							1	1	1	1	1	1																									12
C3611	1	1	1	1	1	1							1	1	1	1	1	1																									12
C363	1	1	1	1	1	1							1	1	1	1	1	1																									12
C366	1	1	1	1	1	1							1	1	1	1	1	1																									12
C367	1	1	1	1	1	1							1	1	1	1	1	1																									12
C368	1	1	1	1	1	1							1	1	1	1	1	1																									12
C369	1	1	1	1	1	1							1	1	1	1	1	1																									12
C370	1	1	1	1	1	1							1	1	1	1	1	1																									12
C371a	1	1	1	1	1	1							1	1	1	1	1	1																									12
C371b	1	1	1	1	1	1							1	1	1	1	1	1																									12
C373	1	1	1	1	1	1							1	1	1	1	1	1																									12
C374a	1	1	1	1	1	1							1	1	1	1	1	1																									12
C374b	1	1	1	1	1	1							1	1	1	1	1	1																									12
C378a	1	1	1	1	1	1							1	1	1	1	1	1																									12
C378b	1	1	1	1	1	1							1	1	1	1	1	1																									12
C379	1	1	1	1	1	1							1	1	1	1	1	1																									12
C380	1	1	1	1	1	1							1	1	1	1	1	1																									12
C381	1	1	1	1	1	1							1	1	1	1	1	1																									12
C382a	1	1	1	1	1	1							1	1	1	1	1	1																									12
C382b	1	1	1	1	1	1							1	1	1	1	1	1																									12
C382c	1	1	1	1	1	1							1	1	1	1	1	1																									12
C382d	1	1	1	1	1	1							1	1	1	1	1	1																									12
C383a	1	1	1	1	1	1							1	1	1	1	1	1																									12
C383b	1	1	1	1	1	1							1	1	1	1	1	1																									12
C385a	1	1	1	1	1	1							1	1	1	1	1	1																									12
C385b	1	1	1	1	1	1							1	1	1	1	1	1																									12
C386	1	1	1	1	1	1							1	1	1	1	1	1																									12
C387	1	1	1	1	1	1							1	1	1	1	1	1																									12
C388	1	1	1	1	1	1							1	1	1	1	1	1																									12
C3890	1	1	1	1	1	1							1	1	1	1	1	1																									12
C3891	1	1	1	1	1	1							1	1	1	1	1	1																									12
C389a	1	1	1	1	1	1							1	1	1	1	1	1																									12
C389b	1	1	1	1	1	1							1	1	1	1	1	1																									12
C390	1	1	1	1	1	1							1	1	1	1	1	1																									12
C391	1	1	1	1	1	1							1	1	1	1	1	1																									12
C392	1	1	1	1	1	1							1	1	1	1	1	1																									12
C393	1	1	1	1	1	1							1	1	1	1	1	1																									12
C394	1	1	1	1	1	1							1	1	1	1	1	1																									12
C399	1	1	1	1	1	1							1	1	1	1	1	1																									12
C3a1	1	1	1	1	1	1							1	1	1	1	1	1																									12
C3a3	1	1	1	1	1	1							1	1	1	1	1	1																									12
C501	1	1	1	1	1	1							1	1	1	1	1	1																									12
C503	1	1	1	1	1	1							1	1	1	1	1	1																									12
C504	1	1	1	1	1	1							1	1	1	1	1	1																									12
C505a	1	1	1	1	1	1							1	1	1	1	1	1																									12
C505b	1	1	1	1	1	1							1	1	1	1	1	1																									12
C507	1	1	1	1	1	1							1	1	1	1	1	1																									12
C510	1	1	1	1	1	1							1	1	1	1	1	1																									12
C512a	1	1	1	1	1	1							1	1	1	1	1	1																									12
C512b	1	1	1	1	1	1							1	1	1	1	1	1																									12
C514	1	1	1	1	1	1							1	1	1	1	1	1																									12
C516a	1	1	1	1	1	1							1	1	1	1	1	1																									12
C516b	1	1	1	1	1	1							1	1	1	1	1	1																									12
C516c	1	1	1	1	1	1							1	1	1	1	1	1																									12
C516d	1	1	1	1	1	1							1	1	1	1	1	1																									12
C516e	1	1	1	1	1	1							1	1	1	1	1	1																									12
C516f	1	1	1	1	1	1							1	1	1	1	1	1																									12
C519a	1	1	1	1	1	1							1	1	1	1	1	1																									12
C519b	1	1	1	1	1	1							1	1	1	1	1	1																									12
C521a	1	1	1	1	1	1							1	1	1	1	1	1																									12
C521b	1	1	1	1	1	1							1	1	1	1	1	1																									12
C521c	1	1	1	1	1	1							1	1	1	1	1	1																									12
C521s	1	1	1	1	1	1							1	1	1	1	1	1																									12
C522	1	1	1	1	1	1							1	1	1	1	1	1																									12
C523	1	1	1	1	1	1							1	1	1	1	1	1																									12
C550	1	1	1	1	1	1							1	1	1	1	1	1																									12
C551	1	1	1	1	1	1							1	1	1	1	1	1																									12
C551b	1	1	1	1	1	1							1	1	1	1	1	1																									12
C553	1	1	1	1	1	1							1	1	1	1	1	1																									12
C554	1	1	1	1	1	1							1	1	1	1	1	1																									12
C555a	1	1	1	1	1	1							1	1	1	1	1	1																									12
C555b	1	1	1	1	1	1							1	1	1	1	1	1																									12
C555c	1	1	1	1	1	1							1	1	1	1	1	1																									12
C555d	1	1	1	1	1	1							1	1	1	1	1	1																									12
C556a	1	1	1	1	1	1							1	1	1	1	1	1																									12
C556b	1	1	1	1	1	1							1	1	1	1	1	1																									12
C557a	1	1	1	1	1	1							1	1	1	1	1	1																									12
C557b	1	1	1	1	1	1							1	1	1	1	1	1																									12
C558	1	1	1	1	1	1							1	1	1	1	1	1																									12
C559a	1	1	1	1	1	1							1	1	1	1	1	1																									12
C559b	1	1	1	1	1	1							1	1	1	1	1	1																									12
C561	1	1	1	1	1	1							1	1	1	1	1	1																									12
C562a	1	1	1	1	1	1							1	1	1	1	1	1																									12
C562b	1	1	1	1	1	1							1	1	1	1	1	1																									12
C563	1	1	1	1	1	1							1	1	1	1	1	1																									12
C564	1	1	1	1	1	1							1	1	1	1	1	1																									12
C565a	1	1	1	1	1	1							1	1	1	1	1	1																									12
C565b	1	1	1	1	1	1							1	1	1	1	1	1																									12
C566	1	1	1	1	1	1							1	1	1	1	1	1																									12
C5672	1	1	1	1	1	1							1	1	1	1	1	1																									12
C567a	1	1	1	1	1	1							1	1	1	1	1	1																									12
C567b	1	1	1	1	1	1							1	1	1	1	1	1																									12
C567c	1	1	1	1	1	1							1	1	1	1	1	1																									12
C568a	1	1	1	1	1	1							1	1	1	1	1	1																									12
C568b	1	1	1	1	1	1							1	1	1	1	1	1																									12
C569T	1	1	1	1	1	1							1	1	1	1	1	1																									12
C570	1	1	1	1	1	1							1	1	1	1	1	1																									12
C571	1	1	1	1	1	1							1	1	1	1	1	1																									12
C573	1	1	1	1	1	1							1	1	1	1	1	1																									12
C575	1	1	1	1	1	1							1	1	1	1	1	1																									12
C590	1	1	1	1	1	1							1	1	1	1	1	1																									12
C701	1	1	1	1	1	1							1	1	1	1	1	1																									12
C702	1	1	1	1	1	1							1	1	1	1	1	1																									12
C703	1	1	1	1	1	1							1	1	1	1	1	1																									12
C704	1	1	1	1	1	1							1	1	1	1	1	1																									12
C705a	1	1	1	1	1	1							1	1	1	1	1	1																									12
C705b	1	1	1	1	1	1							1	1	1	1	1	1																									12
C706a	1	1	1	1	1	1							1	1	1	1	1	1																									12
C706b	1	1	1	1	1	1							1	1	1	1	1	1																									12
C706c	1	1	1	1	1	1							1	1	1	1	1	1																									12
C706d	1	1	1	1	1	1							1	1	1	1	1	1																									12
C707a	1	1	1	1	1	1							1	1	1	1	1	1																									12
C707b	1	1	1	1	1	1							1	1	1	1	1	1																									12
C708	1	1	1	1	1	1							1	1	1	1	1	1																									12
C709	1	1	1	1	1	1							1	1	1	1	1	1																									12
C718	1	1	1	1	1	1							1	1	1	1	1	1																									12
C727	1	1	1	1	1	1							1	1	1	1	1	1																									12
C729	1	1	1	1	1	1							1	1	1	1	1	1																									12
C774	1	1	1	1	1	1							1	1	1	1	1	1																									12
C775	1	1	1	1	1	1							1	1	1	1	1	1																									12
C777	1	1	1	1	1	1							1	1	1	1	1	1																									12
C780	1	1	1	1	1	1							1	1	1	1	1	1																									12
C781	1	1	1	1	1	1							1	1	1	1	1	1																									12
C783	1	1	1	1	1	1							1	1	1	1	1	1																									12
C784	1	1	1	1	1	1							1	1	1	1	1	1																									12
C786a	1	1	1	1	1	1							1	1	1	1	1	1																									12
C786b	1	1	1	1	1	1							1	1	1	1	1	1																									12
C795	1	1	1	1	1	1							1	1	1	1	1	1																									12
C797	1	1	1	1	1	1							1	1	1	1	1	1																									12
C812	1	1	1	1	1	1							1	1	1	1	1	1																									12
C813	1	1	1	1	1	1							1	1	1	1	1	1																									12
C880	1	1	1	1	1	1							1	1	1	1	1	1																									12
C881	1	1	1	1	1	1							1	1	1	1	1	1																									12
C883	1	1	1	1	1	1							1	1	1	1	1	1																									12
C884	1	1	1	1	1	1							1	1	1	1	1	1																									12
C885	1	1	1	1	1	1							1	1	1	1	1	1																									12
C886	1	1	1	1	1	1							1	1	1	1	1	1																									12
C887	1	1	1	1	1	1							1	1	1	1	1	1																									12
C888	1	1	1	1	1	1							1	1	1	1	1	1																									12
C911	1	1	1	1	1	1							1	1	1	1	1	1																									12
C959	1	1	1	1	1	1							1	1	1	1	1	1																									12
N309	1	1	1	1	1	1							1	1	1	1	1	1																									12
N310	1	1	1	1	1	1							1	1	1	1	1	1																									12
N311	1	1	1	1	1	1							1	1	1	1	1	1																									12
N312	1	1	1	1	1	1							1	1	1	1	1	1																									12
N313	1	1	1	1	1	1							1	1	1	1	1	1																									12
N314	1	1	1	1	1	1							1	1	1	1	1	1																									12
N315	1	1	1	1	1	1							1	1	1	1	1	1																									12
N316	1	1	1	1	1	1							1	1	1	1	1	1																									12
N3162	1	1	1	1	1	1							1	1	1	1	1	1																									12
N318	1	1	1	1	1	1							1	1	1	1	1	1																									12
N319	1	1	1	1	1	1							1	1	1	1	1	1																									12
N320	1	1	1	1	1	1							1	1	1	1	1	1																									12
N321	1	1	1	1	1	1							1	1	1	1	1	1																									12
N322a	1	1	1	1	1	1							1	1	1	1	1	1																									12
N322b	1	1	1	1	1	1							1	1	1	1	1	1																									12
N322c	1	1	1	1	1	1							1	1	1	1	1	1																									12
N323a	1	1	1	1	1	1							1	1	1	1	1	1																									12
N323b	1	1	1	1	1	1							1	1	1	1	1	1																									12
N323c	1	1	1	1	1	1							1	1	1	1	1	1																									12
N3251	1	1	1	1	1	1							1	1	1	1	1	1																									12
N325a	1	1	1	1	1	1							1	1	1	1	1	1																									12
N325b	1	1	1	1	1	1							1	1	1	1	1	1																									12
N325c	1	1	1	1	1	1							1	1	1	1	1	1																									12
N326	1	1	1	1	1	1							1	1	1	1	1	1																									12
N327a	1	1	1	1	1	1							1	1	1	1	1	1																									12
N327b	1	1	1	1	1	1							1	1	1	1	1	1																									12
N327c	1	1	1	1	1	1							1	1	1	1	1	1																									12
N328	1	1	1	1	1	1							1	1	1	1	1	1																									12
N331	1	1	1	1	1	1							1	1	1	1	1	1																									12
N332	1	1	1	1	1	1							1	1	1	1	1	1																									12
N333a	1	1	1	1	1	1							1	1	1	1	1	1																									12
N333b	1	1	1	1	1	1							1	1	1	1	1	1																									12
N334	1	1	1	1	1	1							1	1	1	1	1	1																									12
N335a	1	1	1	1	1	1							1	1	1	1	1	1																									12
N335b	1	1	1	1	1	1							1	1	1	1	1	1																									12
N336	1	1	1	1	1	1							1	1	1	1	1	1																									12
N338	1	1	1	1	1	1							1	1	1	1	1	1																									12
N339	1	1	1	1	1	1							1	1	1	1	1	1																									12
N3591	1	1	1	1	1	1							1	1	1	1	1	1																									12
N3592	1	1	1	1	1	1							1	1	1	1	1	1																									12
N3593	1	1	1	1	1	1							1	1	1	1	1	1																									12
N399a	1	1	1	1	1	1							1	1	1	1	1	1																									12
N399b	1	1	1	1	1	1							1	1	1	1	1	1																									12
N447	1	1	1	1	1	1							1	1	1	1	1	1																									12
N448	1	1	1	1	1	1							1	1	1	1	1	1																									12
N4511	1	1	1	1	1	1							1	1	1	1	1	1																									12
N452	1	1	1	1	1	1							1	1	1	1	1	1																									12
N453	1	1	1	1	1	1							1	1	1	1	1	1																									12
N454b	1	1	1	1	1	1							1	1	1	1	1	1																									12
N454e	1	1	1	1	1	1							1	1	1	1	1	1																									12
N457	1	1	1	1	1	1							1	1	1	1	1	1																									12
N458	1	1	1	1	1	1							1	1	1	1	1	1																									12
N459	1	1	1	1	1	1							1	1	1	1	1	1																									12
N729	1	1	1	1	1	1							1	1	1	1	1	1																									12
N998	1	1	1	1	1	1							1	1	1	1	1	1																									12
N998a	1	1	1	1	1	1							1	1	1	1	1	1																									12
4n	164	164	164	164	164	164	164	164	164	164	164	164	164	164	164	164	164	164	164	164	164	164	164	164	164	164	164	164	164	164	164	164	164	164	164	164	164	164	164	164			6560
C111	1	1	1	1	1	1	1	1	1	1	1	1	1	1	1	1	1	1	1	1	1	1	1	1	1	1	1	1	1	1	1	1	1	1	1	1	1	1	1	1			40
C400a	1	1	1	1	1	1	1	1	1	1	1	1	1	1	1	1	1	1	1	1	1	1	1	1	1	1	1	1	1	1	1	1	1	1	1	1	1	1	1	1			40
C400b	1	1	1	1	1	1	1	1	1	1	1	1	1	1	1	1	1	1	1	1	1	1	1	1	1	1	1	1	1	1	1	1	1	1	1	1	1	1	1	1			40
C401	1	1	1	1	1	1	1	1	1	1	1	1	1	1	1	1	1	1	1	1	1	1	1	1	1	1	1	1	1	1	1	1	1	1	1	1	1	1	1	1			40
C402	1	1	1	1	1	1	1	1	1	1	1	1	1	1	1	1	1	1	1	1	1	1	1	1	1	1	1	1	1	1	1	1	1	1	1	1	1	1	1	1			40
C403a	1	1	1	1	1	1	1	1	1	1	1	1	1	1	1	1	1	1	1	1	1	1	1	1	1	1	1	1	1	1	1	1	1	1	1	1	1	1	1	1			40
C403b	1	1	1	1	1	1	1	1	1	1	1	1	1	1	1	1	1	1	1	1	1	1	1	1	1	1	1	1	1	1	1	1	1	1	1	1	1	1	1	1			40
C403c	1	1	1	1	1	1	1	1	1	1	1	1	1	1	1	1	1	1	1	1	1	1	1	1	1	1	1	1	1	1	1	1	1	1	1	1	1	1	1	1			40
C4041	1	1	1	1	1	1	1	1	1	1	1	1	1	1	1	1	1	1	1	1	1	1	1	1	1	1	1	1	1	1	1	1	1	1	1	1	1	1	1	1			40
C404a	1	1	1	1	1	1	1	1	1	1	1	1	1	1	1	1	1	1	1	1	1	1	1	1	1	1	1	1	1	1	1	1	1	1	1	1	1	1	1	1			40
C404b	1	1	1	1	1	1	1	1	1	1	1	1	1	1	1	1	1	1	1	1	1	1	1	1	1	1	1	1	1	1	1	1	1	1	1	1	1	1	1	1			40
C404D	1	1	1	1	1	1	1	1	1	1	1	1	1	1	1	1	1	1	1	1	1	1	1	1	1	1	1	1	1	1	1	1	1	1	1	1	1	1	1	1			40
C405	1	1	1	1	1	1	1	1	1	1	1	1	1	1	1	1	1	1	1	1	1	1	1	1	1	1	1	1	1	1	1	1	1	1	1	1	1	1	1	1			40
C408	1	1	1	1	1	1	1	1	1	1	1	1	1	1	1	1	1	1	1	1	1	1	1	1	1	1	1	1	1	1	1	1	1	1	1	1	1	1	1	1			40
C410	1	1	1	1	1	1	1	1	1	1	1	1	1	1	1	1	1	1	1	1	1	1	1	1	1	1	1	1	1	1	1	1	1	1	1	1	1	1	1	1			40
C411	1	1	1	1	1	1	1	1	1	1	1	1	1	1	1	1	1	1	1	1	1	1	1	1	1	1	1	1	1	1	1	1	1	1	1	1	1	1	1	1			40
C4111	1	1	1	1	1	1	1	1	1	1	1	1	1	1	1	1	1	1	1	1	1	1	1	1	1	1	1	1	1	1	1	1	1	1	1	1	1	1	1	1			40
C4112	1	1	1	1	1	1	1	1	1	1	1	1	1	1	1	1	1	1	1	1	1	1	1	1	1	1	1	1	1	1	1	1	1	1	1	1	1	1	1	1			40
C412	1	1	1	1	1	1	1	1	1	1	1	1	1	1	1	1	1	1	1	1	1	1	1	1	1	1	1	1	1	1	1	1	1	1	1	1	1	1	1	1			40
C413a	1	1	1	1	1	1	1	1	1	1	1	1	1	1	1	1	1	1	1	1	1	1	1	1	1	1	1	1	1	1	1	1	1	1	1	1	1	1	1	1			40
C413b	1	1	1	1	1	1	1	1	1	1	1	1	1	1	1	1	1	1	1	1	1	1	1	1	1	1	1	1	1	1	1	1	1	1	1	1	1	1	1	1			40
C414	1	1	1	1	1	1	1	1	1	1	1	1	1	1	1	1	1	1	1	1	1	1	1	1	1	1	1	1	1	1	1	1	1	1	1	1	1	1	1	1			40
C415	1	1	1	1	1	1	1	1	1	1	1	1	1	1	1	1	1	1	1	1	1	1	1	1	1	1	1	1	1	1	1	1	1	1	1	1	1	1	1	1			40
C4152	1	1	1	1	1	1	1	1	1	1	1	1	1	1	1	1	1	1	1	1	1	1	1	1	1	1	1	1	1	1	1	1	1	1	1	1	1	1	1	1			40
C416	1	1	1	1	1	1	1	1	1	1	1	1	1	1	1	1	1	1	1	1	1	1	1	1	1	1	1	1	1	1	1	1	1	1	1	1	1	1	1	1			40
C417a	1	1	1	1	1	1	1	1	1	1	1	1	1	1	1	1	1	1	1	1	1	1	1	1	1	1	1	1	1	1	1	1	1	1	1	1	1	1	1	1			40
C417b	1	1	1	1	1	1	1	1	1	1	1	1	1	1	1	1	1	1	1	1	1	1	1	1	1	1	1	1	1	1	1	1	1	1	1	1	1	1	1	1			40
C418	1	1	1	1	1	1	1	1	1	1	1	1	1	1	1	1	1	1	1	1	1	1	1	1	1	1	1	1	1	1	1	1	1	1	1	1	1	1	1	1			40
C419a	1	1	1	1	1	1	1	1	1	1	1	1	1	1	1	1	1	1	1	1	1	1	1	1	1	1	1	1	1	1	1	1	1	1	1	1	1	1	1	1			40
C419b	1	1	1	1	1	1	1	1	1	1	1	1	1	1	1	1	1	1	1	1	1	1	1	1	1	1	1	1	1	1	1	1	1	1	1	1	1	1	1	1			40
C420a	1	1	1	1	1	1	1	1	1	1	1	1	1	1	1	1	1	1	1	1	1	1	1	1	1	1	1	1	1	1	1	1	1	1	1	1	1	1	1	1			40
C420b	1	1	1	1	1	1	1	1	1	1	1	1	1	1	1	1	1	1	1	1	1	1	1	1	1	1	1	1	1	1	1	1	1	1	1	1	1	1	1	1			40
C420c	1	1	1	1	1	1	1	1	1	1	1	1	1	1	1	1	1	1	1	1	1	1	1	1	1	1	1	1	1	1	1	1	1	1	1	1	1	1	1	1			40
C421	1	1	1	1	1	1	1	1	1	1	1	1	1	1	1	1	1	1	1	1	1	1	1	1	1	1	1	1	1	1	1	1	1	1	1	1	1	1	1	1			40
C422	1	1	1	1	1	1	1	1	1	1	1	1	1	1	1	1	1	1	1	1	1	1	1	1	1	1	1	1	1	1	1	1	1	1	1	1	1	1	1	1			40
C423	1	1	1	1	1	1	1	1	1	1	1	1	1	1	1	1	1	1	1	1	1	1	1	1	1	1	1	1	1	1	1	1	1	1	1	1	1	1	1	1			40
C424	1	1	1	1	1	1	1	1	1	1	1	1	1	1	1	1	1	1	1	1	1	1	1	1	1	1	1	1	1	1	1	1	1	1	1	1	1	1	1	1			40
C425	1	1	1	1	1	1	1	1	1	1	1	1	1	1	1	1	1	1	1	1	1	1	1	1	1	1	1	1	1	1	1	1	1	1	1	1	1	1	1	1			40
C427	1	1	1	1	1	1	1	1	1	1	1	1	1	1	1	1	1	1	1	1	1	1	1	1	1	1	1	1	1	1	1	1	1	1	1	1	1	1	1	1			40
C428	1	1	1	1	1	1	1	1	1	1	1	1	1	1	1	1	1	1	1	1	1	1	1	1	1	1	1	1	1	1	1	1	1	1	1	1	1	1	1	1			40
C429	1	1	1	1	1	1	1	1	1	1	1	1	1	1	1	1	1	1	1	1	1	1	1	1	1	1	1	1	1	1	1	1	1	1	1	1	1	1	1	1			40
C430	1	1	1	1	1	1	1	1	1	1	1	1	1	1	1	1	1	1	1	1	1	1	1	1	1	1	1	1	1	1	1	1	1	1	1	1	1	1	1	1			40
C431	1	1	1	1	1	1	1	1	1	1	1	1	1	1	1	1	1	1	1	1	1	1	1	1	1	1	1	1	1	1	1	1	1	1	1	1	1	1	1	1			40
C431b	1	1	1	1	1	1	1	1	1	1	1	1	1	1	1	1	1	1	1	1	1	1	1	1	1	1	1	1	1	1	1	1	1	1	1	1	1	1	1	1			40
C432a	1	1	1	1	1	1	1	1	1	1	1	1	1	1	1	1	1	1	1	1	1	1	1	1	1	1	1	1	1	1	1	1	1	1	1	1	1	1	1	1			40
C432b	1	1	1	1	1	1	1	1	1	1	1	1	1	1	1	1	1	1	1	1	1	1	1	1	1	1	1	1	1	1	1	1	1	1	1	1	1	1	1	1			40
C433	1	1	1	1	1	1	1	1	1	1	1	1	1	1	1	1	1	1	1	1	1	1	1	1	1	1	1	1	1	1	1	1	1	1	1	1	1	1	1	1			40
C434	1	1	1	1	1	1	1	1	1	1	1	1	1	1	1	1	1	1	1	1	1	1	1	1	1	1	1	1	1	1	1	1	1	1	1	1	1	1	1	1			40
C435	1	1	1	1	1	1	1	1	1	1	1	1	1	1	1	1	1	1	1	1	1	1	1	1	1	1	1	1	1	1	1	1	1	1	1	1	1	1	1	1			40
C438	1	1	1	1	1	1	1	1	1	1	1	1	1	1	1	1	1	1	1	1	1	1	1	1	1	1	1	1	1	1	1	1	1	1	1	1	1	1	1	1			40
C439	1	1	1	1	1	1	1	1	1	1	1	1	1	1	1	1	1	1	1	1	1	1	1	1	1	1	1	1	1	1	1	1	1	1	1	1	1	1	1	1			40
C440	1	1	1	1	1	1	1	1	1	1	1	1	1	1	1	1	1	1	1	1	1	1	1	1	1	1	1	1	1	1	1	1	1	1	1	1	1	1	1	1			40
C442	1	1	1	1	1	1	1	1	1	1	1	1	1	1	1	1	1	1	1	1	1	1	1	1	1	1	1	1	1	1	1	1	1	1	1	1	1	1	1	1			40
C443	1	1	1	1	1	1	1	1	1	1	1	1	1	1	1	1	1	1	1	1	1	1	1	1	1	1	1	1	1	1	1	1	1	1	1	1	1	1	1	1			40
C444	1	1	1	1	1	1	1	1	1	1	1	1	1	1	1	1	1	1	1	1	1	1	1	1	1	1	1	1	1	1	1	1	1	1	1	1	1	1	1	1			40
C445	1	1	1	1	1	1	1	1	1	1	1	1	1	1	1	1	1	1	1	1	1	1	1	1	1	1	1	1	1	1	1	1	1	1	1	1	1	1	1	1			40
C446	1	1	1	1	1	1	1	1	1	1	1	1	1	1	1	1	1	1	1	1	1	1	1	1	1	1	1	1	1	1	1	1	1	1	1	1	1	1	1	1			40
C447	1	1	1	1	1	1	1	1	1	1	1	1	1	1	1	1	1	1	1	1	1	1	1	1	1	1	1	1	1	1	1	1	1	1	1	1	1	1	1	1			40
C448	1	1	1	1	1	1	1	1	1	1	1	1	1	1	1	1	1	1	1	1	1	1	1	1	1	1	1	1	1	1	1	1	1	1	1	1	1	1	1	1			40
C449	1	1	1	1	1	1	1	1	1	1	1	1	1	1	1	1	1	1	1	1	1	1	1	1	1	1	1	1	1	1	1	1	1	1	1	1	1	1	1	1			40
C450a	1	1	1	1	1	1	1	1	1	1	1	1	1	1	1	1	1	1	1	1	1	1	1	1	1	1	1	1	1	1	1	1	1	1	1	1	1	1	1	1			40
C450b	1	1	1	1	1	1	1	1	1	1	1	1	1	1	1	1	1	1	1	1	1	1	1	1	1	1	1	1	1	1	1	1	1	1	1	1	1	1	1	1			40
C452	1	1	1	1	1	1	1	1	1	1	1	1	1	1	1	1	1	1	1	1	1	1	1	1	1	1	1	1	1	1	1	1	1	1	1	1	1	1	1	1			40
C453	1	1	1	1	1	1	1	1	1	1	1	1	1	1	1	1	1	1	1	1	1	1	1	1	1	1	1	1	1	1	1	1	1	1	1	1	1	1	1	1			40
C454	1	1	1	1	1	1	1	1	1	1	1	1	1	1	1	1	1	1	1	1	1	1	1	1	1	1	1	1	1	1	1	1	1	1	1	1	1	1	1	1			40
C455	1	1	1	1	1	1	1	1	1	1	1	1	1	1	1	1	1	1	1	1	1	1	1	1	1	1	1	1	1	1	1	1	1	1	1	1	1	1	1	1			40
C456	1	1	1	1	1	1	1	1	1	1	1	1	1	1	1	1	1	1	1	1	1	1	1	1	1	1	1	1	1	1	1	1	1	1	1	1	1	1	1	1			40
C459	1	1	1	1	1	1	1	1	1	1	1	1	1	1	1	1	1	1	1	1	1	1	1	1	1	1	1	1	1	1	1	1	1	1	1	1	1	1	1	1			40
C460	1	1	1	1	1	1	1	1	1	1	1	1	1	1	1	1	1	1	1	1	1	1	1	1	1	1	1	1	1	1	1	1	1	1	1	1	1	1	1	1			40
C461	1	1	1	1	1	1	1	1	1	1	1	1	1	1	1	1	1	1	1	1	1	1	1	1	1	1	1	1	1	1	1	1	1	1	1	1	1	1	1	1			40
C462	1	1	1	1	1	1	1	1	1	1	1	1	1	1	1	1	1	1	1	1	1	1	1	1	1	1	1	1	1	1	1	1	1	1	1	1	1	1	1	1			40
C463	1	1	1	1	1	1	1	1	1	1	1	1	1	1	1	1	1	1	1	1	1	1	1	1	1	1	1	1	1	1	1	1	1	1	1	1	1	1	1	1			40
C464a	1	1	1	1	1	1	1	1	1	1	1	1	1	1	1	1	1	1	1	1	1	1	1	1	1	1	1	1	1	1	1	1	1	1	1	1	1	1	1	1			40
C464b	1	1	1	1	1	1	1	1	1	1	1	1	1	1	1	1	1	1	1	1	1	1	1	1	1	1	1	1	1	1	1	1	1	1	1	1	1	1	1	1			40
C464c	1	1	1	1	1	1	1	1	1	1	1	1	1	1	1	1	1	1	1	1	1	1	1	1	1	1	1	1	1	1	1	1	1	1	1	1	1	1	1	1			40
C466	1	1	1	1	1	1	1	1	1	1	1	1	1	1	1	1	1	1	1	1	1	1	1	1	1	1	1	1	1	1	1	1	1	1	1	1	1	1	1	1			40
C467	1	1	1	1	1	1	1	1	1	1	1	1	1	1	1	1	1	1	1	1	1	1	1	1	1	1	1	1	1	1	1	1	1	1	1	1	1	1	1	1			40
C4671	1	1	1	1	1	1	1	1	1	1	1	1	1	1	1	1	1	1	1	1	1	1	1	1	1	1	1	1	1	1	1	1	1	1	1	1	1	1	1	1			40
C468	1	1	1	1	1	1	1	1	1	1	1	1	1	1	1	1	1	1	1	1	1	1	1	1	1	1	1	1	1	1	1	1	1	1	1	1	1	1	1	1			40
C469	1	1	1	1	1	1	1	1	1	1	1	1	1	1	1	1	1	1	1	1	1	1	1	1	1	1	1	1	1	1	1	1	1	1	1	1	1	1	1	1			40
C4691	1	1	1	1	1	1	1	1	1	1	1	1	1	1	1	1	1	1	1	1	1	1	1	1	1	1	1	1	1	1	1	1	1	1	1	1	1	1	1	1			40
C470a	1	1	1	1	1	1	1	1	1	1	1	1	1	1	1	1	1	1	1	1	1	1	1	1	1	1	1	1	1	1	1	1	1	1	1	1	1	1	1	1			40
C470b	1	1	1	1	1	1	1	1	1	1	1	1	1	1	1	1	1	1	1	1	1	1	1	1	1	1	1	1	1	1	1	1	1	1	1	1	1	1	1	1			40
C470c	1	1	1	1	1	1	1	1	1	1	1	1	1	1	1	1	1	1	1	1	1	1	1	1	1	1	1	1	1	1	1	1	1	1	1	1	1	1	1	1			40
C471	1	1	1	1	1	1	1	1	1	1	1	1	1	1	1	1	1	1	1	1	1	1	1	1	1	1	1	1	1	1	1	1	1	1	1	1	1	1	1	1			40
C472	1	1	1	1	1	1	1	1	1	1	1	1	1	1	1	1	1	1	1	1	1	1	1	1	1	1	1	1	1	1	1	1	1	1	1	1	1	1	1	1			40
C474	1	1	1	1	1	1	1	1	1	1	1	1	1	1	1	1	1	1	1	1	1	1	1	1	1	1	1	1	1	1	1	1	1	1	1	1	1	1	1	1			40
C4751	1	1	1	1	1	1	1	1	1	1	1	1	1	1	1	1	1	1	1	1	1	1	1	1	1	1	1	1	1	1	1	1	1	1	1	1	1	1	1	1			40
C4753	1	1	1	1	1	1	1	1	1	1	1	1	1	1	1	1	1	1	1	1	1	1	1	1	1	1	1	1	1	1	1	1	1	1	1	1	1	1	1	1			40
C476	1	1	1	1	1	1	1	1	1	1	1	1	1	1	1	1	1	1	1	1	1	1	1	1	1	1	1	1	1	1	1	1	1	1	1	1	1	1	1	1			40
C479	1	1	1	1	1	1	1	1	1	1	1	1	1	1	1	1	1	1	1	1	1	1	1	1	1	1	1	1	1	1	1	1	1	1	1	1	1	1	1	1			40
C506	1	1	1	1	1	1	1	1	1	1	1	1	1	1	1	1	1	1	1	1	1	1	1	1	1	1	1	1	1	1	1	1	1	1	1	1	1	1	1	1			40
C756	1	1	1	1	1	1	1	1	1	1	1	1	1	1	1	1	1	1	1	1	1	1	1	1	1	1	1	1	1	1	1	1	1	1	1	1	1	1	1	1			40
C778	1	1	1	1	1	1	1	1	1	1	1	1	1	1	1	1	1	1	1	1	1	1	1	1	1	1	1	1	1	1	1	1	1	1	1	1	1	1	1	1			40
C779	1	1	1	1	1	1	1	1	1	1	1	1	1	1	1	1	1	1	1	1	1	1	1	1	1	1	1	1	1	1	1	1	1	1	1	1	1	1	1	1			40
C782	1	1	1	1	1	1	1	1	1	1	1	1	1	1	1	1	1	1	1	1	1	1	1	1	1	1	1	1	1	1	1	1	1	1	1	1	1	1	1	1			40
C785	1	1	1	1	1	1	1	1	1	1	1	1	1	1	1	1	1	1	1	1	1	1	1	1	1	1	1	1	1	1	1	1	1	1	1	1	1	1	1	1			40
C7852	1	1	1	1	1	1	1	1	1	1	1	1	1	1	1	1	1	1	1	1	1	1	1	1	1	1	1	1	1	1	1	1	1	1	1	1	1	1	1	1			40
C787	1	1	1	1	1	1	1	1	1	1	1	1	1	1	1	1	1	1	1	1	1	1	1	1	1	1	1	1	1	1	1	1	1	1	1	1	1	1	1	1			40
C788	1	1	1	1	1	1	1	1	1	1	1	1	1	1	1	1	1	1	1	1	1	1	1	1	1	1	1	1	1	1	1	1	1	1	1	1	1	1	1	1			40
C789	1	1	1	1	1	1	1	1	1	1	1	1	1	1	1	1	1	1	1	1	1	1	1	1	1	1	1	1	1	1	1	1	1	1	1	1	1	1	1	1			40
C7901	1	1	1	1	1	1	1	1	1	1	1	1	1	1	1	1	1	1	1	1	1	1	1	1	1	1	1	1	1	1	1	1	1	1	1	1	1	1	1	1			40
C7902	1	1	1	1	1	1	1	1	1	1	1	1	1	1	1	1	1	1	1	1	1	1	1	1	1	1	1	1	1	1	1	1	1	1	1	1	1	1	1	1			40
C791	1	1	1	1	1	1	1	1	1	1	1	1	1	1	1	1	1	1	1	1	1	1	1	1	1	1	1	1	1	1	1	1	1	1	1	1	1	1	1	1			40
C7911	1	1	1	1	1	1	1	1	1	1	1	1	1	1	1	1	1	1	1	1	1	1	1	1	1	1	1	1	1	1	1	1	1	1	1	1	1	1	1	1			40
C792	1	1	1	1	1	1	1	1	1	1	1	1	1	1	1	1	1	1	1	1	1	1	1	1	1	1	1	1	1	1	1	1	1	1	1	1	1	1	1	1			40
C7921	1	1	1	1	1	1	1	1	1	1	1	1	1	1	1	1	1	1	1	1	1	1	1	1	1	1	1	1	1	1	1	1	1	1	1	1	1	1	1	1			40
C793	1	1	1	1	1	1	1	1	1	1	1	1	1	1	1	1	1	1	1	1	1	1	1	1	1	1	1	1	1	1	1	1	1	1	1	1	1	1	1	1			40
C7931	1	1	1	1	1	1	1	1	1	1	1	1	1	1	1	1	1	1	1	1	1	1	1	1	1	1	1	1	1	1	1	1	1	1	1	1	1	1	1	1			40
C794	1	1	1	1	1	1	1	1	1	1	1	1	1	1	1	1	1	1	1	1	1	1	1	1	1	1	1	1	1	1	1	1	1	1	1	1	1	1	1	1			40
C796	1	1	1	1	1	1	1	1	1	1	1	1	1	1	1	1	1	1	1	1	1	1	1	1	1	1	1	1	1	1	1	1	1	1	1	1	1	1	1	1			40
C798	1	1	1	1	1	1	1	1	1	1	1	1	1	1	1	1	1	1	1	1	1	1	1	1	1	1	1	1	1	1	1	1	1	1	1	1	1	1	1	1			40
C799	1	1	1	1	1	1	1	1	1	1	1	1	1	1	1	1	1	1	1	1	1	1	1	1	1	1	1	1	1	1	1	1	1	1	1	1	1	1	1	1			40
C799b	1	1	1	1	1	1	1	1	1	1	1	1	1	1	1	1	1	1	1	1	1	1	1	1	1	1	1	1	1	1	1	1	1	1	1	1	1	1	1	1			40
C837	1	1	1	1	1	1	1	1	1	1	1	1	1	1	1	1	1	1	1	1	1	1	1	1	1	1	1	1	1	1	1	1	1	1	1	1	1	1	1	1			40
C837b	1	1	1	1	1	1	1	1	1	1	1	1	1	1	1	1	1	1	1	1	1	1	1	1	1	1	1	1	1	1	1	1	1	1	1	1	1	1	1	1			40
C838b	1	1	1	1	1	1	1	1	1	1	1	1	1	1	1	1	1	1	1	1	1	1	1	1	1	1	1	1	1	1	1	1	1	1	1	1	1	1	1	1			40
C838c	1	1	1	1	1	1	1	1	1	1	1	1	1	1	1	1	1	1	1	1	1	1	1	1	1	1	1	1	1	1	1	1	1	1	1	1	1	1	1	1			40
C839	1	1	1	1	1	1	1	1	1	1	1	1	1	1	1	1	1	1	1	1	1	1	1	1	1	1	1	1	1	1	1	1	1	1	1	1	1	1	1	1			40
C840	1	1	1	1	1	1	1	1	1	1	1	1	1	1	1	1	1	1	1	1	1	1	1	1	1	1	1	1	1	1	1	1	1	1	1	1	1	1	1	1			40
C855	1	1	1	1	1	1	1	1	1	1	1	1	1	1	1	1	1	1	1	1	1	1	1	1	1	1	1	1	1	1	1	1	1	1	1	1	1	1	1	1			40
C882	1	1	1	1	1	1	1	1	1	1	1	1	1	1	1	1	1	1	1	1	1	1	1	1	1	1	1	1	1	1	1	1	1	1	1	1	1	1	1	1			40
C889	1	1	1	1	1	1	1	1	1	1	1	1	1	1	1	1	1	1	1	1	1	1	1	1	1	1	1	1	1	1	1	1	1	1	1	1	1	1	1	1			40
C890	1	1	1	1	1	1	1	1	1	1	1	1	1	1	1	1	1	1	1	1	1	1	1	1	1	1	1	1	1	1	1	1	1	1	1	1	1	1	1	1			40
C951	1	1	1	1	1	1	1	1	1	1	1	1	1	1	1	1	1	1	1	1	1	1	1	1	1	1	1	1	1	1	1	1	1	1	1	1	1	1	1	1			40
C952	1	1	1	1	1	1	1	1	1	1	1	1	1	1	1	1	1	1	1	1	1	1	1	1	1	1	1	1	1	1	1	1	1	1	1	1	1	1	1	1			40
C953a	1	1	1	1	1	1	1	1	1	1	1	1	1	1	1	1	1	1	1	1	1	1	1	1	1	1	1	1	1	1	1	1	1	1	1	1	1	1	1	1			40
C953b	1	1	1	1	1	1	1	1	1	1	1	1	1	1	1	1	1	1	1	1	1	1	1	1	1	1	1	1	1	1	1	1	1	1	1	1	1	1	1	1			40
C953c	1	1	1	1	1	1	1	1	1	1	1	1	1	1	1	1	1	1	1	1	1	1	1	1	1	1	1	1	1	1	1	1	1	1	1	1	1	1	1	1			40
C958	1	1	1	1	1	1	1	1	1	1	1	1	1	1	1	1	1	1	1	1	1	1	1	1	1	1	1	1	1	1	1	1	1	1	1	1	1	1	1	1			40
C998	1	1	1	1	1	1	1	1	1	1	1	1	1	1	1	1	1	1	1	1	1	1	1	1	1	1	1	1	1	1	1	1	1	1	1	1	1	1	1	1			40
C999	1	1	1	1	1	1	1	1	1	1	1	1	1	1	1	1	1	1	1	1	1	1	1	1	1	1	1	1	1	1	1	1	1	1	1	1	1	1	1	1			40
Cl04	1	1	1	1	1	1	1	1	1	1	1	1	1	1	1	1	1	1	1	1	1	1	1	1	1	1	1	1	1	1	1	1	1	1	1	1	1	1	1	1			40
N401a	1	1	1	1	1	1	1	1	1	1	1	1	1	1	1	1	1	1	1	1	1	1	1	1	1	1	1	1	1	1	1	1	1	1	1	1	1	1	1	1			40
N401b	1	1	1	1	1	1	1	1	1	1	1	1	1	1	1	1	1	1	1	1	1	1	1	1	1	1	1	1	1	1	1	1	1	1	1	1	1	1	1	1			40
N402	1	1	1	1	1	1	1	1	1	1	1	1	1	1	1	1	1	1	1	1	1	1	1	1	1	1	1	1	1	1	1	1	1	1	1	1	1	1	1	1			40
N403	1	1	1	1	1	1	1	1	1	1	1	1	1	1	1	1	1	1	1	1	1	1	1	1	1	1	1	1	1	1	1	1	1	1	1	1	1	1	1	1			40
N404	1	1	1	1	1	1	1	1	1	1	1	1	1	1	1	1	1	1	1	1	1	1	1	1	1	1	1	1	1	1	1	1	1	1	1	1	1	1	1	1			40
N404b	1	1	1	1	1	1	1	1	1	1	1	1	1	1	1	1	1	1	1	1	1	1	1	1	1	1	1	1	1	1	1	1	1	1	1	1	1	1	1	1			40
N455	1	1	1	1	1	1	1	1	1	1	1	1	1	1	1	1	1	1	1	1	1	1	1	1	1	1	1	1	1	1	1	1	1	1	1	1	1	1	1	1			40
N498	1	1	1	1	1	1	1	1	1	1	1	1	1	1	1	1	1	1	1	1	1	1	1	1	1	1	1	1	1	1	1	1	1	1	1	1	1	1	1	1			40
N499	1	1	1	1	1	1	1	1	1	1	1	1	1	1	1	1	1	1	1	1	1	1	1	1	1	1	1	1	1	1	1	1	1	1	1	1	1	1	1	1			40
P401	1	1	1	1	1	1	1	1	1	1	1	1	1	1	1	1	1	1	1	1	1	1	1	1	1	1	1	1	1	1	1	1	1	1	1	1	1	1	1	1			40
P402	1	1	1	1	1	1	1	1	1	1	1	1	1	1	1	1	1	1	1	1	1	1	1	1	1	1	1	1	1	1	1	1	1	1	1	1	1	1	1	1			40
P403	1	1	1	1	1	1	1	1	1	1	1	1	1	1	1	1	1	1	1	1	1	1	1	1	1	1	1	1	1	1	1	1	1	1	1	1	1	1	1	1			40
P404a	1	1	1	1	1	1	1	1	1	1	1	1	1	1	1	1	1	1	1	1	1	1	1	1	1	1	1	1	1	1	1	1	1	1	1	1	1	1	1	1			40
P404b	1	1	1	1	1	1	1	1	1	1	1	1	1	1	1	1	1	1	1	1	1	1	1	1	1	1	1	1	1	1	1	1	1	1	1	1	1	1	1	1			40
P405	1	1	1	1	1	1	1	1	1	1	1	1	1	1	1	1	1	1	1	1	1	1	1	1	1	1	1	1	1	1	1	1	1	1	1	1	1	1	1	1			40
P407	1	1	1	1	1	1	1	1	1	1	1	1	1	1	1	1	1	1	1	1	1	1	1	1	1	1	1	1	1	1	1	1	1	1	1	1	1	1	1	1			40
P408	1	1	1	1	1	1	1	1	1	1	1	1	1	1	1	1	1	1	1	1	1	1	1	1	1	1	1	1	1	1	1	1	1	1	1	1	1	1	1	1			40
P409a	1	1	1	1	1	1	1	1	1	1	1	1	1	1	1	1	1	1	1	1	1	1	1	1	1	1	1	1	1	1	1	1	1	1	1	1	1	1	1	1			40
P409c	1	1	1	1	1	1	1	1	1	1	1	1	1	1	1	1	1	1	1	1	1	1	1	1	1	1	1	1	1	1	1	1	1	1	1	1	1	1	1	1			40
P410	1	1	1	1	1	1	1	1	1	1	1	1	1	1	1	1	1	1	1	1	1	1	1	1	1	1	1	1	1	1	1	1	1	1	1	1	1	1	1	1			40
S404	1	1	1	1	1	1	1	1	1	1	1	1	1	1	1	1	1	1	1	1	1	1	1	1	1	1	1	1	1	1	1	1	1	1	1	1	1	1	1	1			40
S405	1	1	1	1	1	1	1	1	1	1	1	1	1	1	1	1	1	1	1	1	1	1	1	1	1	1	1	1	1	1	1	1	1	1	1	1	1	1	1	1			40
S406a	1	1	1	1	1	1	1	1	1	1	1	1	1	1	1	1	1	1	1	1	1	1	1	1	1	1	1	1	1	1	1	1	1	1	1	1	1	1	1	1			40
S406b	1	1	1	1	1	1	1	1	1	1	1	1	1	1	1	1	1	1	1	1	1	1	1	1	1	1	1	1	1	1	1	1	1	1	1	1	1	1	1	1			40
S407	1	1	1	1	1	1	1	1	1	1	1	1	1	1	1	1	1	1	1	1	1	1	1	1	1	1	1	1	1	1	1	1	1	1	1	1	1	1	1	1			40
S409	1	1	1	1	1	1	1	1	1	1	1	1	1	1	1	1	1	1	1	1	1	1	1	1	1	1	1	1	1	1	1	1	1	1	1	1	1	1	1	1			40
S410	1	1	1	1	1	1	1	1	1	1	1	1	1	1	1	1	1	1	1	1	1	1	1	1	1	1	1	1	1	1	1	1	1	1	1	1	1	1	1	1			40
S411	1	1	1	1	1	1	1	1	1	1	1	1	1	1	1	1	1	1	1	1	1	1	1	1	1	1	1	1	1	1	1	1	1	1	1	1	1	1	1	1			40
[truncated: 67 more rows]

## Sheet: clusters mean
Etykiety wierszy	Średnia z P1-1	Średnia z P10	Średnia z P11	Średnia z P2-2	Średnia z P2-1	Średnia z P20	Średnia z P21	Średnia z P22	Średnia z P3-3	Średnia z P3-2	Średnia z P3-1	Średnia z P30	Średnia z P31	Średnia z P32	Średnia z P33
[truncated: 515 more rows]

[truncated: 2 more sheets: clusters SD (red = ssd > 0.05), TOPOLOGY]
