# Supplementary material for: Multipolar Atom Types from Theory and Statistical Clustering (MATTS) Data Bank: Impact of Surrounding Atoms on Electron Density from Cluster Analysis
Source: J Chem Inf Model. 2022 Aug 9;62(16):3766–83. doi: 10.1021/acs.jcim.2c00145 (PMC9400106; doi:10.1021/acs.jcim.2c00145)
Supplement: Supplementary file 4 — ci2c00145_si_004.zip [file ci2c00145_si_004.zip]

Archive with 6 entries (6 files):
- create-dataset-for-electron-density-clustering.bash
- create-dataset-for-topology-clustering.bash
- electron-density-clustering.py
- PART1_topology-clustering.bash
- PART2_topology-clustering.bash
- rotate.sh
