# Supplementary material for: Multipolar Atom Types from Theory and Statistical Clustering (MATTS) Data Bank: Impact of Surrounding Atoms on Electron Density from Cluster Analysis
Source: J Chem Inf Model. 2022 Aug 9;62(16):3766–83. doi: 10.1021/acs.jcim.2c00145 (PMC9400106; doi:10.1021/acs.jcim.2c00145)
Supplement: Supplementary file 4 — ci2c00145_si_004.zip [file ci2c00145_si_004.zip › create-dataset-for-electron-density-clustering.bash]

#!/bin/bash 
###############################################################################
# Script for generating the .csv dataset used for the electron density clustering.
# Author: Paulina Maria Rybicka
# p.rybicka@uw.edu.pl
###############################################################################
# Comments:
# - the script has to be executed in the folder that contains folders generated by the rotation script
###############################################################################
for dir in */
do 
	echo "Getting filenames for $dir..."
	cd $dir
	for file in `ls xx*.txt| sort -V`
	do
		echo "${file##*/}" | sed 's/.*xx\([^.][^.]*\)-done.txt*/\1/' >> filenames.txt
	done

	echo "Getting IDs for $dir..."
	for file in `ls xx*.txt| sort -V`
	do
		awk '/ID/{getline; print}' $file | cut -c5- >> id.txt
	done

	echo "Getting Pval for $dir..."
	for file in `ls xx*.txt| sort -V`
	do
		awk '$1=="PVAL"{printf$2"\n"}' $file | sed 's/(.*//g' >> pval.txt
	done

	echo "Getting K for $dir..."
	for file in `ls xx*.txt| sort -V`
	do
		awk '$1=="PVAL"{printf$4"\n"}' $file | sed 's/(.*//g' >> kappa.txt
	done

	echo "Getting K' for $dir..."
	for file in `ls xx*.txt| sort -V`
	do
		awk '$1=="PVAL"{printf$6"\n"}' $file | sed 's/(.*//g' >> kprim.txt
	done

	echo "Getting Plm for $dir..."
	for file in `ls xx*.txt| sort -V`
	do
		if grep -q 'PLMS   1 -1' $file; then
			awk '
			{if ($1=="PLMS" && $2=="1" && $3=="-1") {printf$4"\n"} else {
				if ($5=="PLMS" && $6=="1" && $7=="-1") {printf$8"\n"} else {
					if ($9=="PLMS" && $10=="1" && $11=="-1") {printf$12"\n"}  else { 
						if ($13=="PLMS" && $14=="1" && $15=="-1") {printf$16"\n"} 
						}
					}
				}
			}' $file| sed 's/(.*//g' >> plms1-1.txt
		else 
			echo "0" >> plms1-1.txt
		fi
	done

	for file in `ls xx*.txt| sort -V`
	do
		if grep -q 'PLMS   1  0' $file; then
			awk '
			{if ($1=="PLMS" && $2=="1" && $3=="0") {printf$4"\n"} else {
				if ($5=="PLMS" && $6=="1" && $7=="0") {printf$8"\n"} else {
					if ($9=="PLMS" && $10=="1" && $11=="0") {printf$12"\n"}  else { 
						if ($13=="PLMS" && $14=="1" && $15=="0") {printf$16"\n"} 
						}
					}
				}
			}' $file| sed 's/(.*//g' >> plms10.txt
		else 
			echo "0" >> plms10.txt
		fi
	done

	for file in `ls xx*.txt| sort -V`
	do
		if grep -q 'PLMS   1  1' $file; then
			awk '
			{if ($1=="PLMS" && $2=="1" && $3=="1") {printf$4"\n"} else {
				if ($5=="PLMS" && $6=="1" && $7=="1") {printf$8"\n"} else {
					if ($9=="PLMS" && $10=="1" && $11=="1") {printf$12"\n"}  else { 
						if ($13=="PLMS" && $14=="1" && $15=="1") {printf$16"\n"} 
						}
					}
				}
			}' $file| sed 's/(.*//g' >> plms11.txt
		else 
			echo "0" >> plms11.txt
		fi
	done

	for file in `ls xx*.txt| sort -V`
	do
		if grep -q 'PLMS   2 -2' $file; then
			awk '
			{if ($1=="PLMS" && $2=="2" && $3=="-2") {printf$4"\n"} else {
				if ($5=="PLMS" && $6=="2" && $7=="-2") {printf$8"\n"} else {
					if ($9=="PLMS" && $10=="2" && $11=="-2") {printf$12"\n"}  else { 
						if ($13=="PLMS" && $14=="2" && $15=="-2") {printf$16"\n"} 
						}
					}
				}
			}' $file| sed 's/(.*//g' >> plms2-2.txt
		else 
			echo "0" >> plms2-2.txt
		fi
	done

	for file in `ls xx*.txt| sort -V`
	do
		if grep -q 'PLMS   2 -1' $file; then
			awk '
			{if ($1=="PLMS" && $2=="2" && $3=="-1") {printf$4"\n"} else {
				if ($5=="PLMS" && $6=="2" && $7=="-1") {printf$8"\n"} else {
					if ($9=="PLMS" && $10=="2" && $11=="-1") {printf$12"\n"}  else { 
						if ($13=="PLMS" && $14=="2" && $15=="-1") {printf$16"\n"} 
						}
					}
				}
			}' $file| sed 's/(.*//g' >> plms2-1.txt
		else 
			echo "0" >> plms2-1.txt
		fi
	done

	for file in `ls xx*.txt| sort -V`
	do
		if grep -q 'PLMS   2  0' $file; then
			awk '
			{if ($1=="PLMS" && $2=="2" && $3=="0") {printf$4"\n"} else {
				if ($5=="PLMS" && $6=="2" && $7=="0") {printf$8"\n"} else {
					if ($9=="PLMS" && $10=="2" && $11=="0") {printf$12"\n"}  else { 
						if ($13=="PLMS" && $14=="2" && $15=="0") {printf$16"\n"} 
						}
					}
				}
			}' $file| sed 's/(.*//g' >> plms20.txt
		else 
			echo "0" >> plms20.txt
		fi
	done

	for file in `ls xx*.txt| sort -V`
	do
		if grep -q 'PLMS   2  1' $file; then
			awk '
			{if ($1=="PLMS" && $2=="2" && $3=="1") {printf$4"\n"} else {
				if ($5=="PLMS" && $6=="2" && $7=="1") {printf$8"\n"} else {
					if ($9=="PLMS" && $10=="2" && $11=="1") {printf$12"\n"}  else { 
						if ($13=="PLMS" && $14=="2" && $15=="1") {printf$16"\n"} 
						}
					}
				}
			}' $file| sed 's/(.*//g' >> plms21.txt
		else 
			echo "0" >> plms21.txt
		fi
	done

	for file in `ls xx*.txt| sort -V`
	do
		if grep -q 'PLMS   2  2' $file; then
			awk '
			{if ($1=="PLMS" && $2=="2" && $3=="2") {printf$4"\n"} else {
				if ($5=="PLMS" && $6=="2" && $7=="2") {printf$8"\n"} else {
					if ($9=="PLMS" && $10=="2" && $11=="2") {printf$12"\n"}  else { 
						if ($13=="PLMS" && $14=="2" && $15=="2") {printf$16"\n"} 
						}
					}
				}
			}' $file| sed 's/(.*//g' >> plms22.txt
		else 
			echo "0" >> plms22.txt
		fi
	done

	for file in `ls xx*.txt| sort -V`
	do
		if grep -q 'PLMS   3 -3' $file; then
			awk '
			{if ($1=="PLMS" && $2=="3" && $3=="-3") {printf$4"\n"} else {
				if ($5=="PLMS" && $6=="3" && $7=="-3") {printf$8"\n"} else {
					if ($9=="PLMS" && $10=="3" && $11=="-3") {printf$12"\n"}  else { 
						if ($13=="PLMS" && $14=="3" && $15=="-3") {printf$16"\n"} 
						}
					}
				}
			}' $file| sed 's/(.*//g' >> plms3-3.txt
		else 
			echo "0" >> plms3-3.txt
		fi
	done

	for file in `ls xx*.txt| sort -V`
	do
		if grep -q 'PLMS   3 -2' $file; then
			awk '
			{if ($1=="PLMS" && $2=="3" && $3=="-2") {printf$4"\n"} else {
				if ($5=="PLMS" && $6=="3" && $7=="-2") {printf$8"\n"} else {
					if ($9=="PLMS" && $10=="3" && $11=="-2") {printf$12"\n"}  else { 
						if ($13=="PLMS" && $14=="3" && $15=="-2") {printf$16"\n"} 
						}
					}
				}
			}' $file| sed 's/(.*//g' >> plms3-2.txt
		else 
			echo "0" >> plms3-2.txt
		fi
	done

	for file in `ls xx*.txt| sort -V`
	do
		if grep -q 'PLMS   3 -1' $file; then
			awk '
			{if ($1=="PLMS" && $2=="3" && $3=="-1") {printf$4"\n"} else {
				if ($5=="PLMS" && $6=="3" && $7=="-1") {printf$8"\n"} else {
					if ($9=="PLMS" && $10=="3" && $11=="-1") {printf$12"\n"}  else { 
						if ($13=="PLMS" && $14=="3" && $15=="-1") {printf$16"\n"} 
						}
					}
				}
			}' $file| sed 's/(.*//g' >> plms3-1.txt
		else 
			echo "0" >> plms3-1.txt
		fi
	done

	for file in `ls xx*.txt| sort -V`
	do
		if grep -q 'PLMS   3  0' $file; then
			awk '
			{if ($1=="PLMS" && $2=="3" && $3=="0") {printf$4"\n"} else {
				if ($5=="PLMS" && $6=="3" && $7=="0") {printf$8"\n"} else {
					if ($9=="PLMS" && $10=="3" && $11=="0") {printf$12"\n"}  else { 
						if ($13=="PLMS" && $14=="3" && $15=="0") {printf$16"\n"} 
						}
					}
				}
			}' $file| sed 's/(.*//g' >> plms30.txt
		else 
			echo "0" >> plms30.txt
		fi
	done

	for file in `ls xx*.txt| sort -V`
	do
		if grep -q 'PLMS   3  1' $file; then
			awk '
			{if ($1=="PLMS" && $2=="3" && $3=="1") {printf$4"\n"} else {
				if ($5=="PLMS" && $6=="3" && $7=="1") {printf$8"\n"} else {
					if ($9=="PLMS" && $10=="3" && $11=="1") {printf$12"\n"}  else { 
						if ($13=="PLMS" && $14=="3" && $15=="1") {printf$16"\n"} 
						}
					}
				}
			}' $file| sed 's/(.*//g' >> plms31.txt
		else 
			echo "0" >> plms31.txt
		fi
	done

	for file in `ls xx*.txt| sort -V`
	do
		if grep -q 'PLMS   3  2' $file; then
			awk '
			{if ($1=="PLMS" && $2=="3" && $3=="2") {printf$4"\n"} else {
				if ($5=="PLMS" && $6=="3" && $7=="2") {printf$8"\n"} else {
					if ($9=="PLMS" && $10=="3" && $11=="2") {printf$12"\n"}  else { 
						if ($13=="PLMS" && $14=="3" && $15=="2") {printf$16"\n"} 
						}
					}
				}
			}' $file| sed 's/(.*//g' >> plms32.txt
		else 
			echo "0" >> plms32.txt
		fi
	done

	for file in `ls xx*.txt| sort -V`
	do
		if grep -q 'PLMS   3  3' $file; then
			awk '
			{if ($1=="PLMS" && $2=="3" && $3=="3") {printf$4"\n"} else {
				if ($5=="PLMS" && $6=="3" && $7=="3") {printf$8"\n"} else {
					if ($9=="PLMS" && $10=="3" && $11=="3") {printf$12"\n"}  else { 
						if ($13=="PLMS" && $14=="3" && $15=="3") {printf$16"\n"} 
						}
					}
				}
			}' $file| sed 's/(.*//g' >> plms33.txt
		else 
			echo "0" >> plms33.txt
		fi
	done
	cd ..
done


echo "Creating dataset..."
for dir in *
do
	cd $dir
	paste filenames.txt id.txt kappa.txt pval.txt kprim.txt plms1-1.txt plms10.txt plms11.txt plms2-2.txt plms2-1.txt plms20.txt plms21.txt plms22.txt plms3-3.txt plms3-2.txt plms3-1.txt plms30.txt plms31.txt plms32.txt plms33.txt >> data-$dir.csv
	mv data-$dir.csv ..
	rm filenames.txt id.txt kappa.txt pval.txt kprim.txt plms1-1.txt plms10.txt plms11.txt plms2-2.txt plms2-1.txt plms20.txt plms21.txt plms22.txt plms3-3.txt plms3-2.txt plms3-1.txt plms30.txt plms31.txt plms32.txt plms33.txt
	cd ..
done
	
for file in data-*
do 
	echo $file >> data.csv
	rm $file
done
