# Supplementary material for: Multipolar Atom Types from Theory and Statistical Clustering (MATTS) Data Bank: Impact of Surrounding Atoms on Electron Density from Cluster Analysis
Source: J Chem Inf Model. 2022 Aug 9;62(16):3766–83. doi: 10.1021/acs.jcim.2c00145 (PMC9400106; doi:10.1021/acs.jcim.2c00145)
Supplement: Supplementary file 4 — ci2c00145_si_004.zip [file ci2c00145_si_004.zip › create-dataset-for-topology-clustering.bash]

#!/bin/bash
###############################################################################
# Script for generating the .txt dataset used for the topology clustering.
# Author: Paulina Maria Rybicka
# p.rybicka@uw.edu.pl
###############################################################################
# Comments:
# - the script has to be executed in the folder that contains the file with the MATTS data bank
# - the "MATTS-filename" has to be defined to match the name of the file with the data bank
###############################################################################


MATTS_filename = 

echo "Generating single entries..."
csplit -k $MATTS_filename '/^ENTRY/' {*}
rm xx00
for file in xx*
do
	mv "$file" "$file.txt"
done

echo "Getting information about ID, atom type and symmetry..."
for file in `ls xx*.txt| sort -V`
do 
	awk '/ID/{getline; print}' $file | cut -c5- >> atom.txt
	awk '/ID/{getline; print}' $file >> atom_type.txt
	awk '/SYMMETRY/{getline; print}' $file | awk '{print $1}' >> symmetry.txt
done
cat atom_type.txt | while read line;
do 
	if [[ $line == *"Cl"* ]]; then 
		echo $line | cut -c1-2 >> atom_type2.txt
	else
		echo $line | cut -c1 >> atom_type2.txt
	fi
done

echo "Getting information about the number and types of neighbors, planarity, ring membership..."
for file in `ls xx*.txt| sort -V`
do 
	str1=$(awk '/ATOM DESCRIPTORS/{getline; print}' $file)
	str2=$(grep 'central atom' $file)
	if [ "$str1" == "$str2" ]; then 
		neigh_num=$(awk 'c&&!--c;/ATOM DESCRIPTORS/{c=2}' $file | awk '{print $3}' | awk -F '[,]' '{print NF}') 
		echo "$neigh_num" >> neig_num.txt
		neigh_type=$(awk 'c&&!--c;/ATOM DESCRIPTORS/{c=2}' $file | awk '{print $3}' | tr -d ', ') 
		echo "$neigh_type">> neig_type.txt
		planarity=$(awk 'c&&!--c;/ATOM DESCRIPTORS/{c=2}' $file | awk '{print $5}') 
		echo "$planarity">> planar.txt
		planar_rings=$(awk 'c&&!--c;/ATOM DESCRIPTORS/{c=2}' $file | awk '{print $7}') 
		echo "$planar_rings">> planar_rings.txt
		in_3_member_rings=$(awk 'c&&!--c;/ATOM DESCRIPTORS/{c=2}' $file | awk '{print $9}') 
		echo "$in_3_member_rings">> in_3_r.txt
		in_4_member_rings=$(awk 'c&&!--c;/ATOM DESCRIPTORS/{c=2}' $file | awk '{print $11}') 
		echo "$in_4_member_rings" >> in_4_r.txt
	else
		neigh_num=$(awk 'c&&!--c;/ATOM DESCRIPTORS/{c=1}' $file | awk '{print $3}' | awk -F '[,]' '{print NF}') 
		echo "$neigh_num" >> neig_num.txt
		neigh_type=$(awk 'c&&!--c;/ATOM DESCRIPTORS/{c=1}' $file | awk '{print $3}' | tr -d ', ') 
		echo "$neigh_type">> neig_type.txt
		planarity=$(awk 'c&&!--c;/ATOM DESCRIPTORS/{c=1}' $file | awk '{print $5}') 
		echo "$planarity">> planar.txt
		planar_rings=$(awk 'c&&!--c;/ATOM DESCRIPTORS/{c=1}' $file | awk '{print $7}') 
		echo "$planar_rings">> planar_rings.txt
		in_3_member_rings=$(awk 'c&&!--c;/ATOM DESCRIPTORS/{c=1}' $file | awk '{print $9}') 
		echo "$in_3_member_rings">> in_3_r.txt
		in_4_member_rings=$(awk 'c&&!--c;/ATOM DESCRIPTORS/{c=1}' $file | awk '{print $11}') 
		echo "$in_4_member_rings" >> in_4_r.txt
	fi
done

echo "Replacing 5A,6B etc. with +..."
sed -i 's/[0-9]/+/g' planar_rings.txt
cat planar_rings.txt | while read line
do
	cut -c1 $line >> planar_rings2.txt
done

echo "Grouping atom types by 1st neighbors..."
cat neig_type.txt | while read line
	do
		if [[ $line == *Cl* ]]; then
			NEWLINE=$(echo $line | sed 's/[0-9]*//g' | sed 's/Cl//' | tr -s 'A-Z' | grep -o . | sort | tr -d "\n" | sed 's/^/Cl/')
			echo $NEWLINE >> first_type_only.txt
		else
			NEWLINE=$(echo $line | sed 's/[0-9]*//g' | tr -s 'A-Z' | grep -o . | sort | tr -d "\n")
			echo $NEWLINE >> first_type_only.txt
		fi
	done
	

echo "Making files for every 2nd neighbors combination..."
for file in `ls xx*.txt| sort -V`
do 
	sed -n '/st/,/LOCAL COORDINATE SYSTEM/{/LOCAL COORDINATE SYSTEM/b;p}' $file| sed -n '/st/,/nd/{/st/b;/nd/b;p}' | awk '{print $3}' >> all_second_$file
done

echo "Creating temporary files to store the data..."
for file in `ls all_second_xx*.txt| sort -V`
do
	if [[ -s $file ]]; then
		cat $file | tr '\n' ',' | tr ',' ' ' | sed 's/[^ *A-Z]*//g'| sed -f <(printf 's/%s//2g\n' {A..Z}) | sed 's/ //g' >> temp_$file
	else 
		echo "no info" >> temp_$file
	fi
done

#create dataset with 2nd neighbours
for file in `ls temp_all_second_xx*.txt | sort -V`
do
	paste -d '\n' $file | sed -e 's!DATE!!'  >> all_second.txt
done

for file in `ls all_second_xx*.txt| sort -V`
do
	if [[ -s $file ]]; then
		cat $file | tr '\n' ',' | sed 's/.$//' | awk -F '[,]' '{print NF}' >> all_second_number.txt
	else
		echo "no info" >> all_second_number.txt
	fi
done

#get information about planarity
cat planar_rings.txt | tr ',' ' ' | sed 's/[+-*]*//g' >> planar_rings_2.txt

#create dataset containing all information 
paste -d "\t" atom.txt atom_type2.txt neig_num.txt neig_type.txt first_type_only.txt planar.txt planar_rings2.txt in_3_r.txt in_4_r.txt symmetry.txt all_second_number.txt all_second.txt >> all_dataset.txt

echo "Generating datasets for each chemical element..." 
cat all_dataset.txt | while read line
do 
	atom_type2=$(echo "$line" | awk '{print $2}')
	if [ "$atom_type2" == "H" ]; then
		echo "$line" >> Hdataset.txt
	elif [ "$atom_type2" == "O" ]; then
		echo "$line" >> Odataset.txt
	elif [ "$atom_type2" == "N" ]; then
		echo "$line" >> Ndataset.txt
	elif [ "$atom_type2" == "C" ]; then
		echo "$line" >> Cdataset.txt
	elif [ "$atom_type2" == "P" ]; then
		echo "$line" >> Pdataset.txt
	elif [ "$atom_type2" == "F" ]; then
		echo "$line" >> Fdataset.txt
	elif [ "$atom_type2" == "S" ]; then
		echo "$line" >> Sdataset.txt
	elif [ "$atom_type2" == "Cl" ]; then
		echo "$line" >> Cldataset.txt
	else
		:
	fi
done

# #(additionally) cut dataset by symmetry 
# cat all_dataset.txt | while read line
# do 
	# symmetry2=$(echo "$line" | awk '{print $10}')
	# if [ "$symmetry2" == "m" ]; then
		# echo "$line" >> symm_m_dataset.txt
	# elif [ "$symmetry2" == "3m" ]; then
		# echo "$line" >> symm_3m_dataset.txt
	# elif [ "$symmetry2" == "mm2" ]; then
		# echo "$line" >> symm_mm2_dataset.txt
	# elif [ "$symmetry2" == "cyl" ]; then
		# echo "$line" >> symm_cyl_dataset.txt
	# elif [ "$symmetry2" == "no" ]; then
		# echo "$line" >> symm_no_dataset.txt
	# else
		# :
	# fi
# done
