# Supplementary material for: Multipolar Atom Types from Theory and Statistical Clustering (MATTS) Data Bank: Impact of Surrounding Atoms on Electron Density from Cluster Analysis
Source: J Chem Inf Model. 2022 Aug 9;62(16):3766–83. doi: 10.1021/acs.jcim.2c00145 (PMC9400106; doi:10.1021/acs.jcim.2c00145)
Supplement: Supplementary file 4 — ci2c00145_si_004.zip [file ci2c00145_si_004.zip › electron-density-clustering.py]

# -*- coding: utf-8 -*-

# ##############################################################################
# Script for the electron density clustering.
# # Author: Paulina Maria Rybicka
# p.rybicka@uw.edu.pl
# ##############################################################################
# Comments:
# - pandas, numpy, matplotlib, and scikit-learn packages are required
# ##############################################################################

EPS=0.05
MIN_PTS=2

from datetime import datetime
start_time = datetime.now()

import pandas as pd

csv_file = 'data.csv'
data_read = pd.read_csv(csv_file, delimiter = ';', names=['Filename','ID','Kappa','Pval','Kprim','plms_minusone','plms_zero','plms_plusone', 'plmstwo_minustwo', 'plmstwo_minusone','plmstwo_zero','plmstwo_plusone','plmstwo_plustwo', 'plmsthree_minusthree','plmsthree_minustwo','plmsthree_minusone','plmsthree_zero','plmsthree_plusone','plmsthree_plustwo','plmsthree_plusthree'])

filename_list = []
for element in data_read.Filename:
    filename_list.append(element)
    
id_list = []
for element in data_read.ID:
    id_list.append(element)
#print(id_list)

kappa_list = []
for element in data_read.Kappa:
    kappa_list.append(element)

pval_list = []
for element in data_read.Pval:
    pval_list.append(element)
    
kprim_list = []
for element in data_read.Kprim:
    kprim_list.append(element)    
    
plms_minusone_list = []
for element in data_read.plms_minusone:
    plms_minusone_list.append(element)
#print(plms_list)

plms_zero_list = []
for element in data_read.plms_zero:
    plms_zero_list.append(element)

plms_plusone_list = []
for element in data_read.plms_plusone:
    plms_plusone_list.append(element) 

plmstwo_minustwo_list = []
for element in data_read.plmstwo_minustwo:
    plmstwo_minustwo_list.append(element)

plmstwo_minusone_list = []
for element in data_read.plmstwo_minusone:
    plmstwo_minusone_list.append(element)
#print(plms_list)

plmstwo_zero_list = []
for element in data_read.plmstwo_zero:
    plmstwo_zero_list.append(element)

plmstwo_plusone_list = []
for element in data_read.plmstwo_plusone:
    plmstwo_plusone_list.append(element) 

plmstwo_plustwo_list = []
for element in data_read.plmstwo_plustwo:
    plmstwo_plustwo_list.append(element) 
    
plmsthree_minusthree_list = []
for element in data_read.plmsthree_minusthree:
    plmsthree_minusthree_list.append(element)

plmsthree_minustwo_list = []
for element in data_read.plmsthree_minustwo:
    plmsthree_minustwo_list.append(element)
    
plmsthree_minusone_list = []
for element in data_read.plmsthree_minusone:
    plmsthree_minusone_list.append(element)

plmsthree_zero_list = []
for element in data_read.plmsthree_zero:
    plmsthree_zero_list.append(element)

plmsthree_plusone_list = []
for element in data_read.plmsthree_plusone:
    plmsthree_plusone_list.append(element) 

plmsthree_plustwo_list = []
for element in data_read.plmsthree_plustwo:
    plmsthree_plustwo_list.append(element)  
    
plmsthree_plusthree_list = []
for element in data_read.plmsthree_plusthree:
    plmsthree_plusthree_list.append(element) 
   
data = {"Filename": filename_list,
        "ID": id_list, 
        "K": kappa_list,
        "Pval": pval_list,
        "K'": kprim_list,
        "P1-1": plms_minusone_list,
        "P10": plms_zero_list,
        "P11": plms_plusone_list,
        "P2-2": plmstwo_minustwo_list,
        "P2-1": plmstwo_minusone_list,
        "P20": plmstwo_zero_list,
        "P21": plmstwo_plusone_list,
        "P22": plmstwo_plustwo_list,
        "P3-3": plmsthree_minusthree_list,
        "P3-2": plmsthree_minustwo_list,
        "P3-1": plmsthree_minusone_list,
        "P30": plmsthree_zero_list,
        "P31": plmsthree_plusone_list,
        "P32": plmsthree_plustwo_list,
        "P33": plmsthree_plusthree_list
        }

"""DBSCAN"""
D = [(i,j,k,l,m,n,o,p,q,r,s,t,u,v,w,x,y,z) for (i,j,k,l,m,n,o,p,q,r,s,t,u,v,w,x,y,z) in zip(kappa_list, pval_list,kprim_list,plms_minusone_list,plms_zero_list,plms_plusone_list,plmstwo_minustwo_list, plmstwo_minusone_list, plmstwo_zero_list, plmstwo_plusone_list,plmstwo_plustwo_list, plmsthree_minusthree_list,plmsthree_minustwo_list,plmsthree_minusone_list,plmsthree_zero_list,plmsthree_plusone_list,plmsthree_plustwo_list,plmsthree_plusthree_list)]

import numpy as np
import matplotlib.pyplot as plt
from sklearn.neighbors import NearestNeighbors
neigh = NearestNeighbors(n_neighbors=2)
nbrs = neigh.fit(D)
distances, indices = nbrs.kneighbors(D)
distances = np.sort(distances, axis=0)
distances = distances[:,1]

from kneed import KneeLocator
x=[]
for i in range(11064):
    x.append(i)
kneedle = KneeLocator(x, distances, S=1.0, curve='convex', direction='increasing')
print(kneedle.knee)
print(kneedle.elbow)
plt.style.use('ggplot')
kneedle.plot_knee_normalized()
kneedle.plot_knee()

import numpy as np

D=np.array(D)
print(D)

from sklearn.cluster import DBSCAN
clustering = DBSCAN(eps=EPS, min_samples=MIN_PTS).fit(D)
labels = clustering.labels_
clustering
print(labels)

data["label"]=labels

import pandas as pd
df = pd.DataFrame(data)
df.to_csv("DBSCAN=eps_" + str(EPS) + "_min-pts=" + str(MIN_PTS) +".csv", index=False)
