# Supplementary material for: Multipolar Atom Types from Theory and Statistical Clustering (MATTS) Data Bank: Impact of Surrounding Atoms on Electron Density from Cluster Analysis
Source: J Chem Inf Model. 2022 Aug 9;62(16):3766–83. doi: 10.1021/acs.jcim.2c00145 (PMC9400106; doi:10.1021/acs.jcim.2c00145)
Supplement: Supplementary file 4 — ci2c00145_si_004.zip [file ci2c00145_si_004.zip › PART1_topology-clustering.bash]

#!/bin/bash
###############################################################################
# PART 1 of the topology clustering. A bash script that gives a Python script as a final output.
# # Author: Paulina Maria Rybicka
# p.rybicka@uw.edu.pl
###############################################################################
# Comments:
# - This scipt has to be executed in the folder where datasets from the "create-datasets-for-topology-clustering.bash" are stored.
# - This script generates .py file that has to be executed in Python (Br-topology-clustering.py).
# - After succesfully executing Br-topology-clustering.py the next part of the script is "PART2_topology-clustering.bash".
# - This script is an example for bromine atom types. For other chemical elements, swapping "Br" for other element is neccessary (Ctrl+H command in Windows).
###############################################################################


echo "Starting generating file..."

echo -e "from anytree import Node\nBr = Node(\"Br\")" >> Br-topology-clustering.py

echo "Getting information about 1st neighbors..."
cat Brdataset.txt | while read line
do
	END=4
	for ((i=1;i<=END;i++))
	do
		neigh_num=$(echo "$line" | awk '{print $3}')
		if [ "$neigh_num" == "$i" ]; then
			echo -e "Br$i = Node(\"Br$i\", parent=Br)" >> datasetBr_2.dot
		else
			:
		fi
	done
done

cat datasetBr_2.dot | sort | uniq >> Br-topology-clustering.py 

cat Brdataset.txt | while read line
do
	END=4
	for ((i=1;i<=END;i++))
	do
		neigh_num=$(echo "$line" | awk '{print $3}')
		neigh_type=$(echo "$line" | awk '{print $5}')
		if [ "$neigh_num" == "$i" ]; then
			echo -e "Br$i$neigh_type = Node(\"Br$i$neigh_type\", parent = Br$i)" | sort | uniq >> datasetBr_3.dot
		else
			:
		fi
	done
done

cat datasetBr_3.dot | sort | uniq >> Br-topology-clustering.py 

echo "Getting information about 2nd neighbors..."
cat Brdataset.txt | while read line
do
	END=12
	for ((i=0;i<=END;i++))
	do
		neigh_num=$(echo "$line" | awk '{print $3}')
		neigh_type=$(echo "$line" | awk '{print $5}')
		second_neigh_num=$(echo "$line" | awk '{print $11}')
		gwiazdka="*"
		if [ "$second_neigh_num" == "$i" ]; then
			echo -e "Br$neigh_num$neigh_type$i = Node(\"Br$neigh_num$neigh_type$i\", parent = Br$neigh_num$neigh_type)" >> datasetBr_4.dot
		elif [ "$second_neigh_num" == "$i$gwiazdka" ]; then
			echo -e "Br$neigh_num$neigh_type$i$gwiazdka = Node(\"Br$neigh_num$neigh_type$i$gwiazdka\", parent = Br$neigh_num$neigh_type)" >> datasetBr_4.dot
		else
			:
		fi
	done
done

cat Brdataset.txt | while read line
do
	neigh_num=$(echo "$line" | awk '{print $3}')
	neigh_type=$(echo "$line" | awk '{print $5}')
	second_neigh_num=$(echo "$line" | awk '{print $11}')
	second_neigh_type=$(echo "$line" | awk '{print $12}')
	gwiazdka="*"
	if [ "$second_neigh_num" == "$gwiazdka" ]; then
		echo -e "Br$neigh_num$neigh_type$gwiazdka = Node(\"Br$neigh_num$neigh_type$gwiazdka\", parent = Br$neigh_num$neigh_type)" >> datasetBr_4.dot
	fi
done

cat Brdataset.txt | while read line
do
	neigh_num=$(echo "$line" | awk '{print $3}')
	neigh_type=$(echo "$line" | awk '{print $5}')
	second_neigh_num=$(echo "$line" | awk '{print $11}')
	if [ "$second_neigh_num" == "no info" ]; then
		echo -e "Br$neigh_num$neigh_type$second_neigh_num = Node(\"Br$neigh_num$neigh_type$second_neigh_num\", parent = Br$neigh_num$neigh_type)" >> datasetBr_4.dot
	else
		:
	fi
done


cat datasetBr_4.dot | sort | uniq >> Br-topology-clustering.py 

echo "Including atom types with * in 2nd neighbors..."
cat Brdataset.txt | while read line
do
	END=12
	for ((i=0;i<=END;i++))
	do
		neigh_num=$(echo "$line" | awk '{print $3}')
		neigh_type=$(echo "$line" | awk '{print $5}')
		second_neigh_num=$(echo "$line" | awk '{print $11}')
		second_neigh_type=$(echo "$line" | awk '{print $12}')
		gwiazdka="*"
		if [ "$second_neigh_num" == "$i" ]; then
			echo -e "Br$neigh_num$neigh_type$i$second_neigh_type = Node(\"Br$neigh_num$neigh_type$i$second_neigh_type\", parent = Br$neigh_num$neigh_type$second_neigh_num)" >> datasetBr_5.dot
		elif [ "$second_neigh_num" == "$i$gwiazdka" ]; then
			echo -e "Br$neigh_num$neigh_type$i$gwiazdka$second_neigh_type = Node(\"Br$neigh_num$neigh_type$i$gwiazdka$second_neigh_type\", parent = Br$neigh_num$neigh_type$second_neigh_num)" >> datasetBr_5.dot
		else
			:
		fi
	done
done

cat Brdataset.txt | while read line
do
	neigh_num=$(echo "$line" | awk '{print $3}')
	neigh_type=$(echo "$line" | awk '{print $5}')
	second_neigh_num=$(echo "$line" | awk '{print $11}')
	second_neigh_type=$(echo "$line" | awk '{print $12}')
	gwiazdka="*"
	if [ "$second_neigh_num" == "$gwiazdka" ]; then
		echo -e "Br$neigh_num$neigh_type$gwiazdka$gwiazdka = Node(\"Br$neigh_num$neigh_type$gwiazdka$gwiazdka\", parent = Br$neigh_num$neigh_type$gwiazdka)" >> datasetBr_5.dot
	fi
done
#file manipulation, remove unnecessary symbols

cat datasetBr_5.dot | sort | uniq >> Br-topology-clustering.py

rm dataset*.dot

#write last line in Python file
echo -e "from anytree.exporter import DotExporter\nfor line in DotExporter(Br):\n\tprint(line)\nDotExporter(Br).to_dotfile(\"newBr.dot\")" >> Br-topology-clustering.py
