# Supplementary material for: Multipolar Atom Types from Theory and Statistical Clustering (MATTS) Data Bank: Impact of Surrounding Atoms on Electron Density from Cluster Analysis
Source: J Chem Inf Model. 2022 Aug 9;62(16):3766–83. doi: 10.1021/acs.jcim.2c00145 (PMC9400106; doi:10.1021/acs.jcim.2c00145)
Supplement: Supplementary file 4 — ci2c00145_si_004.zip [file ci2c00145_si_004.zip › PART2_topology-clustering.bash]

#!/bin/bash
###############################################################################
# PART 2 of the topology clustering.
# # Author: Paulina Maria Rybicka
# p.rybicka@uw.edu.pl
###############################################################################
# Comments:
# - This script generates .dot file that has to be executed in Windows command line using command: dot newBr.dot -Tpng -o newBr.png. Anytree package is required. An extended tree is generated.
# - This script is an example for bromine atom types. For other chemical elements, swapping "Br" for other element is neccessary (Ctrl+H command in Windows).
###############################################################################

sed -i 's/ /\t/g' Brdataset.txt
sed -i 's/no\tinfo/no info/g' Brdataset.txt

echo "Separating atom types that do not have any information about 2nd neighbors..."
grep 'no info' Brdataset.txt >> datasetBrnoinfo.txt
cat datasetBrnoinfo.txt | while read line
do
	neigh_num=$(echo "$line" | awk '{print $3}')
	neigh_type=$(echo "$line" | awk '{print $5}')
	str="no"
	echo -e "Br$neigh_num$neigh_type$str = Brode(\"Br$neigh_num$neigh_type$str\", parent = Br$neigh_num$neigh_type)" >> datasetBr_noinfo.dot
done

echo "Creating files with every combination of neighbors..."
cat datasetBr_noinfo.dot | awk '{print $1}' | sort | uniq >> datasetBr_noinfo_uniq.dot
cat datasetBr_noinfo_uniq.dot | while read line
do
	info="info"
	echo -e "\t$line atoms [\n\tlabel=<\n\t <table border=\"0\" cellborder=\"1\" cellspacing=\"0\">\n\t" >> "$line$info".dot
done

cat datasetBr_5.dot | awk '{print $1}' | sort | uniq >> datasetBr_5_uniq.dot
cat datasetBr_5_uniq.dot | while read line
do
	echo -e "\t$line atoms [\n\tlabel=<\n\t <table border=\"0\" cellborder=\"1\" cellspacing=\"0\">\n\t" >> "$line".dot
done

echo "Including planarity... Coloring background..."
cat Brdataset.txt | while read line
do 
	atom=$(echo "$line" | awk '{print $1}')
	first_neigh_type=$(echo "$line" | awk '{print $5}')
	first_neigh_number=$(echo "$line" | awk '{print $3}')
	second_neigh_type=$(echo "$line" | awk '{print $12}')
	second_neigh_number=$(echo "$line" | awk '{print $11}')
	str="no"
	planarity=$(echo "$line" | awk '{print $6}')
	planar_rings=$(echo "$line" | awk '{print $7}')
	in_3_member_rings=$(echo "$line" | awk '{print $8}')
	in_4_member_rings=$(echo "$line" | awk '{print $9}')
#this loop creates a file for every set of neighbours present in the dataset and writes information about corresponding atom types' ID and planarity (coloured background) into them
	if [ "$second_neigh_number" == "no info" ]; then
		if [ "$planarity" == "+" ]; then 
			if [ "$planar_rings" == "*" ]; then
				echo -e "\t  <tr><td bgcolor=\"#33cccc\"><b>$atom</b></td></tr>\n" >> Br"$first_neigh_number$first_neigh_type$str".dot
			elif [ "$planar_rings" == "5A" ]; then
				echo -e "\t  <tr><td bgcolor=\"#ffe06b\"><b>$atom</b></td></tr>\n" >> Br"$first_neigh_number$first_neigh_type$str".dot
			elif [ "$planar_rings" == "6A" ]; then
				echo -e "\t  <tr><td bgcolor=\"#fec36c\"><b>$atom</b></td></tr>\n" >> Br"$first_neigh_number$first_neigh_type$str".dot
			elif [ "$planar_rings" == "5A,6B" ]; then
				echo -e "\t  <tr><td bgcolor=\"#ffad6b\"><b>$atom</b></td></tr>\n" >> Br"$first_neigh_number$first_neigh_type$str".dot
			elif [ "$planar_rings" == "6A,5A" ]; then
				echo -e "\t  <tr><td bgcolor=\"#fd8563\"><b>$atom</b></td></tr>\n" >> Br"$first_neigh_number$first_neigh_type$str".dot
			elif [ "$planar_rings" == "6A,6B" ]; then
				echo -e "\t  <tr><td bgcolor=\"#fd6363\"><b>$atom</b></td></tr>\n" >> Br"$first_neigh_number$first_neigh_type$str".dot
			elif [ "$planar_rings" == "6A,6B,5A" ]; then
				echo -e "\t  <tr><td bgcolor=\"#ff6699\"><b>$atom</b></td></tr>\n" >> Br"$first_neigh_number$first_neigh_type$str".dot
			elif [ "$planar_rings" == "6A,6B,6Br" ]; then
				echo -e "\t  <tr><td bgcolor=\"#cc66ff\"><b>$atom</b></td></tr>\n" >> Br"$first_neigh_number$first_neigh_type$str".dot
			elif [ "$planar_rings" == "7A" ]; then
				echo -e "\t  <tr><td bgcolor=\"#6699ff\"><b>$atom</b></td></tr>\n" >> Br"$first_neigh_number$first_neigh_type$str".dot
			elif [ "$planar_rings" == "-" ]; then
				echo -e "\t  <tr><td bgcolor=\"#ffffff\"><b>$atom</b></td></tr>\n" >> Br"$first_neigh_number$first_neigh_type$str".dot
			fi
		elif [ "$planarity" == "*" ]; then 
			if [ "$planar_rings" == "-" ]; then
				echo -e "\t  <tr><td bgcolor=\"#99e8ff\">$atom</td></tr>\n" >> Br"$first_neigh_number$first_neigh_type$str".dot
			fi
		elif [ "$planarity" == "-" ]; then 
			echo -e "\t  <tr><td bgcolor=\"#ffffff\">$atom</td></tr>\n" >> Br"$first_neigh_number$first_neigh_type$str".dot
		fi
	else
		if [ "$planarity" == "+" ]; then 
			if [ "$planar_rings" == "*" ]; then
				echo -e "\t  <tr><td bgcolor=\"#33cccc\"><b>$atom</b></td></tr>\n" >> Br"$first_neigh_number$first_neigh_type$second_neigh_number$second_neigh_type".dot
			elif [ "$planar_rings" == "5A" ]; then
				echo -e "\t  <tr><td bgcolor=\"#ffe06b\"><b>$atom</b></td></tr>\n" >> Br"$first_neigh_number$first_neigh_type$second_neigh_number$second_neigh_type".dot
			elif [ "$planar_rings" == "6A" ]; then
				echo -e "\t  <tr><td bgcolor=\"#fec36c\"><b>$atom</b></td></tr>\n" >> Br"$first_neigh_number$first_neigh_type$second_neigh_number$second_neigh_type".dot
			elif [ "$planar_rings" == "5A,6B" ]; then
				echo -e "\t  <tr><td bgcolor=\"#ffad6b\"><b>$atom</b></td></tr>\n" >> Br"$first_neigh_number$first_neigh_type$second_neigh_number$second_neigh_type".dot
			elif [ "$planar_rings" == "6A,5A" ]; then
				echo -e "\t  <tr><td bgcolor=\"#fd8563\"><b>$atom</b></td></tr>\n" >> Br"$first_neigh_number$first_neigh_type$second_neigh_number$second_neigh_type".dot
			elif [ "$planar_rings" == "6A,6B" ]; then
				echo -e "\t  <tr><td bgcolor=\"#fd6363\"><b>$atom</b></td></tr>\n" >> Br"$first_neigh_number$first_neigh_type$second_neigh_number$second_neigh_type".dot
			elif [ "$planar_rings" == "6A,6B,5A" ]; then
				echo -e "\t  <tr><td bgcolor=\"#ff6699\"><b>$atom</b></td></tr>\n" >> Br"$first_neigh_number$first_neigh_type$second_neigh_number$second_neigh_type".dot
			elif [ "$planar_rings" == "6A,6B,6Br" ]; then
				echo -e "\t  <tr><td bgcolor=\"#cc66ff\"><b>$atom</b></td></tr>\n" >> Br"$first_neigh_number$first_neigh_type$second_neigh_number$second_neigh_type".dot
			elif [ "$planar_rings" == "7A" ]; then
				echo -e "\t  <tr><td bgcolor=\"#6699ff\"><b>$atom</b></td></tr>\n" >> Br"$first_neigh_number$first_neigh_type$second_neigh_number$second_neigh_type".dot
			elif [ "$planar_rings" == "-" ]; then
				echo -e "\t  <tr><td bgcolor=\"#ffffff\"><b>$atom</b></td></tr>\n" >> Br"$first_neigh_number$first_neigh_type$second_neigh_number$second_neigh_type".dot
			fi
		elif [ "$planarity" == "*" ]; then 
			if [ "$planar_rings" == "-" ]; then
				echo -e "\t  <tr><td bgcolor=\"#99e8ff\">$atom</td></tr>\n" >> Br"$first_neigh_number$first_neigh_type$second_neigh_number$second_neigh_type".dot
			fi
		elif [ "$planarity" == "-" ]; then 
			echo -e "\t  <tr><td bgcolor=\"#ffffff\">$atom</td></tr>\n" >> Br"$first_neigh_number$first_neigh_type$second_neigh_number$second_neigh_type".dot
		fi
	fi
done

echo "Creating final .dot file..."
sed -i '$ s/.$//' newBr.dot
for file in Br*.dot
do
	sed -i 's/ atoms /_atoms/g' $file
	cat $file >> newBr.dot
	echo -e "\n\t </table>>\n	];\n" >> newBr.dot
done

for file in Br*.dot
do
	sed -i 's/\t//g' $file 
	echo -e "\t\"" >> Brpart1.dot
	head -1 $file | cut -f1 -d"_" >> Brpart2.dot
	echo -e "\" -> " >> Brpart3.dot
	head -1 $file | cut -f1 -d"[" >> Brpart4.dot
done

paste -d "" Brpart1.dot Brpart2.dot Brpart3.dot Brpart4.dot >> Brpart5.dot

echo -e "\t}" >> Brpart5.dot

cat Brpart5.dot >> newBr.dot

sed -i 's/ atoms\[//g' newBr.dot
sed -i 's/ atoms /_atoms/g' newBr.dot
sed -i 's/no\"/\"/g' newBr.dot
