# Supplementary material for: Multipolar Atom Types from Theory and Statistical Clustering (MATTS) Data Bank: Impact of Surrounding Atoms on Electron Density from Cluster Analysis
Source: J Chem Inf Model. 2022 Aug 9;62(16):3766–83. doi: 10.1021/acs.jcim.2c00145 (PMC9400106; doi:10.1021/acs.jcim.2c00145)
Supplement: Supplementary file 4 — ci2c00145_si_004.zip [file ci2c00145_si_004.zip › rotate.sh]

#!/bin/bash 
###############################################################################
# Script for generating values of PLMS in different coordinate systems
# Author: Marta Kulik
# m.kulik@uw.edu.pl
###############################################################################
# Comments:
# - non-cylindrical entries with 1 neighbour need SYMMETRY m and initial axes XY
# - entries with 3 neighbours need PLANARITY + or - (* is treated as +)
# - entries with 4 neighbours need PLANARITY -
###############################################################################

echo "Preparing folders for each step."
mkdir 01-all-single-entries
mkdir 02-entries-with-symmetry-cyl
mkdir 02a-entries-with-symmetry-cyl-1-neighbours
mkdir 02a-entries-with-symmetry-cyl-2-neighbours
mkdir 03-entries-with-1-neighbours
mkdir 03-entries-with-2-neighbours
mkdir 03-entries-with-3-neighbours
mkdir 03-entries-with-4-neighbours
mkdir 04-rotated-cyl-1-neighbours
mkdir 04-rotated-cyl-2-neighbours
mkdir 04-rotated-1-neighbours
mkdir 04-rotated-2-neighbours
mkdir 04-rotated-3-neighbours-not-planar
mkdir 04-rotated-3-neighbours-planar
mkdir 04-rotated-4-neighbours-not-planar

cp new_bank*.txt 01-all-single-entries/all.txt
cd 01-all-single-entries
#remove the bank header
sed -i -e '1,122d' all.txt
#dividing bank file to single entries
csplit -n 3 -z all.txt /ID/ '{*}'
rm xx000

#-------CYL SYMMETRY----------------------------------------------------------------------------
echo "Separating entries with cylindrical symmetry."
grep "cyl" xx* > cyl_list.txt
sed -i 's/://' cyl_list.txt
awk '{print $1}' cyl_list.txt > cyl_list2.txt
cylindrical_symmetry_entries=$(wc -l cyl_list2.txt | awk '{print $1}')
cat cyl_list2.txt | while read LINE; do
mv ${LINE} ../02-entries-with-symmetry-cyl/. 
done

echo "Checking how many neighbours are in cylindrical entries."
cd ../02-entries-with-symmetry-cyl/
for f in xx*; do
grep -A 2 "ATOM DESCRIPTORS" $f | grep "CONNECTED_TO" | awk '{print $3}' > temp.txt
number_of_neighbours=$(cat temp.txt | tr ',' ' ' | wc -w)
mv $f ../02a-entries-with-symmetry-cyl-${number_of_neighbours}-neighbours
done
cd ..

echo "Cylindrical entries with one neigbour...."
cd 02a-entries-with-symmetry-cyl-1-neighbours
one_neighbours_entries=0
for f in xx*; do
cp $f ../04-rotated-cyl-1-neighbours/$f-1x01
((one_neighbours_entries++))
done
cat xx* > all.txt
rm xx*
cd ..

echo "Cylindrical entries with two neigbours...."
cd 02a-entries-with-symmetry-cyl-2-neighbours
two_neighbours_entries=0
for f in xx*; do
grep -A 2 "ATOM DESCRIPTORS" $f | grep "CONNECTED_TO" | awk '{print $1}' > central_atom.txt
central_atom=$(head -1 central_atom.txt)
grep -A 2 "ATOM DESCRIPTORS" $f | grep "CONNECTED_TO" | awk '{print $3}' > neighbours.txt
neighbour_a=$(awk -F'[,]' '{print $1}' neighbours.txt)
neighbour_b=$(awk -F'[,]' '{print $2}' neighbours.txt)
#For every first neighbor which has only a letter (like C), no number (like C2), you have to add the name of central atom in parenthesis (like C(N1)) 
#and name it neighbour_b_central because program cannot find a proper C in the structure without this. Leave them unchanged when in average direction.
if [ "$(awk -F'[,]' '{print substr($1,length($1),1)}' neighbours.txt | grep -E "^[0-9]{1,}$")" ]; then
    neighbour_a_central=$(awk -F'[,]' '{print $1}' neighbours.txt)
else
	echo "$neighbour_a($central_atom)" > newname.txt
	neighbour_a_central=$(head -1 newname.txt)
fi
if [ "$(awk -F'[,]' '{print substr($2,length($2),1)}' neighbours.txt | grep -E "^[0-9]{1,}$")" ]; then
    neighbour_b_central=$(awk -F'[,]' '{print $2}' neighbours.txt)
else
	echo "$neighbour_b($central_atom)" > newname.txt
	neighbour_b_central=$(head -1 newname.txt)
fi
sed '/LOCAL COORDINATE SYSTEM/!b;n;c\    Z '"$neighbour_a_central"' X any_orthogonal R' $f > ../04-rotated-cyl-2-neighbours/$f-2p01
sed '/LOCAL COORDINATE SYSTEM/!b;n;c\    Z '"$neighbour_b_central"' X any_orthogonal R' $f > ../04-rotated-cyl-2-neighbours/$f-2p02
((two_neighbours_entries++))
done
cat xx* > all.txt
rm xx* 
cd ..

#-------OTHER SYMMETRY----------------------------------------------------------------------------
echo "Checking how many neighbours are in each entry that is left..."
cd 01-all-single-entries
for f in xx*; do
grep -A 2 "ATOM DESCRIPTORS" $f | grep "CONNECTED_TO" | awk '{print $3}' > temp.txt
number_of_neighbours=$(cat temp.txt | tr ',' ' ' | wc -w)
mv $f ../03-entries-with-${number_of_neighbours}-neighbours
done
cd ..

echo "Entries with one neigbour...."
cd 03-entries-with-1-neighbours
one_neighbours_entries=0
for f in xx*; do
grep -A 2  "LOCAL COORDINATE SYSTEM" $f | grep "X" | awk '{printf("    Z %s X %s R\n", $2, $4)}' > temp.txt
sed -e '/X [a-zA-Z0-9]* Y [a-zA-Z0-9]* R/{r temp.txt' -e 'd}' $f > ../04-rotated-1-neighbours/$f-1n01
((one_neighbours_entries++))
done
cat xx* > all.txt
rm xx*
cd ..

echo "Entries with two neigbours...."
cd 03-entries-with-2-neighbours
two_neighbours_entries=0
for f in xx*; do
grep -A 2 "ATOM DESCRIPTORS" $f | grep "CONNECTED_TO" | awk '{print $1}' > central_atom.txt
central_atom=$(head -1 central_atom.txt)
grep -A 2 "ATOM DESCRIPTORS" $f | grep "CONNECTED_TO" | awk '{print $3}' > neighbours.txt
neighbour_a=$(awk -F'[,]' '{print $1}' neighbours.txt)
neighbour_b=$(awk -F'[,]' '{print $2}' neighbours.txt)
if [ "$(awk -F'[,]' '{print substr($1,length($1),1)}' neighbours.txt | grep -E "^[0-9]{1,}$")" ]; then
    neighbour_a_central=$(awk -F'[,]' '{print $1}' neighbours.txt)
else
	echo "$neighbour_a($central_atom)" > newname.txt
	neighbour_a_central=$(head -1 newname.txt)
fi
if [ "$(awk -F'[,]' '{print substr($2,length($2),1)}' neighbours.txt | grep -E "^[0-9]{1,}$")" ]; then
    neighbour_b_central=$(awk -F'[,]' '{print $2}' neighbours.txt)
else
	echo "$neighbour_b($central_atom)" > newname.txt
	neighbour_b_central=$(head -1 newname.txt)
fi
sed '/LOCAL COORDINATE SYSTEM/!b;n;c\    Z '"$neighbour_a_central"' X '"$neighbour_b_central"' R' $f > ../04-rotated-2-neighbours/$f-2p01
sed '/LOCAL COORDINATE SYSTEM/!b;n;c\    Z '"$neighbour_b_central"' X '"$neighbour_a_central"' R' $f > ../04-rotated-2-neighbours/$f-2p02
sed '/LOCAL COORDINATE SYSTEM/!b;n;c\    X average_direction('"$neighbour_a"','"$neighbour_b"') Y '"$neighbour_a_central"' R' $f > ../04-rotated-2-neighbours/$f-2p21
sed '/LOCAL COORDINATE SYSTEM/!b;n;c\    X average_direction('"$neighbour_a"','"$neighbour_b"') Y '"$neighbour_b_central"' R' $f > ../04-rotated-2-neighbours/$f-2p22
sed '/LOCAL COORDINATE SYSTEM/!b;n;c\    Z average_direction('"$neighbour_a"','"$neighbour_b"') Y '"$neighbour_a_central"' R' $f > ../04-rotated-2-neighbours/$f-2p71
sed '/LOCAL COORDINATE SYSTEM/!b;n;c\    Z average_direction('"$neighbour_a"','"$neighbour_b"') Y '"$neighbour_b_central"' R' $f > ../04-rotated-2-neighbours/$f-2p72
((two_neighbours_entries++))
done
cat xx* > all.txt
rm xx* 
cd ..

echo "Entries with three neigbours...."
cd 03-entries-with-3-neighbours
three_neighbours_entries=0
three_neighbours_entries_not_planar=0
three_neighbours_entries_planar=0
for f in xx*; do
grep -A 2 "ATOM DESCRIPTORS" $f | grep "CONNECTED_TO" | awk '{print $5}' > planarity.txt
planarity=$(head -1 planarity.txt)
grep -A 2 "ATOM DESCRIPTORS" $f | grep "CONNECTED_TO" | awk '{print $1}' > central_atom.txt
central_atom=$(head -1 central_atom.txt)
grep -A 2 "ATOM DESCRIPTORS" $f | grep "CONNECTED_TO" | awk '{print $3}' > neighbours.txt
neighbour_a=$(awk -F'[,]' '{print $1}' neighbours.txt)
neighbour_b=$(awk -F'[,]' '{print $2}' neighbours.txt)
neighbour_c=$(awk -F'[,]' '{print $3}' neighbours.txt)
if [ "$(awk -F'[,]' '{print substr($1,length($1),1)}' neighbours.txt | grep -E "^[0-9]{1,}$")" ]; then
    neighbour_a_central=$(awk -F'[,]' '{print $1}' neighbours.txt)
else
	echo "$neighbour_a($central_atom)" > newname.txt
	neighbour_a_central=$(head -1 newname.txt)
fi
if [ "$(awk -F'[,]' '{print substr($2,length($2),1)}' neighbours.txt | grep -E "^[0-9]{1,}$")" ]; then
    neighbour_b_central=$(awk -F'[,]' '{print $2}' neighbours.txt)
else
	echo "$neighbour_b($central_atom)" > newname.txt
	neighbour_b_central=$(head -1 newname.txt)
fi
if [ "$(awk -F'[,]' '{print substr($3,length($3),1)}' neighbours.txt | grep -E "^[0-9]{1,}$")" ]; then
    neighbour_c_central=$(awk -F'[,]' '{print $3}' neighbours.txt)
else
	echo "$neighbour_c($central_atom)" > newname.txt
	neighbour_c_central=$(head -1 newname.txt)
fi
if [ "$planarity" == "-" ]; then
    echo "The $f atom type is not planar. There are 19 possibilities of LOCAL COORDINATE SYSTEM."
    sed '/LOCAL COORDINATE SYSTEM/!b;n;c\    Z '"$neighbour_a_central"' X '"$neighbour_b_central"' R' $f > ../04-rotated-3-neighbours-not-planar/$f-3n01
    sed '/LOCAL COORDINATE SYSTEM/!b;n;c\    Z '"$neighbour_b_central"' X '"$neighbour_a_central"' R' $f > ../04-rotated-3-neighbours-not-planar/$f-3n02
	sed '/LOCAL COORDINATE SYSTEM/!b;n;c\    Z '"$neighbour_a_central"' X '"$neighbour_c_central"' R' $f > ../04-rotated-3-neighbours-not-planar/$f-3n03
    sed '/LOCAL COORDINATE SYSTEM/!b;n;c\    Z '"$neighbour_c_central"' X '"$neighbour_a_central"' R' $f > ../04-rotated-3-neighbours-not-planar/$f-3n04
	sed '/LOCAL COORDINATE SYSTEM/!b;n;c\    Z '"$neighbour_b_central"' X '"$neighbour_c_central"' R' $f > ../04-rotated-3-neighbours-not-planar/$f-3n05
    sed '/LOCAL COORDINATE SYSTEM/!b;n;c\    Z '"$neighbour_c_central"' X '"$neighbour_b_central"' R' $f > ../04-rotated-3-neighbours-not-planar/$f-3n06
    sed '/LOCAL COORDINATE SYSTEM/!b;n;c\    X average_direction('"$neighbour_a"','"$neighbour_b"') Y '"$neighbour_a_central"' R' $f > ../04-rotated-3-neighbours-not-planar/$f-3n21
    sed '/LOCAL COORDINATE SYSTEM/!b;n;c\    X average_direction('"$neighbour_a"','"$neighbour_b"') Y '"$neighbour_b_central"' R' $f > ../04-rotated-3-neighbours-not-planar/$f-3n22
    sed '/LOCAL COORDINATE SYSTEM/!b;n;c\    X average_direction('"$neighbour_a"','"$neighbour_c"') Y '"$neighbour_a_central"' R' $f > ../04-rotated-3-neighbours-not-planar/$f-3n23
    sed '/LOCAL COORDINATE SYSTEM/!b;n;c\    X average_direction('"$neighbour_a"','"$neighbour_c"') Y '"$neighbour_c_central"' R' $f > ../04-rotated-3-neighbours-not-planar/$f-3n24
	sed '/LOCAL COORDINATE SYSTEM/!b;n;c\    X average_direction('"$neighbour_b"','"$neighbour_c"') Y '"$neighbour_b_central"' R' $f > ../04-rotated-3-neighbours-not-planar/$f-3n25
    sed '/LOCAL COORDINATE SYSTEM/!b;n;c\    X average_direction('"$neighbour_b"','"$neighbour_c"') Y '"$neighbour_c_central"' R' $f > ../04-rotated-3-neighbours-not-planar/$f-3n26
    sed '/LOCAL COORDINATE SYSTEM/!b;n;c\    Z average_direction('"$neighbour_a"','"$neighbour_b"') X '"$neighbour_c_central"' R' $f > ../04-rotated-3-neighbours-not-planar/$f-3n41
    sed '/LOCAL COORDINATE SYSTEM/!b;n;c\    Z average_direction('"$neighbour_a"','"$neighbour_c"') X '"$neighbour_b_central"' R' $f > ../04-rotated-3-neighbours-not-planar/$f-3n43
    sed '/LOCAL COORDINATE SYSTEM/!b;n;c\    Z average_direction('"$neighbour_b"','"$neighbour_c"') X '"$neighbour_a_central"' R' $f > ../04-rotated-3-neighbours-not-planar/$f-3n45
    sed '/LOCAL COORDINATE SYSTEM/!b;n;c\    Z average_direction('"$neighbour_a"','"$neighbour_b"','"$neighbour_c"') X '"$neighbour_a_central"' R' $f > ../04-rotated-3-neighbours-not-planar/$f-3n61

	((three_neighbours_entries_not_planar++))
else
    echo "The $f atom type is planar. There are 12 possibilities of LOCAL COORDINATE SYSTEM."
	sed '/LOCAL COORDINATE SYSTEM/!b;n;c\    Z '"$neighbour_a_central"' X '"$neighbour_b_central"' R' $f > ../04-rotated-3-neighbours-planar/$f-3p01
    sed '/LOCAL COORDINATE SYSTEM/!b;n;c\    Z '"$neighbour_b_central"' X '"$neighbour_a_central"' R' $f > ../04-rotated-3-neighbours-planar/$f-3p02
	sed '/LOCAL COORDINATE SYSTEM/!b;n;c\    Z '"$neighbour_a_central"' X '"$neighbour_c_central"' R' $f > ../04-rotated-3-neighbours-planar/$f-3p03
    sed '/LOCAL COORDINATE SYSTEM/!b;n;c\    Z '"$neighbour_c_central"' X '"$neighbour_a_central"' R' $f > ../04-rotated-3-neighbours-planar/$f-3p04
	sed '/LOCAL COORDINATE SYSTEM/!b;n;c\    Z '"$neighbour_b_central"' X '"$neighbour_c_central"' R' $f > ../04-rotated-3-neighbours-planar/$f-3p05
    sed '/LOCAL COORDINATE SYSTEM/!b;n;c\    Z '"$neighbour_c_central"' X '"$neighbour_b_central"' R' $f > ../04-rotated-3-neighbours-planar/$f-3p06
	sed '/LOCAL COORDINATE SYSTEM/!b;n;c\    X average_direction('"$neighbour_a"','"$neighbour_b"') Y '"$neighbour_a_central"' R' $f > ../04-rotated-3-neighbours-planar/$f-3p21
    sed '/LOCAL COORDINATE SYSTEM/!b;n;c\    X average_direction('"$neighbour_a"','"$neighbour_b"') Y '"$neighbour_b_central"' R' $f > ../04-rotated-3-neighbours-planar/$f-3p22
    sed '/LOCAL COORDINATE SYSTEM/!b;n;c\    X average_direction('"$neighbour_a"','"$neighbour_c"') Y '"$neighbour_a_central"' R' $f > ../04-rotated-3-neighbours-planar/$f-3p23
    sed '/LOCAL COORDINATE SYSTEM/!b;n;c\    X average_direction('"$neighbour_a"','"$neighbour_c"') Y '"$neighbour_c_central"' R' $f > ../04-rotated-3-neighbours-planar/$f-3p24
    sed '/LOCAL COORDINATE SYSTEM/!b;n;c\    X average_direction('"$neighbour_b"','"$neighbour_c"') Y '"$neighbour_b_central"' R' $f > ../04-rotated-3-neighbours-planar/$f-3p25
    sed '/LOCAL COORDINATE SYSTEM/!b;n;c\    X average_direction('"$neighbour_b"','"$neighbour_c"') Y '"$neighbour_c_central"' R' $f > ../04-rotated-3-neighbours-planar/$f-3p26

	((three_neighbours_entries_planar++))
fi
((three_neighbours_entries++))
done
cat xx* > all.txt
rm xx*
cd ..

echo "Entries with four neigbours...."
cd 03-entries-with-4-neighbours
four_neighbours_entries=0
four_neighbours_entries_not_planar=0
four_neighbours_entries_planar=0
for f in xx*; do
#check planarity
grep -A 2 "ATOM DESCRIPTORS" $f | grep "CONNECTED_TO" | awk '{print $5}' > planarity.txt
planarity=$(head -1 planarity.txt)
grep -A 2 "ATOM DESCRIPTORS" $f | grep "CONNECTED_TO" | awk '{print $1}' > central_atom.txt
central_atom=$(head -1 central_atom.txt)
grep -A 2 "ATOM DESCRIPTORS" $f | grep "CONNECTED_TO" | awk '{print $3}' > neighbours.txt
neighbour_a=$(awk -F'[,]' '{print $1}' neighbours.txt)
neighbour_b=$(awk -F'[,]' '{print $2}' neighbours.txt)
neighbour_c=$(awk -F'[,]' '{print $3}' neighbours.txt)
neighbour_d=$(awk -F'[,]' '{print $4}' neighbours.txt)
if [ "$(awk -F'[,]' '{print substr($1,length($1),1)}' neighbours.txt | grep -E "^[0-9]{1,}$")" ]; then
    neighbour_a_central=$(awk -F'[,]' '{print $1}' neighbours.txt)
else
	echo "$neighbour_a($central_atom)" > newname.txt
	neighbour_a_central=$(head -1 newname.txt)
fi
if [ "$(awk -F'[,]' '{print substr($2,length($2),1)}' neighbours.txt | grep -E "^[0-9]{1,}$")" ]; then
    neighbour_b_central=$(awk -F'[,]' '{print $2}' neighbours.txt)
else
	echo "$neighbour_b($central_atom)" > newname.txt
	neighbour_b_central=$(head -1 newname.txt)
fi
if [ "$(awk -F'[,]' '{print substr($3,length($3),1)}' neighbours.txt | grep -E "^[0-9]{1,}$")" ]; then
    neighbour_c_central=$(awk -F'[,]' '{print $3}' neighbours.txt)
else
	echo "$neighbour_c($central_atom)" > newname.txt
	neighbour_c_central=$(head -1 newname.txt)
fi
if [ "$(awk -F'[,]' '{print substr($4,length($4),1)}' neighbours.txt | grep -E "^[0-9]{1,}$")" ]; then
    neighbour_d_central=$(awk -F'[,]' '{print $4}' neighbours.txt)
else
	echo "$neighbour_d($central_atom)" > newname.txt
	neighbour_d_central=$(head -1 newname.txt)
fi
sed '/LOCAL COORDINATE SYSTEM/!b;n;c\    Z '"$neighbour_a_central"' X '"$neighbour_b_central"' R' $f > ../04-rotated-4-neighbours-not-planar/$f-4n01
sed '/LOCAL COORDINATE SYSTEM/!b;n;c\    Z '"$neighbour_b_central"' X '"$neighbour_a_central"' R' $f > ../04-rotated-4-neighbours-not-planar/$f-4n02
sed '/LOCAL COORDINATE SYSTEM/!b;n;c\    Z '"$neighbour_a_central"' X '"$neighbour_c_central"' R' $f > ../04-rotated-4-neighbours-not-planar/$f-4n03
sed '/LOCAL COORDINATE SYSTEM/!b;n;c\    Z '"$neighbour_c_central"' X '"$neighbour_a_central"' R' $f > ../04-rotated-4-neighbours-not-planar/$f-4n04
sed '/LOCAL COORDINATE SYSTEM/!b;n;c\    Z '"$neighbour_b_central"' X '"$neighbour_c_central"' R' $f > ../04-rotated-4-neighbours-not-planar/$f-4n05
sed '/LOCAL COORDINATE SYSTEM/!b;n;c\    Z '"$neighbour_c_central"' X '"$neighbour_b_central"' R' $f > ../04-rotated-4-neighbours-not-planar/$f-4n06
sed '/LOCAL COORDINATE SYSTEM/!b;n;c\    Z '"$neighbour_a_central"' X '"$neighbour_d_central"' R' $f > ../04-rotated-4-neighbours-not-planar/$f-4n07
sed '/LOCAL COORDINATE SYSTEM/!b;n;c\    Z '"$neighbour_b_central"' X '"$neighbour_d_central"' R' $f > ../04-rotated-4-neighbours-not-planar/$f-4n08
sed '/LOCAL COORDINATE SYSTEM/!b;n;c\    Z '"$neighbour_c_central"' X '"$neighbour_d_central"' R' $f > ../04-rotated-4-neighbours-not-planar/$f-4n09
sed '/LOCAL COORDINATE SYSTEM/!b;n;c\    Z '"$neighbour_d_central"' X '"$neighbour_a_central"' R' $f > ../04-rotated-4-neighbours-not-planar/$f-4n10
sed '/LOCAL COORDINATE SYSTEM/!b;n;c\    Z '"$neighbour_d_central"' X '"$neighbour_b_central"' R' $f > ../04-rotated-4-neighbours-not-planar/$f-4n11
sed '/LOCAL COORDINATE SYSTEM/!b;n;c\    Z '"$neighbour_d_central"' X '"$neighbour_c_central"' R' $f > ../04-rotated-4-neighbours-not-planar/$f-4n12
sed '/LOCAL COORDINATE SYSTEM/!b;n;c\    X average_direction('"$neighbour_a"','"$neighbour_b"') Y '"$neighbour_a_central"' R' $f > ../04-rotated-4-neighbours-not-planar/$f-4n21
sed '/LOCAL COORDINATE SYSTEM/!b;n;c\    X average_direction('"$neighbour_a"','"$neighbour_b"') Y '"$neighbour_b_central"' R' $f > ../04-rotated-4-neighbours-not-planar/$f-4n22
sed '/LOCAL COORDINATE SYSTEM/!b;n;c\    X average_direction('"$neighbour_a"','"$neighbour_c"') Y '"$neighbour_a_central"' R' $f > ../04-rotated-4-neighbours-not-planar/$f-4n23
sed '/LOCAL COORDINATE SYSTEM/!b;n;c\    X average_direction('"$neighbour_a"','"$neighbour_c"') Y '"$neighbour_c_central"' R' $f > ../04-rotated-4-neighbours-not-planar/$f-4n24
sed '/LOCAL COORDINATE SYSTEM/!b;n;c\    X average_direction('"$neighbour_b"','"$neighbour_c"') Y '"$neighbour_b_central"' R' $f > ../04-rotated-4-neighbours-not-planar/$f-4n25
sed '/LOCAL COORDINATE SYSTEM/!b;n;c\    X average_direction('"$neighbour_b"','"$neighbour_c"') Y '"$neighbour_c_central"' R' $f > ../04-rotated-4-neighbours-not-planar/$f-4n26
sed '/LOCAL COORDINATE SYSTEM/!b;n;c\    X average_direction('"$neighbour_a"','"$neighbour_d"') Y '"$neighbour_a_central"' R' $f > ../04-rotated-4-neighbours-not-planar/$f-4n27
sed '/LOCAL COORDINATE SYSTEM/!b;n;c\    X average_direction('"$neighbour_a"','"$neighbour_d"') Y '"$neighbour_d_central"' R' $f > ../04-rotated-4-neighbours-not-planar/$f-4n28
sed '/LOCAL COORDINATE SYSTEM/!b;n;c\    X average_direction('"$neighbour_b"','"$neighbour_d"') Y '"$neighbour_b_central"' R' $f > ../04-rotated-4-neighbours-not-planar/$f-4n29
sed '/LOCAL COORDINATE SYSTEM/!b;n;c\    X average_direction('"$neighbour_b"','"$neighbour_d"') Y '"$neighbour_d_central"' R' $f > ../04-rotated-4-neighbours-not-planar/$f-4n30
sed '/LOCAL COORDINATE SYSTEM/!b;n;c\    X average_direction('"$neighbour_c"','"$neighbour_d"') Y '"$neighbour_c_central"' R' $f > ../04-rotated-4-neighbours-not-planar/$f-4n31
sed '/LOCAL COORDINATE SYSTEM/!b;n;c\    X average_direction('"$neighbour_c"','"$neighbour_d"') Y '"$neighbour_d_central"' R' $f > ../04-rotated-4-neighbours-not-planar/$f-4n32

sed '/LOCAL COORDINATE SYSTEM/!b;n;c\    Z average_direction('"$neighbour_a"','"$neighbour_b"') X '"$neighbour_c_central"' R' $f > ../04-rotated-4-neighbours-not-planar/$f-4n41
sed '/LOCAL COORDINATE SYSTEM/!b;n;c\    Z average_direction('"$neighbour_a"','"$neighbour_b"') X '"$neighbour_d_central"' R' $f > ../04-rotated-4-neighbours-not-planar/$f-4n42
sed '/LOCAL COORDINATE SYSTEM/!b;n;c\    Z average_direction('"$neighbour_a"','"$neighbour_c"') X '"$neighbour_b_central"' R' $f > ../04-rotated-4-neighbours-not-planar/$f-4n43
sed '/LOCAL COORDINATE SYSTEM/!b;n;c\    Z average_direction('"$neighbour_a"','"$neighbour_c"') X '"$neighbour_d_central"' R' $f > ../04-rotated-4-neighbours-not-planar/$f-4n44
sed '/LOCAL COORDINATE SYSTEM/!b;n;c\    Z average_direction('"$neighbour_b"','"$neighbour_c"') X '"$neighbour_a_central"' R' $f > ../04-rotated-4-neighbours-not-planar/$f-4n45
sed '/LOCAL COORDINATE SYSTEM/!b;n;c\    Z average_direction('"$neighbour_b"','"$neighbour_c"') X '"$neighbour_d_central"' R' $f > ../04-rotated-4-neighbours-not-planar/$f-4n46
sed '/LOCAL COORDINATE SYSTEM/!b;n;c\    Z average_direction('"$neighbour_c"','"$neighbour_d"') X '"$neighbour_b_central"' R' $f > ../04-rotated-4-neighbours-not-planar/$f-4n47
sed '/LOCAL COORDINATE SYSTEM/!b;n;c\    Z average_direction('"$neighbour_c"','"$neighbour_d"') X '"$neighbour_a_central"' R' $f > ../04-rotated-4-neighbours-not-planar/$f-4n48
sed '/LOCAL COORDINATE SYSTEM/!b;n;c\    Z average_direction('"$neighbour_a"','"$neighbour_d"') X '"$neighbour_b_central"' R' $f > ../04-rotated-4-neighbours-not-planar/$f-4n49
sed '/LOCAL COORDINATE SYSTEM/!b;n;c\    Z average_direction('"$neighbour_a"','"$neighbour_d"') X '"$neighbour_c_central"' R' $f > ../04-rotated-4-neighbours-not-planar/$f-4n50
sed '/LOCAL COORDINATE SYSTEM/!b;n;c\    Z average_direction('"$neighbour_b"','"$neighbour_d"') X '"$neighbour_a_central"' R' $f > ../04-rotated-4-neighbours-not-planar/$f-4n51
sed '/LOCAL COORDINATE SYSTEM/!b;n;c\    Z average_direction('"$neighbour_b"','"$neighbour_d"') X '"$neighbour_c_central"' R' $f > ../04-rotated-4-neighbours-not-planar/$f-4n52

sed '/LOCAL COORDINATE SYSTEM/!b;n;c\    Z average_direction('"$neighbour_a"','"$neighbour_b"','"$neighbour_c"') X '"$neighbour_a_central"' R' $f > ../04-rotated-4-neighbours-not-planar/$f-4n61
sed '/LOCAL COORDINATE SYSTEM/!b;n;c\    Z average_direction('"$neighbour_a"','"$neighbour_b"','"$neighbour_d"') X '"$neighbour_a_central"' R' $f > ../04-rotated-4-neighbours-not-planar/$f-4n62
sed '/LOCAL COORDINATE SYSTEM/!b;n;c\    Z average_direction('"$neighbour_b"','"$neighbour_c"','"$neighbour_d"') X '"$neighbour_b_central"' R' $f > ../04-rotated-4-neighbours-not-planar/$f-4n63
sed '/LOCAL COORDINATE SYSTEM/!b;n;c\    Z average_direction('"$neighbour_a"','"$neighbour_c"','"$neighbour_d"') X '"$neighbour_a_central"' R' $f > ../04-rotated-4-neighbours-not-planar/$f-4n64

if [ "$planarity" == "-" ]; then                                                                                                                 
	((four_neighbours_entries_not_planar++))
else
	((four_neighbours_entries_planar++))
fi
((four_neighbours_entries++))
done
cd ..

echo "Now in all entries I will change the symmetry to "no"."
echo "Names of types in each folder are:" > type_names_list.txt
echo "02-entries-with-symmetry-cyl" >> type_names_list.txt
cd 02-entries-with-symmetry-cyl
for f in xx*; do
sed -i '/SYMMETRY/!b;n;c\    no' $f
sed -n '2p' $f >> type_names_list.txt
done
cd ..

cd 04-rotated-1-neighbours
echo "04-rotated-1-neighbours" >> type_names_list.txt
for f in xx*; do
sed -i '/SYMMETRY/!b;n;c\    no' $f
sed -n '2p' $f >> type_names_list.txt
done
cd ..

cd 04-rotated-2-neighbours
echo "04-rotated-2-neighbours" >> type_names_list.txt
for f in xx*; do
sed -i '/SYMMETRY/!b;n;c\    no' $f
sed -n '2p' $f >> type_names_list.txt
done
cd ..

cd 04-rotated-3-neighbours-not-planar
echo "04-rotated-3-neighbours-not-planar" >> type_names_list.txt
for f in xx*; do
sed -i '/SYMMETRY/!b;n;c\    no' $f
sed -n '2p' $f >> type_names_list.txt
done
cd ..

cd 04-rotated-3-neighbours-planar
echo "04-rotated-3-neighbours-planar" >> type_names_list.txt
for f in xx*; do
sed -i '/SYMMETRY/!b;n;c\    no' $f
sed -n '2p' $f >> type_names_list.txt
done
cd ..

cd 04-rotated-4-neighbours-not-planar
echo "04-rotated-4-neighbours-not-planar" >> type_names_list.txt
for f in xx*; do
sed -i '/SYMMETRY/!b;n;c\    no' $f
sed -n '2p' $f >> type_names_list.txt
done
cd ..


#How to run bankMaker using the obtained entries, in the folder containing the model molecule files:

#for g in xx*; do
#echo "SETTINGS" > $g-entry.txt
#echo "  covalent bond threshold 0.4" >> $g-entry.txt
#echo "  atom planarity threshold 0.1" >> $g-entry.txt
#echo "  ring planarity threshold 0.1" >> $g-entry.txt
#echo "  atom in ring planarity threshold 0.1" >> $g-entry.txt
#echo "  atom in planar ring max number of neighbours 3" >> $g-entry.txt
#echo "  min plm 0.002" >> $g-entry.txt
#echo "  n sigma 1.0" >> $g-entry.txt
#echo "  minimal number of type instances 2" >> $g-entry.txt
#echo " " >> $g-entry.txt
#echo "ENTRY" >> $g-entry.txt
#cat $g >> $g-entry.txt

#./bankMaker_2021_02_11.exe $g-entry.txt

#sed -e '1,9d' < new_bank.txt > $g-done.txt
#rm new_bank.txt 
#done
